# Supplementary material for: Identification of picornavirus proteins that inhibit de novo nucleotide synthesis during infection
Source: PLoS Pathog. 2025 Jul 3;21(7):e1013293. doi: 10.1371/journal.ppat.1013293 (PMC12244537; doi:10.1371/journal.ppat.1013293)
Supplement: S1 Data — (XLSX) [file ppat.1013293.s010.xlsx]

## Sheet: Figure 1 and S9
time	treatment	metabolite	replicate	sumArea
2h	Mock	ALA	1	2.53044e+08
2h	Mock	ALA	2	2.71641e+08
2h	Mock	ALA	3	2.90596e+08
2h	Mock	ARG	1	2.87612e+08
2h	Mock	ARG	2	2.90419e+08
2h	Mock	ARG	3	3.77046e+08
2h	Mock	ASN	1	1000
2h	Mock	ASN	2	8.40133e+06
2h	Mock	ASN	3	9.88584e+06
2h	Mock	ASP	1	1.79694e+08
2h	Mock	ASP	2	2.01366e+08
2h	Mock	ASP	3	1.93434e+08
2h	Mock	b-ALA	1	6.95138e+07
2h	Mock	b-ALA	2	7.32507e+07
2h	Mock	b-ALA	3	7.34037e+07
2h	Mock	Cystine	1	609885
2h	Mock	Cystine	2	800145
2h	Mock	Cystine	3	520981
2h	Mock	GLN	1	7.12513e+09
2h	Mock	GLN	2	7.69316e+09
2h	Mock	GLN	3	7.79771e+09
2h	Mock	GLU	1	1.00797e+09
2h	Mock	GLU	2	1.0773e+09
2h	Mock	GLU	3	1.13098e+09
2h	Mock	GLY	1	5.54621e+07
2h	Mock	GLY	2	5.92661e+07
2h	Mock	GLY	3	6.24995e+07
2h	Mock	ILE	1	2.7524e+09
2h	Mock	ILE	2	2.93399e+09
2h	Mock	ILE	3	3.27121e+09
2h	Mock	LEU	1	2.27758e+09
2h	Mock	LEU	2	2.39485e+09
2h	Mock	LEU	3	2.58267e+09
2h	Mock	LYS	1	1.13408e+08
2h	Mock	LYS	2	1.15435e+08
2h	Mock	LYS	3	1.55283e+08
2h	Mock	MET	1	8.69232e+08
2h	Mock	MET	2	9.13622e+08
2h	Mock	MET	3	1.00562e+09
2h	Mock	PHE	1	1.68727e+09
2h	Mock	PHE	2	1.84232e+09
2h	Mock	PHE	3	1.89577e+09
2h	Mock	PRO	1	2.60526e+09
2h	Mock	PRO	2	2.83967e+09
2h	Mock	PRO	3	2.84317e+09
2h	Mock	SER	1	1.87319e+08
2h	Mock	SER	2	1.91597e+08
2h	Mock	SER	3	2.1639e+08
2h	Mock	THR	1	1.29224e+09
2h	Mock	THR	2	1.36961e+09
2h	Mock	THR	3	1.48537e+09
2h	Mock	TRP	1	3.06037e+08
2h	Mock	TRP	2	3.25669e+08
2h	Mock	TRP	3	3.55556e+08
2h	Mock	TYR	1	5.40017e+08
2h	Mock	TYR	2	5.74486e+08
2h	Mock	TYR	3	5.6013e+08
2h	Mock	VAL	1	2.02506e+09
2h	Mock	VAL	2	2.12717e+09
2h	Mock	VAL	3	2.30906e+09
2h	Mock	4-Hydroxyphenylpyruvate	1	40374.8
2h	Mock	4-Hydroxyphenylpyruvate	2	62355.1
2h	Mock	4-Hydroxyphenylpyruvate	3	51063
2h	Mock	4-Methyl-2-Oxopentanoate	1	2.06207e+06
2h	Mock	4-Methyl-2-Oxopentanoate	2	2.35005e+06
2h	Mock	4-Methyl-2-Oxopentanoate	3	2.74818e+06
2h	Mock	ADMA	1	4.88408e+06
2h	Mock	ADMA	2	4.82112e+06
2h	Mock	ADMA	3	5.89959e+06
2h	Mock	Dimethyllysine	1	787064
2h	Mock	Dimethyllysine	2	834061
2h	Mock	Dimethyllysine	3	972334
2h	Mock	Kynurenine	1	7.91773e+06
2h	Mock	Kynurenine	2	9.39855e+06
2h	Mock	Kynurenine	3	8.93369e+06
2h	Mock	NMMA	1	83916.7
2h	Mock	NMMA	2	62420.6
2h	Mock	NMMA	3	69739.3
2h	Mock	14.0Myristoyl-L-carnitine	1	428974
2h	Mock	14.0Myristoyl-L-carnitine	2	448575
2h	Mock	14.0Myristoyl-L-carnitine	3	528202
2h	Mock	16.0Palmitoyl-L-carnitine	1	1.40289e+10
2h	Mock	16.0Palmitoyl-L-carnitine	2	1.21304e+10
2h	Mock	16.0Palmitoyl-L-carnitine	3	1.02835e+10
2h	Mock	18.1Oleoyl-L-carnitine	1	1.22598e+06
2h	Mock	18.1Oleoyl-L-carnitine	2	1.22383e+06
2h	Mock	18.1Oleoyl-L-carnitine	3	1.79686e+06
2h	Mock	2.0Acetyl-L-carnitine	1	1.04959e+08
2h	Mock	2.0Acetyl-L-carnitine	2	1.09176e+08
2h	Mock	2.0Acetyl-L-carnitine	3	1.04212e+08
2h	Mock	3.0Propionyl-L-carnitine	1	4.31829e+08
2h	Mock	3.0Propionyl-L-carnitine	2	4.4342e+08
2h	Mock	3.0Propionyl-L-carnitine	3	4.42784e+08
2h	Mock	4.0Butyryl-L-carnitine	1	1.21303e+08
2h	Mock	4.0Butyryl-L-carnitine	2	1.33192e+08
2h	Mock	4.0Butyryl-L-carnitine	3	1.31977e+08
2h	Mock	6.0Hexanoyl-L-carnitine	1	750661
2h	Mock	6.0Hexanoyl-L-carnitine	2	1.15741e+06
2h	Mock	6.0Hexanoyl-L-carnitine	3	919162
2h	Mock	Acetoacetate	1	4.81532e+06
2h	Mock	Acetoacetate	2	5.34321e+06
2h	Mock	Acetoacetate	3	4.8973e+06
2h	Mock	FAD	1	180079
2h	Mock	FAD	2	181517
2h	Mock	FAD	3	179141
2h	Mock	Glycerol	1	979189
2h	Mock	Glycerol	2	931430
2h	Mock	Glycerol	3	762852
2h	Mock	Glycerol-3P	1	487172
2h	Mock	Glycerol-3P	2	451981
2h	Mock	Glycerol-3P	3	778987
2h	Mock	L-Carnitine	1	3.50138e+08
2h	Mock	L-Carnitine	2	3.67521e+08
2h	Mock	L-Carnitine	3	3.75513e+08
2h	Mock	Glucosamine	1	1.17047e+07
2h	Mock	Glucosamine	2	8.56211e+06
2h	Mock	Glucosamine	3	1.01423e+07
2h	Mock	Glucosamine-6P	1	13429.9
2h	Mock	Glucosamine-6P	2	34864
2h	Mock	Glucosamine-6P	3	20451.7
2h	Mock	N-Ac-Glucosamine	1	1.73136e+06
2h	Mock	N-Ac-Glucosamine	2	1.86804e+06
2h	Mock	N-Ac-Glucosamine	3	2.59632e+06
2h	Mock	N-Ac-Glucosamine-6P	1	110833
2h	Mock	N-Ac-Glucosamine-6P	2	158946
2h	Mock	N-Ac-Glucosamine-6P	3	131186
2h	Mock	UDP-N-Ac-Glucosamine	1	1.01948e+08
2h	Mock	UDP-N-Ac-Glucosamine	2	1.13e+08
2h	Mock	UDP-N-Ac-Glucosamine	3	1.10797e+08
2h	Mock	2P-glycerate	1	3.82015e+06
2h	Mock	2P-glycerate	2	3.92891e+06
2h	Mock	2P-glycerate	3	4.79413e+06
2h	Mock	Dihydroxyacetone3P	1	7.7401e+06
2h	Mock	Dihydroxyacetone3P	2	7.83989e+06
2h	Mock	Dihydroxyacetone3P	3	9.68444e+06
2h	Mock	G6P	1	2.81745e+06
2h	Mock	G6P	2	2.60145e+06
2h	Mock	G6P	3	3.15851e+06
2h	Mock	Glucose	1	6.03561e+07
2h	Mock	Glucose	2	6.55856e+07
2h	Mock	Glucose	3	7.23912e+07
2h	Mock	Glyceraldehyde3P	1	327947
2h	Mock	Glyceraldehyde3P	2	316523
2h	Mock	Glyceraldehyde3P	3	403816
2h	Mock	HexP	1	1.73419e+06
2h	Mock	HexP	2	1.74929e+06
2h	Mock	HexP	3	1.83086e+06
2h	Mock	Lactate	1	1.47619e+08
2h	Mock	Lactate	2	1.34079e+08
2h	Mock	Lactate	3	2.04193e+08
2h	Mock	PEP	1	397793
2h	Mock	PEP	2	435014
2h	Mock	PEP	3	433245
2h	Mock	Pyruvate	1	5.89761e+06
2h	Mock	Pyruvate	2	6.53711e+06
2h	Mock	Pyruvate	3	7.71332e+06
2h	Mock	Betaine	1	4.4396e+08
2h	Mock	Betaine	2	4.50441e+08
2h	Mock	Betaine	3	4.76473e+08
2h	Mock	S-Adenosyl-Homocysteine	1	1.08849e+06
2h	Mock	S-Adenosyl-Homocysteine	2	1.16582e+06
2h	Mock	S-Adenosyl-Homocysteine	3	1.32361e+06
2h	Mock	S-Adenosyl-Methionine	1	4.76408e+06
2h	Mock	S-Adenosyl-Methionine	2	4.24534e+06
2h	Mock	S-Adenosyl-Methionine	3	4.55548e+06
2h	Mock	Glutathione	1	4.84312e+08
2h	Mock	Glutathione	2	5.00961e+08
2h	Mock	Glutathione	3	5.13285e+08
2h	Mock	GSSG	1	3.12582e+06
2h	Mock	GSSG	2	3.46914e+06
2h	Mock	GSSG	3	4.15787e+06
2h	Mock	NADH	1	3.16542e+06
2h	Mock	NADH	2	3.08982e+06
2h	Mock	NADH	3	3.90453e+06
2h	Mock	NADPH	1	373528
2h	Mock	NADPH	2	408287
2h	Mock	NADPH	3	413500
2h	Mock	6P-gluconate	1	1000
2h	Mock	6P-gluconate	2	1000
2h	Mock	6P-gluconate	3	1000
2h	Mock	Erythrose4P	1	585550
2h	Mock	Erythrose4P	2	8193.57
2h	Mock	Erythrose4P	3	934141
2h	Mock	Ribulose5P	1	1.19238e+06
2h	Mock	Ribulose5P	2	1.17215e+06
2h	Mock	Ribulose5P	3	1.12092e+06
2h	Mock	Sedoheptulose7P	1	380836
2h	Mock	Sedoheptulose7P	2	430985
2h	Mock	Sedoheptulose7P	3	356131
2h	Mock	Adenine	1	1.15152e+07
2h	Mock	Adenine	2	1.11402e+07
2h	Mock	Adenine	3	1.36175e+07
2h	Mock	Adenosine	1	1.76521e+06
2h	Mock	Adenosine	2	1.46992e+06
2h	Mock	Adenosine	3	2.20461e+06
2h	Mock	ADP	1	6.44921e+06
2h	Mock	ADP	2	6.50443e+06
2h	Mock	ADP	3	8.14682e+06
2h	Mock	AMP	1	2.34264e+06
2h	Mock	AMP	2	2.04374e+06
2h	Mock	AMP	3	3.5684e+06
2h	Mock	ATP	1	2.15569e+07
2h	Mock	ATP	2	2.27473e+07
2h	Mock	ATP	3	2.48505e+07
2h	Mock	CDP	1	393900
2h	Mock	CDP	2	416930
2h	Mock	CDP	3	500046
2h	Mock	CTP	1	1.29622e+06
2h	Mock	CTP	2	1.33279e+06
2h	Mock	CTP	3	1.54215e+06
2h	Mock	GDP	1	567112
2h	Mock	GDP	2	573156
2h	Mock	GDP	3	821103
2h	Mock	GMP	1	161006
2h	Mock	GMP	2	160761
2h	Mock	GMP	3	194304
2h	Mock	GTP	1	1.05611e+06
2h	Mock	GTP	2	1.1647e+06
2h	Mock	GTP	3	1.54886e+06
2h	Mock	Guanine	1	336493
2h	Mock	Guanine	2	207187
2h	Mock	Guanine	3	126516
2h	Mock	Guanosine	1	41932.5
2h	Mock	Guanosine	2	36171
2h	Mock	Guanosine	3	153721
2h	Mock	Hypoxanthine	1	3.65011e+06
2h	Mock	Hypoxanthine	2	3.81568e+06
2h	Mock	Hypoxanthine	3	3.44019e+06
2h	Mock	IMP	1	1000
2h	Mock	IMP	2	14583.9
2h	Mock	IMP	3	9157.11
2h	Mock	Inosine	1	1.02276e+06
2h	Mock	Inosine	2	815586
2h	Mock	Inosine	3	1.59515e+06
2h	Mock	UDP	1	2.29702e+06
2h	Mock	UDP	2	2.34153e+06
2h	Mock	UDP	3	2.73137e+06
2h	Mock	UTP	1	6.28297e+06
2h	Mock	UTP	2	6.53332e+06
2h	Mock	UTP	3	7.12831e+06
2h	Mock	Cytidine	1	531907
2h	Mock	Cytidine	2	517280
2h	Mock	Cytidine	3	722995
2h	Mock	Cytosine	1	757048
2h	Mock	Cytosine	2	659834
2h	Mock	Cytosine	3	698317
2h	Mock	Deoxyuridine	1	1000
2h	Mock	Deoxyuridine	2	1000
2h	Mock	Deoxyuridine	3	1000
2h	Mock	Dihydroorotate	1	215218
2h	Mock	Dihydroorotate	2	197483
2h	Mock	Dihydroorotate	3	242168
2h	Mock	N-Carbamoyl-aspartate	1	647003
2h	Mock	N-Carbamoyl-aspartate	2	698921
2h	Mock	N-Carbamoyl-aspartate	3	599578
2h	Mock	Orotate	1	1.09958e+06
2h	Mock	Orotate	2	1.1739e+06
2h	Mock	Orotate	3	1.049e+06
2h	Mock	UMP	1	688411
2h	Mock	UMP	2	598759
2h	Mock	UMP	3	893213
2h	Mock	Uridine	1	1000
2h	Mock	Uridine	2	10346.6
2h	Mock	Uridine	3	20694.6
2h	Mock	AcetylCoA	1	173063
2h	Mock	AcetylCoA	2	165445
2h	Mock	AcetylCoA	3	156015
2h	Mock	a-Ketoglutarate	1	2.85196e+07
2h	Mock	a-Ketoglutarate	2	3.24687e+07
2h	Mock	a-Ketoglutarate	3	2.94009e+07
2h	Mock	cis-Aconitate	1	6.38262e+06
2h	Mock	cis-Aconitate	2	5.10793e+06
2h	Mock	cis-Aconitate	3	5.08058e+06
2h	Mock	Citrate	1	6.14832e+07
2h	Mock	Citrate	2	7.23308e+07
2h	Mock	Citrate	3	7.04951e+07
2h	Mock	Malate	1	2.6573e+08
2h	Mock	Malate	2	2.91594e+08
2h	Mock	Malate	3	2.62972e+08
2h	Mock	Succinate	1	1000
2h	Mock	Succinate	2	1000
2h	Mock	Succinate	3	1000
2h	Mock	Argininosuccinate	1	572837
2h	Mock	Argininosuccinate	2	620004
2h	Mock	Argininosuccinate	3	570996
2h	Mock	Citrulline	1	2.07583e+07
2h	Mock	Citrulline	2	2.14344e+07
2h	Mock	Citrulline	3	2.39438e+07
2h	Mock	Creatine	1	2.3083e+09
2h	Mock	Creatine	2	2.38611e+09
2h	Mock	Creatine	3	2.69936e+09
2h	Mock	Creatinine	1	2.45568e+08
2h	Mock	Creatinine	2	2.47572e+08
2h	Mock	Creatinine	3	2.95213e+08
2h	Mock	n-Acetylglutamate	1	4.92343e+06
2h	Mock	n-Acetylglutamate	2	5.56471e+06
2h	Mock	n-Acetylglutamate	3	5.04002e+06
2h	Mock	Ornithine	1	8.2815e+06
2h	Mock	Ornithine	2	7.7437e+06
2h	Mock	Ornithine	3	1.16502e+07
2h	Mock	Niacinamide	1	1.63306e+08
2h	Mock	Niacinamide	2	1.71723e+08
2h	Mock	Niacinamide	3	2.06899e+08
2h	Mock	Pantothenate	1	7.91882e+07
2h	Mock	Pantothenate	2	8.56709e+07
2h	Mock	Pantothenate	3	8.65875e+07
2h	Mock	Pyridoxin	1	2.5101e+08
2h	Mock	Pyridoxin	2	2.8011e+08
2h	Mock	Pyridoxin	3	3.11881e+08
2h	CVB3	ALA	1	2.6195e+08
2h	CVB3	ALA	2	2.80047e+08
2h	CVB3	ALA	3	2.83197e+08
2h	CVB3	ARG	1	2.56886e+08
2h	CVB3	ARG	2	2.98439e+08
2h	CVB3	ARG	3	3.59206e+08
2h	CVB3	ASN	1	1.00448e+07
2h	CVB3	ASN	2	1.01803e+07
2h	CVB3	ASN	3	1.10171e+07
2h	CVB3	ASP	1	1.91755e+08
2h	CVB3	ASP	2	2.03903e+08
2h	CVB3	ASP	3	1.93954e+08
2h	CVB3	b-ALA	1	7.20905e+07
2h	CVB3	b-ALA	2	7.14187e+07
2h	CVB3	b-ALA	3	6.96793e+07
2h	CVB3	Cystine	1	365185
2h	CVB3	Cystine	2	499355
2h	CVB3	Cystine	3	587071
2h	CVB3	GLN	1	7.1004e+09
2h	CVB3	GLN	2	7.32165e+09
2h	CVB3	GLN	3	7.27861e+09
2h	CVB3	GLU	1	1.1036e+09
2h	CVB3	GLU	2	1.10752e+09
2h	CVB3	GLU	3	1.12078e+09
2h	CVB3	GLY	1	5.65931e+07
2h	CVB3	GLY	2	5.91697e+07
2h	CVB3	GLY	3	6.00587e+07
2h	CVB3	ILE	1	2.7845e+09
2h	CVB3	ILE	2	2.93704e+09
2h	CVB3	ILE	3	3.1178e+09
2h	CVB3	LEU	1	2.26909e+09
2h	CVB3	LEU	2	2.41844e+09
2h	CVB3	LEU	3	2.57929e+09
2h	CVB3	LYS	1	9.85154e+07
2h	CVB3	LYS	2	1.1937e+08
2h	CVB3	LYS	3	1.43049e+08
2h	CVB3	MET	1	8.69309e+08
2h	CVB3	MET	2	9.37388e+08
2h	CVB3	MET	3	9.8549e+08
2h	CVB3	PHE	1	1.72183e+09
2h	CVB3	PHE	2	1.83922e+09
2h	CVB3	PHE	3	1.92463e+09
2h	CVB3	PRO	1	2.98532e+09
2h	CVB3	PRO	2	3.03992e+09
2h	CVB3	PRO	3	3.15971e+09
2h	CVB3	SER	1	1.98454e+08
2h	CVB3	SER	2	2.05719e+08
2h	CVB3	SER	3	1.98288e+08
2h	CVB3	THR	1	1.28112e+09
2h	CVB3	THR	2	1.39418e+09
2h	CVB3	THR	3	1.45344e+09
2h	CVB3	TRP	1	3.10675e+08
2h	CVB3	TRP	2	3.38709e+08
2h	CVB3	TRP	3	3.51844e+08
2h	CVB3	TYR	1	5.27835e+08
2h	CVB3	TYR	2	5.31693e+08
2h	CVB3	TYR	3	5.59601e+08
2h	CVB3	VAL	1	2.00692e+09
2h	CVB3	VAL	2	2.10419e+09
2h	CVB3	VAL	3	2.26452e+09
2h	CVB3	4-Hydroxyphenylpyruvate	1	51522.5
2h	CVB3	4-Hydroxyphenylpyruvate	2	60780.4
2h	CVB3	4-Hydroxyphenylpyruvate	3	53127.8
2h	CVB3	4-Methyl-2-Oxopentanoate	1	1.86147e+06
2h	CVB3	4-Methyl-2-Oxopentanoate	2	2.18997e+06
2h	CVB3	4-Methyl-2-Oxopentanoate	3	2.35652e+06
2h	CVB3	ADMA	1	4.30131e+06
2h	CVB3	ADMA	2	4.62016e+06
2h	CVB3	ADMA	3	5.63112e+06
2h	CVB3	Dimethyllysine	1	671038
2h	CVB3	Dimethyllysine	2	767927
2h	CVB3	Dimethyllysine	3	863013
2h	CVB3	Kynurenine	1	7.89499e+06
2h	CVB3	Kynurenine	2	8.57768e+06
2h	CVB3	Kynurenine	3	1.02219e+07
2h	CVB3	NMMA	1	41260.5
2h	CVB3	NMMA	2	78398.4
2h	CVB3	NMMA	3	80243.8
2h	CVB3	14.0Myristoyl-L-carnitine	1	413312
2h	CVB3	14.0Myristoyl-L-carnitine	2	617675
2h	CVB3	14.0Myristoyl-L-carnitine	3	555362
2h	CVB3	16.0Palmitoyl-L-carnitine	1	1.35805e+10
2h	CVB3	16.0Palmitoyl-L-carnitine	2	1.21541e+10
2h	CVB3	16.0Palmitoyl-L-carnitine	3	1.09721e+10
2h	CVB3	18.1Oleoyl-L-carnitine	1	1.31928e+06
2h	CVB3	18.1Oleoyl-L-carnitine	2	1.26956e+06
2h	CVB3	18.1Oleoyl-L-carnitine	3	1.27398e+06
2h	CVB3	2.0Acetyl-L-carnitine	1	9.24185e+07
2h	CVB3	2.0Acetyl-L-carnitine	2	9.18415e+07
2h	CVB3	2.0Acetyl-L-carnitine	3	9.49057e+07
2h	CVB3	3.0Propionyl-L-carnitine	1	4.28324e+08
2h	CVB3	3.0Propionyl-L-carnitine	2	4.32077e+08
2h	CVB3	3.0Propionyl-L-carnitine	3	4.47966e+08
2h	CVB3	4.0Butyryl-L-carnitine	1	1.26837e+08
2h	CVB3	4.0Butyryl-L-carnitine	2	1.28305e+08
2h	CVB3	4.0Butyryl-L-carnitine	3	1.3385e+08
2h	CVB3	6.0Hexanoyl-L-carnitine	1	1.07769e+06
2h	CVB3	6.0Hexanoyl-L-carnitine	2	646464
2h	CVB3	6.0Hexanoyl-L-carnitine	3	1.00787e+06
2h	CVB3	Acetoacetate	1	3.87216e+06
2h	CVB3	Acetoacetate	2	4.3219e+06
2h	CVB3	Acetoacetate	3	4.08333e+06
2h	CVB3	FAD	1	42500.8
2h	CVB3	FAD	2	211931
2h	CVB3	FAD	3	191610
2h	CVB3	Glycerol	1	1.09075e+06
2h	CVB3	Glycerol	2	1.02185e+06
2h	CVB3	Glycerol	3	1.00688e+06
2h	CVB3	Glycerol-3P	1	599292
2h	CVB3	Glycerol-3P	2	596715
2h	CVB3	Glycerol-3P	3	543797
2h	CVB3	L-Carnitine	1	3.7419e+08
2h	CVB3	L-Carnitine	2	3.62629e+08
2h	CVB3	L-Carnitine	3	3.77063e+08
2h	CVB3	Glucosamine	1	5.41004e+06
2h	CVB3	Glucosamine	2	7.51558e+06
2h	CVB3	Glucosamine	3	8.91347e+06
2h	CVB3	Glucosamine-6P	1	19864
2h	CVB3	Glucosamine-6P	2	31539.6
2h	CVB3	Glucosamine-6P	3	18890.5
2h	CVB3	N-Ac-Glucosamine	1	3.34095e+06
2h	CVB3	N-Ac-Glucosamine	2	2.2631e+06
2h	CVB3	N-Ac-Glucosamine	3	2.5656e+06
2h	CVB3	N-Ac-Glucosamine-6P	1	128427
2h	CVB3	N-Ac-Glucosamine-6P	2	92797.7
2h	CVB3	N-Ac-Glucosamine-6P	3	224353
2h	CVB3	UDP-N-Ac-Glucosamine	1	1.0422e+08
2h	CVB3	UDP-N-Ac-Glucosamine	2	1.07788e+08
2h	CVB3	UDP-N-Ac-Glucosamine	3	1.08847e+08
2h	CVB3	2P-glycerate	1	6.35646e+06
2h	CVB3	2P-glycerate	2	4.72272e+06
2h	CVB3	2P-glycerate	3	5.9672e+06
2h	CVB3	Dihydroxyacetone3P	1	8.87703e+06
2h	CVB3	Dihydroxyacetone3P	2	8.54405e+06
2h	CVB3	Dihydroxyacetone3P	3	9.23276e+06
2h	CVB3	G6P	1	2.59008e+06
2h	CVB3	G6P	2	2.91285e+06
2h	CVB3	G6P	3	2.9432e+06
2h	CVB3	Glucose	1	4.46096e+07
2h	CVB3	Glucose	2	6.21903e+07
2h	CVB3	Glucose	3	6.2399e+07
2h	CVB3	Glyceraldehyde3P	1	468203
2h	CVB3	Glyceraldehyde3P	2	331048
2h	CVB3	Glyceraldehyde3P	3	305941
2h	CVB3	HexP	1	1.85187e+06
2h	CVB3	HexP	2	2.13381e+06
2h	CVB3	HexP	3	2.0616e+06
2h	CVB3	Lactate	1	1.35463e+08
2h	CVB3	Lactate	2	1.62625e+08
2h	CVB3	Lactate	3	1.70845e+08
2h	CVB3	PEP	1	497846
2h	CVB3	PEP	2	381990
2h	CVB3	PEP	3	416018
2h	CVB3	Pyruvate	1	4.77349e+06
2h	CVB3	Pyruvate	2	6.23896e+06
2h	CVB3	Pyruvate	3	6.07073e+06
2h	CVB3	Betaine	1	4.00252e+08
2h	CVB3	Betaine	2	4.50983e+08
2h	CVB3	Betaine	3	4.47842e+08
2h	CVB3	S-Adenosyl-Homocysteine	1	1.18859e+06
2h	CVB3	S-Adenosyl-Homocysteine	2	1.19187e+06
2h	CVB3	S-Adenosyl-Homocysteine	3	1.32533e+06
2h	CVB3	S-Adenosyl-Methionine	1	5.19785e+06
2h	CVB3	S-Adenosyl-Methionine	2	3.64347e+06
2h	CVB3	S-Adenosyl-Methionine	3	4.93227e+06
2h	CVB3	Glutathione	1	5.15682e+08
2h	CVB3	Glutathione	2	4.59395e+08
2h	CVB3	Glutathione	3	5.12815e+08
2h	CVB3	GSSG	1	2.61357e+06
2h	CVB3	GSSG	2	3.66359e+06
2h	CVB3	GSSG	3	3.7953e+06
2h	CVB3	NADH	1	4.54241e+06
2h	CVB3	NADH	2	3.96839e+06
2h	CVB3	NADH	3	4.09602e+06
2h	CVB3	NADPH	1	393274
2h	CVB3	NADPH	2	377476
2h	CVB3	NADPH	3	384783
2h	CVB3	6P-gluconate	1	1000
2h	CVB3	6P-gluconate	2	1000
2h	CVB3	6P-gluconate	3	1000
2h	CVB3	Erythrose4P	1	3989.75
2h	CVB3	Erythrose4P	2	705207
2h	CVB3	Erythrose4P	3	989103
2h	CVB3	Ribulose5P	1	1.43475e+06
2h	CVB3	Ribulose5P	2	1.25174e+06
2h	CVB3	Ribulose5P	3	1.29714e+06
2h	CVB3	Sedoheptulose7P	1	484209
2h	CVB3	Sedoheptulose7P	2	500520
2h	CVB3	Sedoheptulose7P	3	388223
2h	CVB3	Adenine	1	1.27381e+07
2h	CVB3	Adenine	2	1.17714e+07
2h	CVB3	Adenine	3	1.3923e+07
2h	CVB3	Adenosine	1	2.39306e+06
2h	CVB3	Adenosine	2	2.35632e+06
2h	CVB3	Adenosine	3	2.40006e+06
2h	CVB3	ADP	1	7.2687e+06
2h	CVB3	ADP	2	7.03229e+06
2h	CVB3	ADP	3	8.05632e+06
2h	CVB3	AMP	1	2.85615e+06
2h	CVB3	AMP	2	2.67448e+06
2h	CVB3	AMP	3	3.40753e+06
2h	CVB3	ATP	1	2.5568e+07
2h	CVB3	ATP	2	2.3949e+07
2h	CVB3	ATP	3	2.65982e+07
2h	CVB3	CDP	1	521680
2h	CVB3	CDP	2	507378
2h	CVB3	CDP	3	582894
2h	CVB3	CTP	1	1.80211e+06
2h	CVB3	CTP	2	1.70847e+06
2h	CVB3	CTP	3	1.9318e+06
2h	CVB3	GDP	1	886503
2h	CVB3	GDP	2	771347
2h	CVB3	GDP	3	907185
2h	CVB3	GMP	1	219178
2h	CVB3	GMP	2	209219
2h	CVB3	GMP	3	259261
2h	CVB3	GTP	1	1.81999e+06
2h	CVB3	GTP	2	1.58915e+06
2h	CVB3	GTP	3	1.82481e+06
2h	CVB3	Guanine	1	238578
2h	CVB3	Guanine	2	233159
2h	CVB3	Guanine	3	216297
2h	CVB3	Guanosine	1	143699
2h	CVB3	Guanosine	2	144218
2h	CVB3	Guanosine	3	143142
2h	CVB3	Hypoxanthine	1	1.44366e+06
2h	CVB3	Hypoxanthine	2	3.04108e+06
2h	CVB3	Hypoxanthine	3	2.33947e+06
2h	CVB3	IMP	1	9990.22
2h	CVB3	IMP	2	11911.7
2h	CVB3	IMP	3	10765
2h	CVB3	Inosine	1	1.14589e+06
2h	CVB3	Inosine	2	1.577e+06
2h	CVB3	Inosine	3	1.55587e+06
2h	CVB3	UDP	1	2.94757e+06
2h	CVB3	UDP	2	2.76556e+06
2h	CVB3	UDP	3	3.18145e+06
2h	CVB3	UTP	1	8.1766e+06
2h	CVB3	UTP	2	7.76821e+06
2h	CVB3	UTP	3	8.24045e+06
2h	CVB3	Cytidine	1	657010
2h	CVB3	Cytidine	2	746739
2h	CVB3	Cytidine	3	659979
2h	CVB3	Cytosine	1	697671
2h	CVB3	Cytosine	2	897665
2h	CVB3	Cytosine	3	590563
2h	CVB3	Deoxyuridine	1	1000
2h	CVB3	Deoxyuridine	2	1000
2h	CVB3	Deoxyuridine	3	1000
2h	CVB3	Dihydroorotate	1	248116
2h	CVB3	Dihydroorotate	2	216587
2h	CVB3	Dihydroorotate	3	220387
2h	CVB3	N-Carbamoyl-aspartate	1	468961
2h	CVB3	N-Carbamoyl-aspartate	2	404281
2h	CVB3	N-Carbamoyl-aspartate	3	415590
2h	CVB3	Orotate	1	912672
2h	CVB3	Orotate	2	984606
2h	CVB3	Orotate	3	1.03301e+06
2h	CVB3	UMP	1	913229
2h	CVB3	UMP	2	880840
2h	CVB3	UMP	3	992439
2h	CVB3	Uridine	1	16175.6
2h	CVB3	Uridine	2	4984.88
2h	CVB3	Uridine	3	42859.8
2h	CVB3	AcetylCoA	1	178282
2h	CVB3	AcetylCoA	2	125801
2h	CVB3	AcetylCoA	3	165802
2h	CVB3	a-Ketoglutarate	1	2.37375e+07
2h	CVB3	a-Ketoglutarate	2	2.79367e+07
2h	CVB3	a-Ketoglutarate	3	2.48278e+07
2h	CVB3	cis-Aconitate	1	4.76787e+06
2h	CVB3	cis-Aconitate	2	3.7954e+06
2h	CVB3	cis-Aconitate	3	4.08899e+06
2h	CVB3	Citrate	1	5.70698e+07
2h	CVB3	Citrate	2	6.26591e+07
2h	CVB3	Citrate	3	5.5442e+07
2h	CVB3	Malate	1	2.66543e+08
2h	CVB3	Malate	2	2.60764e+08
2h	CVB3	Malate	3	2.59159e+08
2h	CVB3	Succinate	1	1000
2h	CVB3	Succinate	2	1000
2h	CVB3	Succinate	3	1000
2h	CVB3	Argininosuccinate	1	623571
2h	CVB3	Argininosuccinate	2	603144
2h	CVB3	Argininosuccinate	3	612343
2h	CVB3	Citrulline	1	1.65031e+07
2h	CVB3	Citrulline	2	2.01842e+07
2h	CVB3	Citrulline	3	2.11419e+07
2h	CVB3	Creatine	1	2.49519e+09
2h	CVB3	Creatine	2	2.56247e+09
2h	CVB3	Creatine	3	2.71886e+09
2h	CVB3	Creatinine	1	1.98879e+08
2h	CVB3	Creatinine	2	2.52844e+08
2h	CVB3	Creatinine	3	2.65153e+08
2h	CVB3	n-Acetylglutamate	1	4.86916e+06
2h	CVB3	n-Acetylglutamate	2	5.63174e+06
2h	CVB3	n-Acetylglutamate	3	5.14515e+06
2h	CVB3	Ornithine	1	5.97814e+06
2h	CVB3	Ornithine	2	6.36432e+06
2h	CVB3	Ornithine	3	1.01505e+07
2h	CVB3	Niacinamide	1	9.249e+07
2h	CVB3	Niacinamide	2	1.69874e+08
2h	CVB3	Niacinamide	3	1.53324e+08
2h	CVB3	Pantothenate	1	7.86172e+07
2h	CVB3	Pantothenate	2	8.53866e+07
2h	CVB3	Pantothenate	3	8.81357e+07
2h	CVB3	Pyridoxin	1	2.03787e+08
2h	CVB3	Pyridoxin	2	2.72009e+08
2h	CVB3	Pyridoxin	3	2.96675e+08
2h	CVB32Am	ALA	1	2.5683e+08
2h	CVB32Am	ALA	2	2.65642e+08
2h	CVB32Am	ALA	3	2.80684e+08
2h	CVB32Am	ARG	1	5.03661e+08
2h	CVB32Am	ARG	2	5.57169e+08
2h	CVB32Am	ARG	3	4.76555e+08
2h	CVB32Am	ASN	1	8.07623e+06
2h	CVB32Am	ASN	2	7.74067e+06
2h	CVB32Am	ASN	3	44895
2h	CVB32Am	ASP	1	1.63296e+08
2h	CVB32Am	ASP	2	1.74697e+08
2h	CVB32Am	ASP	3	1.89481e+08
2h	CVB32Am	b-ALA	1	5.98084e+07
2h	CVB32Am	b-ALA	2	6.24661e+07
2h	CVB32Am	b-ALA	3	6.96785e+07
2h	CVB32Am	Cystine	1	965327
2h	CVB32Am	Cystine	2	1.69968e+06
2h	CVB32Am	Cystine	3	795500
2h	CVB32Am	GLN	1	7.16252e+09
2h	CVB32Am	GLN	2	7.62107e+09
2h	CVB32Am	GLN	3	7.82661e+09
2h	CVB32Am	GLU	1	8.48107e+08
2h	CVB32Am	GLU	2	8.55494e+08
2h	CVB32Am	GLU	3	9.77791e+08
2h	CVB32Am	GLY	1	5.34585e+07
2h	CVB32Am	GLY	2	5.61225e+07
2h	CVB32Am	GLY	3	6.10798e+07
2h	CVB32Am	ILE	1	2.99572e+09
2h	CVB32Am	ILE	2	3.3312e+09
2h	CVB32Am	ILE	3	3.19924e+09
2h	CVB32Am	LEU	1	2.49799e+09
2h	CVB32Am	LEU	2	2.7492e+09
2h	CVB32Am	LEU	3	2.67654e+09
2h	CVB32Am	LYS	1	2.24195e+08
2h	CVB32Am	LYS	2	2.56566e+08
2h	CVB32Am	LYS	3	2.01234e+08
2h	CVB32Am	MET	1	9.37817e+08
2h	CVB32Am	MET	2	1.01181e+09
2h	CVB32Am	MET	3	1.03274e+09
2h	CVB32Am	PHE	1	1.85261e+09
2h	CVB32Am	PHE	2	1.96111e+09
2h	CVB32Am	PHE	3	2.04221e+09
2h	CVB32Am	PRO	1	2.45557e+09
2h	CVB32Am	PRO	2	2.56618e+09
2h	CVB32Am	PRO	3	2.73423e+09
2h	CVB32Am	SER	1	1.97182e+08
2h	CVB32Am	SER	2	2.10585e+08
2h	CVB32Am	SER	3	2.15913e+08
2h	CVB32Am	THR	1	1.51573e+09
2h	CVB32Am	THR	2	1.62536e+09
2h	CVB32Am	THR	3	1.58259e+09
2h	CVB32Am	TRP	1	3.29215e+08
2h	CVB32Am	TRP	2	3.52274e+08
2h	CVB32Am	TRP	3	3.60262e+08
2h	CVB32Am	TYR	1	5.43014e+08
2h	CVB32Am	TYR	2	6.01318e+08
2h	CVB32Am	TYR	3	5.67907e+08
2h	CVB32Am	VAL	1	2.23887e+09
2h	CVB32Am	VAL	2	2.41116e+09
2h	CVB32Am	VAL	3	2.39351e+09
2h	CVB32Am	4-Hydroxyphenylpyruvate	1	48537.7
2h	CVB32Am	4-Hydroxyphenylpyruvate	2	56696.2
2h	CVB32Am	4-Hydroxyphenylpyruvate	3	43252.5
2h	CVB32Am	4-Methyl-2-Oxopentanoate	1	2.85794e+06
2h	CVB32Am	4-Methyl-2-Oxopentanoate	2	2.91421e+06
2h	CVB32Am	4-Methyl-2-Oxopentanoate	3	2.97495e+06
2h	CVB32Am	ADMA	1	7.05869e+06
2h	CVB32Am	ADMA	2	8.27641e+06
2h	CVB32Am	ADMA	3	6.94963e+06
2h	CVB32Am	Dimethyllysine	1	1.28689e+06
2h	CVB32Am	Dimethyllysine	2	1.56023e+06
2h	CVB32Am	Dimethyllysine	3	1.24384e+06
2h	CVB32Am	Kynurenine	1	9.65431e+06
2h	CVB32Am	Kynurenine	2	1.00857e+07
2h	CVB32Am	Kynurenine	3	1.00074e+07
2h	CVB32Am	NMMA	1	128435
2h	CVB32Am	NMMA	2	62861.2
2h	CVB32Am	NMMA	3	84920.5
2h	CVB32Am	14.0Myristoyl-L-carnitine	1	264434
2h	CVB32Am	14.0Myristoyl-L-carnitine	2	340751
2h	CVB32Am	14.0Myristoyl-L-carnitine	3	467290
2h	CVB32Am	16.0Palmitoyl-L-carnitine	1	1.26087e+10
2h	CVB32Am	16.0Palmitoyl-L-carnitine	2	1.06406e+10
2h	CVB32Am	16.0Palmitoyl-L-carnitine	3	1.02682e+10
2h	CVB32Am	18.1Oleoyl-L-carnitine	1	1.00832e+06
2h	CVB32Am	18.1Oleoyl-L-carnitine	2	1.7104e+06
2h	CVB32Am	18.1Oleoyl-L-carnitine	3	1.61118e+06
2h	CVB32Am	2.0Acetyl-L-carnitine	1	8.13236e+07
2h	CVB32Am	2.0Acetyl-L-carnitine	2	8.30292e+07
2h	CVB32Am	2.0Acetyl-L-carnitine	3	8.96508e+07
2h	CVB32Am	3.0Propionyl-L-carnitine	1	3.77123e+08
2h	CVB32Am	3.0Propionyl-L-carnitine	2	4.22039e+08
2h	CVB32Am	3.0Propionyl-L-carnitine	3	4.48805e+08
2h	CVB32Am	4.0Butyryl-L-carnitine	1	1.11604e+08
2h	CVB32Am	4.0Butyryl-L-carnitine	2	1.15426e+08
2h	CVB32Am	4.0Butyryl-L-carnitine	3	1.32567e+08
2h	CVB32Am	6.0Hexanoyl-L-carnitine	1	870604
2h	CVB32Am	6.0Hexanoyl-L-carnitine	2	1.54434e+06
2h	CVB32Am	6.0Hexanoyl-L-carnitine	3	835733
2h	CVB32Am	Acetoacetate	1	3.69003e+06
2h	CVB32Am	Acetoacetate	2	4.15185e+06
2h	CVB32Am	Acetoacetate	3	4.10157e+06
2h	CVB32Am	FAD	1	166607
2h	CVB32Am	FAD	2	157168
2h	CVB32Am	FAD	3	147723
2h	CVB32Am	Glycerol	1	1.27885e+06
2h	CVB32Am	Glycerol	2	1.22399e+06
2h	CVB32Am	Glycerol	3	1.19245e+06
2h	CVB32Am	Glycerol-3P	1	340604
2h	CVB32Am	Glycerol-3P	2	352026
2h	CVB32Am	Glycerol-3P	3	444884
2h	CVB32Am	L-Carnitine	1	3.09759e+08
2h	CVB32Am	L-Carnitine	2	3.1458e+08
2h	CVB32Am	L-Carnitine	3	3.46834e+08
2h	CVB32Am	Glucosamine	1	1.33983e+07
2h	CVB32Am	Glucosamine	2	1.82306e+07
2h	CVB32Am	Glucosamine	3	1.42126e+07
2h	CVB32Am	Glucosamine-6P	1	22831.6
2h	CVB32Am	Glucosamine-6P	2	19354
2h	CVB32Am	Glucosamine-6P	3	26738.1
2h	CVB32Am	N-Ac-Glucosamine	1	2.69091e+06
2h	CVB32Am	N-Ac-Glucosamine	2	3.50405e+06
2h	CVB32Am	N-Ac-Glucosamine	3	2.75938e+06
2h	CVB32Am	N-Ac-Glucosamine-6P	1	111319
2h	CVB32Am	N-Ac-Glucosamine-6P	2	99278.2
2h	CVB32Am	N-Ac-Glucosamine-6P	3	171308
2h	CVB32Am	UDP-N-Ac-Glucosamine	1	9.47453e+07
2h	CVB32Am	UDP-N-Ac-Glucosamine	2	9.84474e+07
2h	CVB32Am	UDP-N-Ac-Glucosamine	3	1.02896e+08
2h	CVB32Am	2P-glycerate	1	4.41237e+06
2h	CVB32Am	2P-glycerate	2	3.55012e+06
2h	CVB32Am	2P-glycerate	3	4.25625e+06
2h	CVB32Am	Dihydroxyacetone3P	1	5.62519e+06
2h	CVB32Am	Dihydroxyacetone3P	2	4.28638e+06
2h	CVB32Am	Dihydroxyacetone3P	3	6.28133e+06
2h	CVB32Am	G6P	1	2.0578e+06
2h	CVB32Am	G6P	2	2.15238e+06
2h	CVB32Am	G6P	3	2.25483e+06
2h	CVB32Am	Glucose	1	9.77478e+07
2h	CVB32Am	Glucose	2	1.16629e+08
2h	CVB32Am	Glucose	3	9.72092e+07
2h	CVB32Am	Glyceraldehyde3P	1	228717
2h	CVB32Am	Glyceraldehyde3P	2	117811
2h	CVB32Am	Glyceraldehyde3P	3	194345
2h	CVB32Am	HexP	1	1.60828e+06
2h	CVB32Am	HexP	2	1.81799e+06
2h	CVB32Am	HexP	3	1.67774e+06
2h	CVB32Am	Lactate	1	2.68447e+08
2h	CVB32Am	Lactate	2	2.14348e+08
2h	CVB32Am	Lactate	3	2.32535e+08
2h	CVB32Am	PEP	1	352471
2h	CVB32Am	PEP	2	478396
2h	CVB32Am	PEP	3	506333
2h	CVB32Am	Pyruvate	1	8.87558e+06
2h	CVB32Am	Pyruvate	2	9.3425e+06
2h	CVB32Am	Pyruvate	3	8.69554e+06
2h	CVB32Am	Betaine	1	5.45157e+08
2h	CVB32Am	Betaine	2	5.84729e+08
2h	CVB32Am	Betaine	3	5.28362e+08
2h	CVB32Am	S-Adenosyl-Homocysteine	1	1.08825e+06
2h	CVB32Am	S-Adenosyl-Homocysteine	2	1.08767e+06
2h	CVB32Am	S-Adenosyl-Homocysteine	3	1.22826e+06
2h	CVB32Am	S-Adenosyl-Methionine	1	4.3966e+06
2h	CVB32Am	S-Adenosyl-Methionine	2	4.35914e+06
2h	CVB32Am	S-Adenosyl-Methionine	3	4.25087e+06
2h	CVB32Am	Glutathione	1	4.1822e+08
2h	CVB32Am	Glutathione	2	4.0852e+08
2h	CVB32Am	Glutathione	3	4.55025e+08
2h	CVB32Am	GSSG	1	4.6714e+06
2h	CVB32Am	GSSG	2	5.68192e+06
2h	CVB32Am	GSSG	3	5.34019e+06
2h	CVB32Am	NADH	1	2.83817e+06
2h	CVB32Am	NADH	2	1.74229e+06
2h	CVB32Am	NADH	3	2.922e+06
2h	CVB32Am	NADPH	1	307935
2h	CVB32Am	NADPH	2	297047
2h	CVB32Am	NADPH	3	346118
2h	CVB32Am	6P-gluconate	1	1000
2h	CVB32Am	6P-gluconate	2	1000
2h	CVB32Am	6P-gluconate	3	1000
2h	CVB32Am	Erythrose4P	1	693662
2h	CVB32Am	Erythrose4P	2	503506
2h	CVB32Am	Erythrose4P	3	27506.7
2h	CVB32Am	Ribulose5P	1	953220
2h	CVB32Am	Ribulose5P	2	681142
2h	CVB32Am	Ribulose5P	3	886711
2h	CVB32Am	Sedoheptulose7P	1	417584
2h	CVB32Am	Sedoheptulose7P	2	438322
2h	CVB32Am	Sedoheptulose7P	3	408045
2h	CVB32Am	Adenine	1	1.21686e+07
2h	CVB32Am	Adenine	2	1.09654e+07
2h	CVB32Am	Adenine	3	1.1712e+07
2h	CVB32Am	Adenosine	1	1.59557e+06
2h	CVB32Am	Adenosine	2	987684
2h	CVB32Am	Adenosine	3	1.41716e+06
2h	CVB32Am	ADP	1	4.78269e+06
2h	CVB32Am	ADP	2	3.66877e+06
2h	CVB32Am	ADP	3	5.65305e+06
2h	CVB32Am	AMP	1	1.32387e+06
2h	CVB32Am	AMP	2	760134
2h	CVB32Am	AMP	3	1.58926e+06
2h	CVB32Am	ATP	1	1.96891e+07
2h	CVB32Am	ATP	2	2.1181e+07
2h	CVB32Am	ATP	3	2.32767e+07
2h	CVB32Am	CDP	1	348648
2h	CVB32Am	CDP	2	286955
2h	CVB32Am	CDP	3	392574
2h	CVB32Am	CTP	1	1.31473e+06
2h	CVB32Am	CTP	2	1.40346e+06
2h	CVB32Am	CTP	3	1.51386e+06
2h	CVB32Am	GDP	1	491825
2h	CVB32Am	GDP	2	376129
2h	CVB32Am	GDP	3	551595
2h	CVB32Am	GMP	1	120377
2h	CVB32Am	GMP	2	69390.3
2h	CVB32Am	GMP	3	109449
2h	CVB32Am	GTP	1	1.10134e+06
2h	CVB32Am	GTP	2	1.08028e+06
2h	CVB32Am	GTP	3	1.25141e+06
2h	CVB32Am	Guanine	1	184558
2h	CVB32Am	Guanine	2	345837
2h	CVB32Am	Guanine	3	87806.8
2h	CVB32Am	Guanosine	1	14031
2h	CVB32Am	Guanosine	2	1000
2h	CVB32Am	Guanosine	3	27107.9
2h	CVB32Am	Hypoxanthine	1	9.61785e+06
2h	CVB32Am	Hypoxanthine	2	1.90962e+07
2h	CVB32Am	Hypoxanthine	3	8.64035e+06
2h	CVB32Am	IMP	1	25084.1
2h	CVB32Am	IMP	2	40891.4
2h	CVB32Am	IMP	3	28652.6
2h	CVB32Am	Inosine	1	1.31444e+06
2h	CVB32Am	Inosine	2	1.16178e+06
2h	CVB32Am	Inosine	3	1.49471e+06
2h	CVB32Am	UDP	1	1.97894e+06
2h	CVB32Am	UDP	2	1.60877e+06
2h	CVB32Am	UDP	3	2.2757e+06
2h	CVB32Am	UTP	1	6.47539e+06
2h	CVB32Am	UTP	2	6.78307e+06
2h	CVB32Am	UTP	3	7.89131e+06
2h	CVB32Am	Cytidine	1	940890
2h	CVB32Am	Cytidine	2	1.18982e+06
2h	CVB32Am	Cytidine	3	842185
2h	CVB32Am	Cytosine	1	624639
2h	CVB32Am	Cytosine	2	999650
2h	CVB32Am	Cytosine	3	964341
2h	CVB32Am	Deoxyuridine	1	1000
2h	CVB32Am	Deoxyuridine	2	1000
2h	CVB32Am	Deoxyuridine	3	1000
2h	CVB32Am	Dihydroorotate	1	144375
2h	CVB32Am	Dihydroorotate	2	116435
2h	CVB32Am	Dihydroorotate	3	125413
2h	CVB32Am	N-Carbamoyl-aspartate	1	286150
2h	CVB32Am	N-Carbamoyl-aspartate	2	195859
2h	CVB32Am	N-Carbamoyl-aspartate	3	262010
2h	CVB32Am	Orotate	1	730387
2h	CVB32Am	Orotate	2	603808
2h	CVB32Am	Orotate	3	590007
2h	CVB32Am	UMP	1	454340
2h	CVB32Am	UMP	2	268712
2h	CVB32Am	UMP	3	534688
2h	CVB32Am	Uridine	1	5049.55
2h	CVB32Am	Uridine	2	1000
2h	CVB32Am	Uridine	3	1000
2h	CVB32Am	AcetylCoA	1	166771
2h	CVB32Am	AcetylCoA	2	206288
2h	CVB32Am	AcetylCoA	3	131318
2h	CVB32Am	a-Ketoglutarate	1	2.31746e+07
2h	CVB32Am	a-Ketoglutarate	2	2.42824e+07
2h	CVB32Am	a-Ketoglutarate	3	2.56257e+07
2h	CVB32Am	cis-Aconitate	1	4.67582e+06
2h	CVB32Am	cis-Aconitate	2	4.5384e+06
2h	CVB32Am	cis-Aconitate	3	5.036e+06
2h	CVB32Am	Citrate	1	6.13374e+07
2h	CVB32Am	Citrate	2	6.10096e+07
2h	CVB32Am	Citrate	3	7.01355e+07
2h	CVB32Am	Malate	1	2.09856e+08
2h	CVB32Am	Malate	2	2.20553e+08
2h	CVB32Am	Malate	3	2.3078e+08
2h	CVB32Am	Succinate	1	1000
2h	CVB32Am	Succinate	2	1000
2h	CVB32Am	Succinate	3	1000
2h	CVB32Am	Argininosuccinate	1	452286
2h	CVB32Am	Argininosuccinate	2	485327
2h	CVB32Am	Argininosuccinate	3	550776
2h	CVB32Am	Citrulline	1	3.05143e+07
2h	CVB32Am	Citrulline	2	3.61304e+07
2h	CVB32Am	Citrulline	3	2.86245e+07
2h	CVB32Am	Creatine	1	2.03841e+09
2h	CVB32Am	Creatine	2	1.91727e+09
2h	CVB32Am	Creatine	3	2.18723e+09
2h	CVB32Am	Creatinine	1	3.80967e+08
2h	CVB32Am	Creatinine	2	4.51707e+08
2h	CVB32Am	Creatinine	3	3.82527e+08
2h	CVB32Am	n-Acetylglutamate	1	4.61694e+06
2h	CVB32Am	n-Acetylglutamate	2	4.37673e+06
2h	CVB32Am	n-Acetylglutamate	3	5.14306e+06
2h	CVB32Am	Ornithine	1	1.36457e+07
2h	CVB32Am	Ornithine	2	1.43787e+07
2h	CVB32Am	Ornithine	3	1.17699e+07
2h	CVB32Am	Niacinamide	1	3.22562e+08
2h	CVB32Am	Niacinamide	2	3.32536e+08
2h	CVB32Am	Niacinamide	3	3.16334e+08
2h	CVB32Am	Pantothenate	1	7.49385e+07
2h	CVB32Am	Pantothenate	2	7.9582e+07
2h	CVB32Am	Pantothenate	3	8.57779e+07
2h	CVB32Am	Pyridoxin	1	4.29254e+08
2h	CVB32Am	Pyridoxin	2	5.18094e+08
2h	CVB32Am	Pyridoxin	3	4.11127e+08
4h	Mock	ALA	1	2.88609e+08
4h	Mock	ALA	2	3.15575e+08
4h	Mock	ALA	3	3.34109e+08
4h	Mock	ARG	1	3.36618e+08
4h	Mock	ARG	2	3.5533e+08
4h	Mock	ARG	3	3.0145e+08
4h	Mock	ASN	1	8.51713e+06
4h	Mock	ASN	2	9.18538e+06
4h	Mock	ASN	3	8.3618e+06
4h	Mock	ASP	1	1.49429e+08
4h	Mock	ASP	2	1.53147e+08
4h	Mock	ASP	3	1.59164e+08
4h	Mock	b-ALA	1	5.10737e+07
4h	Mock	b-ALA	2	5.7162e+07
4h	Mock	b-ALA	3	6.26353e+07
4h	Mock	Cystine	1	533837
4h	Mock	Cystine	2	468005
4h	Mock	Cystine	3	380434
4h	Mock	GLN	1	7.56582e+09
4h	Mock	GLN	2	8.01288e+09
4h	Mock	GLN	3	8.11664e+09
4h	Mock	GLU	1	1.20332e+09
4h	Mock	GLU	2	1.26884e+09
4h	Mock	GLU	3	1.37649e+09
4h	Mock	GLY	1	6.20487e+07
4h	Mock	GLY	2	6.44053e+07
4h	Mock	GLY	3	6.8045e+07
4h	Mock	ILE	1	3.1055e+09
4h	Mock	ILE	2	3.21988e+09
4h	Mock	ILE	3	3.20682e+09
4h	Mock	LEU	1	2.51401e+09
4h	Mock	LEU	2	2.71285e+09
4h	Mock	LEU	3	2.65315e+09
4h	Mock	LYS	1	1.40366e+08
4h	Mock	LYS	2	1.47144e+08
4h	Mock	LYS	3	1.21651e+08
4h	Mock	MET	1	9.68033e+08
4h	Mock	MET	2	1.03872e+09
4h	Mock	MET	3	1.00458e+09
4h	Mock	PHE	1	1.90186e+09
4h	Mock	PHE	2	1.97112e+09
4h	Mock	PHE	3	2.07857e+09
4h	Mock	PRO	1	2.57438e+09
4h	Mock	PRO	2	2.76446e+09
4h	Mock	PRO	3	2.98533e+09
4h	Mock	SER	1	2.07128e+08
4h	Mock	SER	2	2.17748e+08
4h	Mock	SER	3	2.06141e+08
4h	Mock	THR	1	1.42926e+09
4h	Mock	THR	2	1.55579e+09
4h	Mock	THR	3	1.534e+09
4h	Mock	TRP	1	3.41056e+08
4h	Mock	TRP	2	3.58824e+08
4h	Mock	TRP	3	3.58612e+08
4h	Mock	TYR	1	6.07086e+08
4h	Mock	TYR	2	6.34024e+08
4h	Mock	TYR	3	6.97354e+08
4h	Mock	VAL	1	2.19194e+09
4h	Mock	VAL	2	2.3078e+09
4h	Mock	VAL	3	2.25093e+09
4h	Mock	4-Hydroxyphenylpyruvate	1	76003.1
4h	Mock	4-Hydroxyphenylpyruvate	2	81584
4h	Mock	4-Hydroxyphenylpyruvate	3	81817.8
4h	Mock	4-Methyl-2-Oxopentanoate	1	3.75059e+06
4h	Mock	4-Methyl-2-Oxopentanoate	2	4.07311e+06
4h	Mock	4-Methyl-2-Oxopentanoate	3	3.76892e+06
4h	Mock	ADMA	1	5.57801e+06
4h	Mock	ADMA	2	5.92815e+06
4h	Mock	ADMA	3	5.21214e+06
4h	Mock	Dimethyllysine	1	986758
4h	Mock	Dimethyllysine	2	965772
4h	Mock	Dimethyllysine	3	863292
4h	Mock	Kynurenine	1	1.08949e+07
4h	Mock	Kynurenine	2	1.14515e+07
4h	Mock	Kynurenine	3	1.06314e+07
4h	Mock	NMMA	1	157680
4h	Mock	NMMA	2	126363
4h	Mock	NMMA	3	139022
4h	Mock	14.0Myristoyl-L-carnitine	1	312161
4h	Mock	14.0Myristoyl-L-carnitine	2	291267
4h	Mock	14.0Myristoyl-L-carnitine	3	436727
4h	Mock	16.0Palmitoyl-L-carnitine	1	1.30029e+10
4h	Mock	16.0Palmitoyl-L-carnitine	2	1.12628e+10
4h	Mock	16.0Palmitoyl-L-carnitine	3	1.06075e+10
4h	Mock	18.1Oleoyl-L-carnitine	1	1.68235e+06
4h	Mock	18.1Oleoyl-L-carnitine	2	1.45857e+06
4h	Mock	18.1Oleoyl-L-carnitine	3	1.36778e+06
4h	Mock	2.0Acetyl-L-carnitine	1	2.03611e+08
4h	Mock	2.0Acetyl-L-carnitine	2	2.13636e+08
4h	Mock	2.0Acetyl-L-carnitine	3	2.26666e+08
4h	Mock	3.0Propionyl-L-carnitine	1	3.2243e+08
4h	Mock	3.0Propionyl-L-carnitine	2	3.48248e+08
4h	Mock	3.0Propionyl-L-carnitine	3	3.72039e+08
4h	Mock	4.0Butyryl-L-carnitine	1	1.23237e+08
4h	Mock	4.0Butyryl-L-carnitine	2	1.31593e+08
4h	Mock	4.0Butyryl-L-carnitine	3	1.44068e+08
4h	Mock	6.0Hexanoyl-L-carnitine	1	671783
4h	Mock	6.0Hexanoyl-L-carnitine	2	727222
4h	Mock	6.0Hexanoyl-L-carnitine	3	790681
4h	Mock	Acetoacetate	1	8.32839e+06
4h	Mock	Acetoacetate	2	8.70771e+06
4h	Mock	Acetoacetate	3	1.05633e+07
4h	Mock	FAD	1	144590
4h	Mock	FAD	2	161167
4h	Mock	FAD	3	215200
4h	Mock	Glycerol	1	1.09833e+06
4h	Mock	Glycerol	2	1.12008e+06
4h	Mock	Glycerol	3	1.29913e+06
4h	Mock	Glycerol-3P	1	501761
4h	Mock	Glycerol-3P	2	506063
4h	Mock	Glycerol-3P	3	623674
4h	Mock	L-Carnitine	1	3.07619e+08
4h	Mock	L-Carnitine	2	3.30718e+08
4h	Mock	L-Carnitine	3	3.73321e+08
4h	Mock	Glucosamine	1	9.45757e+06
4h	Mock	Glucosamine	2	1.06542e+07
4h	Mock	Glucosamine	3	7.21655e+06
4h	Mock	Glucosamine-6P	1	13786.8
4h	Mock	Glucosamine-6P	2	19585
4h	Mock	Glucosamine-6P	3	10347.4
4h	Mock	N-Ac-Glucosamine	1	1.25289e+06
4h	Mock	N-Ac-Glucosamine	2	1.43005e+06
4h	Mock	N-Ac-Glucosamine	3	1.47735e+06
4h	Mock	N-Ac-Glucosamine-6P	1	115457
4h	Mock	N-Ac-Glucosamine-6P	2	131655
4h	Mock	N-Ac-Glucosamine-6P	3	95950.2
4h	Mock	UDP-N-Ac-Glucosamine	1	8.42464e+07
4h	Mock	UDP-N-Ac-Glucosamine	2	9.49471e+07
4h	Mock	UDP-N-Ac-Glucosamine	3	9.55009e+07
4h	Mock	2P-glycerate	1	3.78528e+06
4h	Mock	2P-glycerate	2	4.58183e+06
4h	Mock	2P-glycerate	3	4.45904e+06
4h	Mock	Dihydroxyacetone3P	1	5.42037e+06
4h	Mock	Dihydroxyacetone3P	2	5.34052e+06
4h	Mock	Dihydroxyacetone3P	3	7.33319e+06
4h	Mock	G6P	1	1.81863e+06
4h	Mock	G6P	2	1.88894e+06
4h	Mock	G6P	3	2.79917e+06
4h	Mock	Glucose	1	6.43987e+07
4h	Mock	Glucose	2	6.81773e+07
4h	Mock	Glucose	3	5.2605e+07
4h	Mock	Glyceraldehyde3P	1	417010
4h	Mock	Glyceraldehyde3P	2	349225
4h	Mock	Glyceraldehyde3P	3	564187
4h	Mock	HexP	1	737497
4h	Mock	HexP	2	601823
4h	Mock	HexP	3	1.48461e+06
4h	Mock	Lactate	1	2.28328e+08
4h	Mock	Lactate	2	1.9554e+08
4h	Mock	Lactate	3	2.0927e+08
4h	Mock	PEP	1	707478
4h	Mock	PEP	2	854325
4h	Mock	PEP	3	737745
4h	Mock	Pyruvate	1	7.80511e+06
4h	Mock	Pyruvate	2	8.39064e+06
4h	Mock	Pyruvate	3	7.07655e+06
4h	Mock	Betaine	1	4.36273e+08
4h	Mock	Betaine	2	4.51241e+08
4h	Mock	Betaine	3	4.57305e+08
4h	Mock	S-Adenosyl-Homocysteine	1	1.04404e+06
4h	Mock	S-Adenosyl-Homocysteine	2	1.21791e+06
4h	Mock	S-Adenosyl-Homocysteine	3	1.40119e+06
4h	Mock	S-Adenosyl-Methionine	1	5.39223e+06
4h	Mock	S-Adenosyl-Methionine	2	5.56068e+06
4h	Mock	S-Adenosyl-Methionine	3	6.24809e+06
4h	Mock	Glutathione	1	4.73692e+08
4h	Mock	Glutathione	2	5.07398e+08
4h	Mock	Glutathione	3	5.49314e+08
4h	Mock	GSSG	1	2.98351e+06
4h	Mock	GSSG	2	3.16849e+06
4h	Mock	GSSG	3	2.7873e+06
4h	Mock	NADH	1	1.70878e+06
4h	Mock	NADH	2	1.9643e+06
4h	Mock	NADH	3	2.4275e+06
4h	Mock	NADPH	1	296469
4h	Mock	NADPH	2	308829
4h	Mock	NADPH	3	359930
4h	Mock	6P-gluconate	1	1000
4h	Mock	6P-gluconate	2	1000
4h	Mock	6P-gluconate	3	1000
4h	Mock	Erythrose4P	1	1000
4h	Mock	Erythrose4P	2	450556
4h	Mock	Erythrose4P	3	571540
4h	Mock	Ribulose5P	1	838801
4h	Mock	Ribulose5P	2	864639
4h	Mock	Ribulose5P	3	1.07676e+06
4h	Mock	Sedoheptulose7P	1	255703
4h	Mock	Sedoheptulose7P	2	252749
4h	Mock	Sedoheptulose7P	3	271490
4h	Mock	Adenine	1	1.28887e+07
4h	Mock	Adenine	2	1.24419e+07
4h	Mock	Adenine	3	1.4411e+07
4h	Mock	Adenosine	1	1.44942e+06
4h	Mock	Adenosine	2	917718
4h	Mock	Adenosine	3	978144
4h	Mock	ADP	1	3.48743e+06
4h	Mock	ADP	2	3.60231e+06
4h	Mock	ADP	3	4.67064e+06
4h	Mock	AMP	1	689820
4h	Mock	AMP	2	651614
4h	Mock	AMP	3	951626
4h	Mock	ATP	1	1.93308e+07
4h	Mock	ATP	2	2.16368e+07
4h	Mock	ATP	3	2.40727e+07
4h	Mock	CDP	1	221076
4h	Mock	CDP	2	241528
4h	Mock	CDP	3	333162
4h	Mock	CTP	1	1.36389e+06
4h	Mock	CTP	2	1.63197e+06
4h	Mock	CTP	3	1.84051e+06
4h	Mock	GDP	1	328154
4h	Mock	GDP	2	344083
4h	Mock	GDP	3	466045
4h	Mock	GMP	1	45935.8
4h	Mock	GMP	2	53113.8
4h	Mock	GMP	3	66827.1
4h	Mock	GTP	1	958644
4h	Mock	GTP	2	1.12533e+06
4h	Mock	GTP	3	1.37075e+06
4h	Mock	Guanine	1	92332.9
4h	Mock	Guanine	2	36020.9
4h	Mock	Guanine	3	75536.5
4h	Mock	Guanosine	1	1000
4h	Mock	Guanosine	2	1000
4h	Mock	Guanosine	3	3423.36
4h	Mock	Hypoxanthine	1	639134
4h	Mock	Hypoxanthine	2	368882
4h	Mock	Hypoxanthine	3	484155
4h	Mock	IMP	1	28815
4h	Mock	IMP	2	24475
4h	Mock	IMP	3	21741.2
4h	Mock	Inosine	1	75292
4h	Mock	Inosine	2	1000
4h	Mock	Inosine	3	198248
4h	Mock	UDP	1	1.30688e+06
4h	Mock	UDP	2	1.44993e+06
4h	Mock	UDP	3	1.86395e+06
4h	Mock	UTP	1	6.89061e+06
4h	Mock	UTP	2	8.00055e+06
4h	Mock	UTP	3	9.41472e+06
4h	Mock	Cytidine	1	358876
4h	Mock	Cytidine	2	104812
4h	Mock	Cytidine	3	144468
4h	Mock	Cytosine	1	717708
4h	Mock	Cytosine	2	695351
4h	Mock	Cytosine	3	555038
4h	Mock	Deoxyuridine	1	1000
4h	Mock	Deoxyuridine	2	1000
4h	Mock	Deoxyuridine	3	1000
4h	Mock	Dihydroorotate	1	357960
4h	Mock	Dihydroorotate	2	434464
4h	Mock	Dihydroorotate	3	435346
4h	Mock	N-Carbamoyl-aspartate	1	1.91363e+06
4h	Mock	N-Carbamoyl-aspartate	2	1.94164e+06
4h	Mock	N-Carbamoyl-aspartate	3	2.29237e+06
4h	Mock	Orotate	1	554804
4h	Mock	Orotate	2	663489
4h	Mock	Orotate	3	520080
4h	Mock	UMP	1	159930
4h	Mock	UMP	2	158032
4h	Mock	UMP	3	250289
4h	Mock	Uridine	1	8484.4
4h	Mock	Uridine	2	1000
4h	Mock	Uridine	3	1000
4h	Mock	AcetylCoA	1	184126
4h	Mock	AcetylCoA	2	212833
4h	Mock	AcetylCoA	3	201216
4h	Mock	a-Ketoglutarate	1	5.52e+07
4h	Mock	a-Ketoglutarate	2	5.89208e+07
4h	Mock	a-Ketoglutarate	3	6.60183e+07
4h	Mock	cis-Aconitate	1	6.27009e+06
4h	Mock	cis-Aconitate	2	7.29483e+06
4h	Mock	cis-Aconitate	3	3.83468e+07
4h	Mock	Citrate	1	8.70049e+07
4h	Mock	Citrate	2	8.76879e+07
4h	Mock	Citrate	3	1.22051e+08
4h	Mock	Malate	1	2.80242e+08
4h	Mock	Malate	2	2.96024e+08
4h	Mock	Malate	3	3.49773e+08
4h	Mock	Succinate	1	1000
4h	Mock	Succinate	2	1000
4h	Mock	Succinate	3	1000
4h	Mock	Argininosuccinate	1	593267
4h	Mock	Argininosuccinate	2	636590
4h	Mock	Argininosuccinate	3	661053
4h	Mock	Citrulline	1	2.35528e+07
4h	Mock	Citrulline	2	2.28645e+07
4h	Mock	Citrulline	3	2.13335e+07
4h	Mock	Creatine	1	1.24047e+09
4h	Mock	Creatine	2	1.29567e+09
4h	Mock	Creatine	3	1.44865e+09
4h	Mock	Creatinine	1	2.48686e+08
4h	Mock	Creatinine	2	2.59426e+08
4h	Mock	Creatinine	3	2.26943e+08
4h	Mock	n-Acetylglutamate	1	4.52109e+06
4h	Mock	n-Acetylglutamate	2	4.62927e+06
4h	Mock	n-Acetylglutamate	3	5.08307e+06
4h	Mock	Ornithine	1	9.99983e+06
4h	Mock	Ornithine	2	8.18566e+06
4h	Mock	Ornithine	3	7.075e+06
4h	Mock	Niacinamide	1	1.70319e+08
4h	Mock	Niacinamide	2	1.78958e+08
4h	Mock	Niacinamide	3	1.43573e+08
4h	Mock	Pantothenate	1	7.28949e+07
4h	Mock	Pantothenate	2	8.01653e+07
4h	Mock	Pantothenate	3	8.00927e+07
4h	Mock	Pyridoxin	1	2.69992e+08
4h	Mock	Pyridoxin	2	2.90353e+08
4h	Mock	Pyridoxin	3	2.32089e+08
4h	CVB3	ALA	1	3.48691e+08
4h	CVB3	ALA	2	3.27808e+08
4h	CVB3	ALA	3	3.64259e+08
4h	CVB3	ARG	1	4.21914e+08
4h	CVB3	ARG	2	3.68337e+08
4h	CVB3	ARG	3	5.06324e+08
4h	CVB3	ASN	1	2.16026e+07
4h	CVB3	ASN	2	2.12214e+07
4h	CVB3	ASN	3	2.18899e+07
4h	CVB3	ASP	1	1.90351e+08
4h	CVB3	ASP	2	1.83436e+08
4h	CVB3	ASP	3	1.79636e+08
4h	CVB3	b-ALA	1	3.49703e+07
4h	CVB3	b-ALA	2	2.70104e+07
4h	CVB3	b-ALA	3	2.7856e+07
4h	CVB3	Cystine	1	478695
4h	CVB3	Cystine	2	346817
4h	CVB3	Cystine	3	371934
4h	CVB3	GLN	1	7.72762e+09
4h	CVB3	GLN	2	7.58908e+09
4h	CVB3	GLN	3	7.58523e+09
4h	CVB3	GLU	1	1.08144e+09
4h	CVB3	GLU	2	1.10346e+09
4h	CVB3	GLU	3	1.12246e+09
4h	CVB3	GLY	1	5.57363e+07
4h	CVB3	GLY	2	5.50307e+07
4h	CVB3	GLY	3	5.60941e+07
4h	CVB3	ILE	1	3.12223e+09
4h	CVB3	ILE	2	3.10841e+09
4h	CVB3	ILE	3	3.33654e+09
4h	CVB3	LEU	1	2.6558e+09
4h	CVB3	LEU	2	2.59151e+09
4h	CVB3	LEU	3	2.82038e+09
4h	CVB3	LYS	1	1.79437e+08
4h	CVB3	LYS	2	1.48799e+08
4h	CVB3	LYS	3	2.25932e+08
4h	CVB3	MET	1	1.03464e+09
4h	CVB3	MET	2	9.9691e+08
4h	CVB3	MET	3	1.08519e+09
4h	CVB3	PHE	1	1.98827e+09
4h	CVB3	PHE	2	1.96591e+09
4h	CVB3	PHE	3	2.07807e+09
4h	CVB3	PRO	1	4.14543e+09
4h	CVB3	PRO	2	4.13108e+09
4h	CVB3	PRO	3	4.36459e+09
4h	CVB3	SER	1	2.07318e+08
4h	CVB3	SER	2	2.24091e+08
4h	CVB3	SER	3	2.29046e+08
4h	CVB3	THR	1	1.48924e+09
4h	CVB3	THR	2	1.4147e+09
4h	CVB3	THR	3	1.55863e+09
4h	CVB3	TRP	1	3.68842e+08
4h	CVB3	TRP	2	3.5695e+08
4h	CVB3	TRP	3	3.94121e+08
4h	CVB3	TYR	1	6.91845e+08
4h	CVB3	TYR	2	6.187e+08
4h	CVB3	TYR	3	6.74993e+08
4h	CVB3	VAL	1	2.30713e+09
4h	CVB3	VAL	2	2.20375e+09
4h	CVB3	VAL	3	2.50824e+09
4h	CVB3	4-Hydroxyphenylpyruvate	1	55081.3
4h	CVB3	4-Hydroxyphenylpyruvate	2	50401.9
4h	CVB3	4-Hydroxyphenylpyruvate	3	63880.6
4h	CVB3	4-Methyl-2-Oxopentanoate	1	2.60343e+06
4h	CVB3	4-Methyl-2-Oxopentanoate	2	2.21844e+06
4h	CVB3	4-Methyl-2-Oxopentanoate	3	4.02917e+06
4h	CVB3	ADMA	1	7.36701e+06
4h	CVB3	ADMA	2	7.04314e+06
4h	CVB3	ADMA	3	9.01225e+06
4h	CVB3	Dimethyllysine	1	1.01979e+06
4h	CVB3	Dimethyllysine	2	756232
4h	CVB3	Dimethyllysine	3	1.16998e+06
4h	CVB3	Kynurenine	1	1.0786e+07
4h	CVB3	Kynurenine	2	1.07934e+07
4h	CVB3	Kynurenine	3	1.17171e+07
4h	CVB3	NMMA	1	174741
4h	CVB3	NMMA	2	77334.6
4h	CVB3	NMMA	3	254429
4h	CVB3	14.0Myristoyl-L-carnitine	1	1000
4h	CVB3	14.0Myristoyl-L-carnitine	2	1000
4h	CVB3	14.0Myristoyl-L-carnitine	3	42495.8
4h	CVB3	16.0Palmitoyl-L-carnitine	1	1.1168e+10
4h	CVB3	16.0Palmitoyl-L-carnitine	2	1.18631e+10
4h	CVB3	16.0Palmitoyl-L-carnitine	3	9.40171e+09
4h	CVB3	18.1Oleoyl-L-carnitine	1	373129
4h	CVB3	18.1Oleoyl-L-carnitine	2	498008
4h	CVB3	18.1Oleoyl-L-carnitine	3	607495
4h	CVB3	2.0Acetyl-L-carnitine	1	9.17919e+07
4h	CVB3	2.0Acetyl-L-carnitine	2	8.71168e+07
4h	CVB3	2.0Acetyl-L-carnitine	3	9.24181e+07
4h	CVB3	3.0Propionyl-L-carnitine	1	3.32029e+08
4h	CVB3	3.0Propionyl-L-carnitine	2	3.25609e+08
4h	CVB3	3.0Propionyl-L-carnitine	3	3.48516e+08
4h	CVB3	4.0Butyryl-L-carnitine	1	1.04073e+08
4h	CVB3	4.0Butyryl-L-carnitine	2	1.00587e+08
4h	CVB3	4.0Butyryl-L-carnitine	3	1.10828e+08
4h	CVB3	6.0Hexanoyl-L-carnitine	1	610947
4h	CVB3	6.0Hexanoyl-L-carnitine	2	659562
4h	CVB3	6.0Hexanoyl-L-carnitine	3	1.19079e+06
4h	CVB3	Acetoacetate	1	4.69142e+06
4h	CVB3	Acetoacetate	2	4.60425e+06
4h	CVB3	Acetoacetate	3	5.35844e+06
4h	CVB3	FAD	1	28086.3
4h	CVB3	FAD	2	155301
4h	CVB3	FAD	3	163837
4h	CVB3	Glycerol	1	1.07378e+06
4h	CVB3	Glycerol	2	791711
4h	CVB3	Glycerol	3	1.03559e+06
4h	CVB3	Glycerol-3P	1	348314
4h	CVB3	Glycerol-3P	2	464002
4h	CVB3	Glycerol-3P	3	475729
4h	CVB3	L-Carnitine	1	2.99384e+08
4h	CVB3	L-Carnitine	2	2.99462e+08
4h	CVB3	L-Carnitine	3	3.34068e+08
4h	CVB3	Glucosamine	1	8.01738e+06
4h	CVB3	Glucosamine	2	6.64577e+06
4h	CVB3	Glucosamine	3	1.0525e+07
4h	CVB3	Glucosamine-6P	1	21834.4
4h	CVB3	Glucosamine-6P	2	13160.6
4h	CVB3	Glucosamine-6P	3	16995.1
4h	CVB3	N-Ac-Glucosamine	1	1.12689e+06
4h	CVB3	N-Ac-Glucosamine	2	1.52684e+06
4h	CVB3	N-Ac-Glucosamine	3	1.54662e+06
4h	CVB3	N-Ac-Glucosamine-6P	1	61842.4
4h	CVB3	N-Ac-Glucosamine-6P	2	84717.7
4h	CVB3	N-Ac-Glucosamine-6P	3	115770
4h	CVB3	UDP-N-Ac-Glucosamine	1	9.54159e+07
4h	CVB3	UDP-N-Ac-Glucosamine	2	9.57081e+07
4h	CVB3	UDP-N-Ac-Glucosamine	3	9.38812e+07
4h	CVB3	2P-glycerate	1	4.02878e+06
4h	CVB3	2P-glycerate	2	3.99627e+06
4h	CVB3	2P-glycerate	3	4.66067e+06
4h	CVB3	Dihydroxyacetone3P	1	5.11349e+06
4h	CVB3	Dihydroxyacetone3P	2	6.44845e+06
4h	CVB3	Dihydroxyacetone3P	3	7.08992e+06
4h	CVB3	G6P	1	2.20443e+06
4h	CVB3	G6P	2	2.70223e+06
4h	CVB3	G6P	3	3.52792e+06
4h	CVB3	Glucose	1	6.13544e+07
4h	CVB3	Glucose	2	5.26708e+07
4h	CVB3	Glucose	3	6.61771e+07
4h	CVB3	Glyceraldehyde3P	1	289682
4h	CVB3	Glyceraldehyde3P	2	326249
4h	CVB3	Glyceraldehyde3P	3	348656
4h	CVB3	HexP	1	1.55131e+06
4h	CVB3	HexP	2	846567
4h	CVB3	HexP	3	1.28108e+06
4h	CVB3	Lactate	1	1.75834e+08
4h	CVB3	Lactate	2	1.31682e+08
4h	CVB3	Lactate	3	2.74739e+08
4h	CVB3	PEP	1	576784
4h	CVB3	PEP	2	459280
4h	CVB3	PEP	3	615559
4h	CVB3	Pyruvate	1	7.31277e+06
4h	CVB3	Pyruvate	2	6.03315e+06
4h	CVB3	Pyruvate	3	1.03699e+07
4h	CVB3	Betaine	1	3.46884e+08
4h	CVB3	Betaine	2	3.20106e+08
4h	CVB3	Betaine	3	3.94127e+08
4h	CVB3	S-Adenosyl-Homocysteine	1	726784
4h	CVB3	S-Adenosyl-Homocysteine	2	760386
4h	CVB3	S-Adenosyl-Homocysteine	3	955330
4h	CVB3	S-Adenosyl-Methionine	1	9.77847e+06
4h	CVB3	S-Adenosyl-Methionine	2	8.52713e+06
4h	CVB3	S-Adenosyl-Methionine	3	8.32621e+06
4h	CVB3	Glutathione	1	4.59456e+08
4h	CVB3	Glutathione	2	4.54556e+08
4h	CVB3	Glutathione	3	4.51028e+08
4h	CVB3	GSSG	1	2.60256e+06
4h	CVB3	GSSG	2	2.40871e+06
4h	CVB3	GSSG	3	3.7559e+06
4h	CVB3	NADH	1	1.55059e+06
4h	CVB3	NADH	2	2.14271e+06
4h	CVB3	NADH	3	2.3607e+06
4h	CVB3	NADPH	1	350152
4h	CVB3	NADPH	2	375939
4h	CVB3	NADPH	3	355969
4h	CVB3	6P-gluconate	1	1000
4h	CVB3	6P-gluconate	2	11929.6
4h	CVB3	6P-gluconate	3	7119.6
4h	CVB3	Erythrose4P	1	5461.2
4h	CVB3	Erythrose4P	2	562371
4h	CVB3	Erythrose4P	3	734921
4h	CVB3	Ribulose5P	1	1.10182e+06
4h	CVB3	Ribulose5P	2	1.1597e+06
4h	CVB3	Ribulose5P	3	1.31864e+06
4h	CVB3	Sedoheptulose7P	1	885604
4h	CVB3	Sedoheptulose7P	2	591399
4h	CVB3	Sedoheptulose7P	3	406001
4h	CVB3	Adenine	1	2.00779e+07
4h	CVB3	Adenine	2	1.80284e+07
4h	CVB3	Adenine	3	2.17787e+07
4h	CVB3	Adenosine	1	652196
4h	CVB3	Adenosine	2	955050
4h	CVB3	Adenosine	3	1.84235e+06
4h	CVB3	ADP	1	3.50463e+06
4h	CVB3	ADP	2	4.46357e+06
4h	CVB3	ADP	3	4.88623e+06
4h	CVB3	AMP	1	662143
4h	CVB3	AMP	2	1.06938e+06
4h	CVB3	AMP	3	1.41531e+06
4h	CVB3	ATP	1	2.60454e+07
4h	CVB3	ATP	2	2.51757e+07
4h	CVB3	ATP	3	2.5696e+07
4h	CVB3	CDP	1	432090
4h	CVB3	CDP	2	529359
4h	CVB3	CDP	3	587398
4h	CVB3	CTP	1	3.17595e+06
4h	CVB3	CTP	2	2.90874e+06
4h	CVB3	CTP	3	3.2052e+06
4h	CVB3	GDP	1	569390
4h	CVB3	GDP	2	624378
4h	CVB3	GDP	3	702178
4h	CVB3	GMP	1	79535.4
4h	CVB3	GMP	2	111868
4h	CVB3	GMP	3	170185
4h	CVB3	GTP	1	1.94551e+06
4h	CVB3	GTP	2	1.8591e+06
4h	CVB3	GTP	3	2.20431e+06
4h	CVB3	Guanine	1	69484.3
4h	CVB3	Guanine	2	78004.3
4h	CVB3	Guanine	3	83694.2
4h	CVB3	Guanosine	1	1000
4h	CVB3	Guanosine	2	1000
4h	CVB3	Guanosine	3	21545.7
4h	CVB3	Hypoxanthine	1	449030
4h	CVB3	Hypoxanthine	2	688713
4h	CVB3	Hypoxanthine	3	1.378e+06
4h	CVB3	IMP	1	1000
4h	CVB3	IMP	2	1000
4h	CVB3	IMP	3	1000
4h	CVB3	Inosine	1	85783.5
4h	CVB3	Inosine	2	279274
4h	CVB3	Inosine	3	956009
4h	CVB3	UDP	1	1.50487e+06
4h	CVB3	UDP	2	1.91843e+06
4h	CVB3	UDP	3	2.22864e+06
4h	CVB3	UTP	1	1.02335e+07
4h	CVB3	UTP	2	9.69643e+06
4h	CVB3	UTP	3	1.05314e+07
4h	CVB3	Cytidine	1	143496
4h	CVB3	Cytidine	2	161845
4h	CVB3	Cytidine	3	512364
4h	CVB3	Cytosine	1	443919
4h	CVB3	Cytosine	2	471537
4h	CVB3	Cytosine	3	602276
4h	CVB3	Deoxyuridine	1	1000
4h	CVB3	Deoxyuridine	2	1000
4h	CVB3	Deoxyuridine	3	1000
4h	CVB3	Dihydroorotate	1	119044
4h	CVB3	Dihydroorotate	2	128628
4h	CVB3	Dihydroorotate	3	208833
4h	CVB3	N-Carbamoyl-aspartate	1	361240
4h	CVB3	N-Carbamoyl-aspartate	2	357310
4h	CVB3	N-Carbamoyl-aspartate	3	481869
4h	CVB3	Orotate	1	269722
4h	CVB3	Orotate	2	270175
4h	CVB3	Orotate	3	350098
4h	CVB3	UMP	1	206928
4h	CVB3	UMP	2	322399
4h	CVB3	UMP	3	477571
4h	CVB3	Uridine	1	1000
4h	CVB3	Uridine	2	1000
4h	CVB3	Uridine	3	4017.63
4h	CVB3	AcetylCoA	1	221162
4h	CVB3	AcetylCoA	2	165178
4h	CVB3	AcetylCoA	3	162863
4h	CVB3	a-Ketoglutarate	1	3.13635e+07
4h	CVB3	a-Ketoglutarate	2	2.94713e+07
4h	CVB3	a-Ketoglutarate	3	3.42092e+07
4h	CVB3	cis-Aconitate	1	5.96673e+06
4h	CVB3	cis-Aconitate	2	5.49653e+06
4h	CVB3	cis-Aconitate	3	6.85915e+06
4h	CVB3	Citrate	1	7.58251e+07
4h	CVB3	Citrate	2	7.44484e+07
4h	CVB3	Citrate	3	7.64687e+07
4h	CVB3	Malate	1	2.2475e+08
4h	CVB3	Malate	2	2.18622e+08
4h	CVB3	Malate	3	2.25548e+08
4h	CVB3	Succinate	1	1000
4h	CVB3	Succinate	2	1000
4h	CVB3	Succinate	3	1000
4h	CVB3	Argininosuccinate	1	665370
4h	CVB3	Argininosuccinate	2	649001
4h	CVB3	Argininosuccinate	3	634404
4h	CVB3	Citrulline	1	2.12295e+07
4h	CVB3	Citrulline	2	1.98463e+07
4h	CVB3	Citrulline	3	3.01372e+07
4h	CVB3	Creatine	1	1.10381e+09
4h	CVB3	Creatine	2	1.2453e+09
4h	CVB3	Creatine	3	1.36982e+09
4h	CVB3	Creatinine	1	2.25483e+08
4h	CVB3	Creatinine	2	1.99794e+08
4h	CVB3	Creatinine	3	2.90842e+08
4h	CVB3	n-Acetylglutamate	1	3.61218e+06
4h	CVB3	n-Acetylglutamate	2	3.9093e+06
4h	CVB3	n-Acetylglutamate	3	3.69612e+06
4h	CVB3	Ornithine	1	1.15231e+07
4h	CVB3	Ornithine	2	8.10731e+06
4h	CVB3	Ornithine	3	1.80123e+07
4h	CVB3	Niacinamide	1	1.32423e+08
4h	CVB3	Niacinamide	2	1.13625e+08
4h	CVB3	Niacinamide	3	1.90951e+08
4h	CVB3	Pantothenate	1	7.04391e+07
4h	CVB3	Pantothenate	2	7.15062e+07
4h	CVB3	Pantothenate	3	7.32914e+07
4h	CVB3	Pyridoxin	1	2.43332e+08
4h	CVB3	Pyridoxin	2	2.08764e+08
4h	CVB3	Pyridoxin	3	2.92539e+08
4h	CVB32Am	ALA	1	3.16108e+08
4h	CVB32Am	ALA	2	3.20315e+08
4h	CVB32Am	ALA	3	3.31341e+08
4h	CVB32Am	ARG	1	4.67704e+08
4h	CVB32Am	ARG	2	3.49337e+08
4h	CVB32Am	ARG	3	4.1094e+08
4h	CVB32Am	ASN	1	1.00159e+07
4h	CVB32Am	ASN	2	9.83334e+06
4h	CVB32Am	ASN	3	1.1158e+07
4h	CVB32Am	ASP	1	1.47867e+08
4h	CVB32Am	ASP	2	1.66018e+08
4h	CVB32Am	ASP	3	1.57192e+08
4h	CVB32Am	b-ALA	1	5.40227e+07
4h	CVB32Am	b-ALA	2	6.01429e+07
4h	CVB32Am	b-ALA	3	5.98548e+07
4h	CVB32Am	Cystine	1	665611
4h	CVB32Am	Cystine	2	528780
4h	CVB32Am	Cystine	3	765833
4h	CVB32Am	GLN	1	7.49031e+09
4h	CVB32Am	GLN	2	7.93391e+09
4h	CVB32Am	GLN	3	7.87003e+09
4h	CVB32Am	GLU	1	1.14135e+09
4h	CVB32Am	GLU	2	1.28295e+09
4h	CVB32Am	GLU	3	1.26034e+09
4h	CVB32Am	GLY	1	5.97379e+07
4h	CVB32Am	GLY	2	6.32605e+07
4h	CVB32Am	GLY	3	6.48291e+07
4h	CVB32Am	ILE	1	3.3442e+09
4h	CVB32Am	ILE	2	3.17695e+09
4h	CVB32Am	ILE	3	3.28543e+09
4h	CVB32Am	LEU	1	2.66258e+09
4h	CVB32Am	LEU	2	2.573e+09
4h	CVB32Am	LEU	3	2.73466e+09
4h	CVB32Am	LYS	1	2.09693e+08
4h	CVB32Am	LYS	2	1.42998e+08
4h	CVB32Am	LYS	3	1.71001e+08
4h	CVB32Am	MET	1	1.02276e+09
4h	CVB32Am	MET	2	9.90952e+08
4h	CVB32Am	MET	3	1.05377e+09
4h	CVB32Am	PHE	1	2.03114e+09
4h	CVB32Am	PHE	2	1.98044e+09
4h	CVB32Am	PHE	3	2.15254e+09
4h	CVB32Am	PRO	1	2.97621e+09
4h	CVB32Am	PRO	2	3.06794e+09
4h	CVB32Am	PRO	3	3.25645e+09
4h	CVB32Am	SER	1	1.91623e+08
4h	CVB32Am	SER	2	2.13348e+08
4h	CVB32Am	SER	3	2.1517e+08
4h	CVB32Am	THR	1	1.57966e+09
4h	CVB32Am	THR	2	1.49837e+09
4h	CVB32Am	THR	3	1.58229e+09
4h	CVB32Am	TRP	1	3.60608e+08
4h	CVB32Am	TRP	2	3.5482e+08
4h	CVB32Am	TRP	3	3.72894e+08
4h	CVB32Am	TYR	1	6.66365e+08
4h	CVB32Am	TYR	2	6.30292e+08
4h	CVB32Am	TYR	3	6.34835e+08
4h	CVB32Am	VAL	1	2.30617e+09
4h	CVB32Am	VAL	2	2.25644e+09
4h	CVB32Am	VAL	3	2.39613e+09
4h	CVB32Am	4-Hydroxyphenylpyruvate	1	68652.6
4h	CVB32Am	4-Hydroxyphenylpyruvate	2	67200
4h	CVB32Am	4-Hydroxyphenylpyruvate	3	52116.9
4h	CVB32Am	4-Methyl-2-Oxopentanoate	1	5.59338e+06
4h	CVB32Am	4-Methyl-2-Oxopentanoate	2	3.76269e+06
4h	CVB32Am	4-Methyl-2-Oxopentanoate	3	5.21437e+06
4h	CVB32Am	ADMA	1	7.10246e+06
4h	CVB32Am	ADMA	2	5.86968e+06
4h	CVB32Am	ADMA	3	6.77056e+06
4h	CVB32Am	Dimethyllysine	1	1.319e+06
4h	CVB32Am	Dimethyllysine	2	979740
4h	CVB32Am	Dimethyllysine	3	1.0831e+06
4h	CVB32Am	Kynurenine	1	1.13111e+07
4h	CVB32Am	Kynurenine	2	1.02705e+07
4h	CVB32Am	Kynurenine	3	1.22511e+07
4h	CVB32Am	NMMA	1	202228
4h	CVB32Am	NMMA	2	98936.7
4h	CVB32Am	NMMA	3	162717
4h	CVB32Am	14.0Myristoyl-L-carnitine	1	166087
4h	CVB32Am	14.0Myristoyl-L-carnitine	2	112122
4h	CVB32Am	14.0Myristoyl-L-carnitine	3	25260.3
4h	CVB32Am	16.0Palmitoyl-L-carnitine	1	1.12989e+10
4h	CVB32Am	16.0Palmitoyl-L-carnitine	2	1.15254e+10
4h	CVB32Am	16.0Palmitoyl-L-carnitine	3	1.01837e+10
4h	CVB32Am	18.1Oleoyl-L-carnitine	1	938173
4h	CVB32Am	18.1Oleoyl-L-carnitine	2	944559
4h	CVB32Am	18.1Oleoyl-L-carnitine	3	1.15177e+06
4h	CVB32Am	2.0Acetyl-L-carnitine	1	1.89579e+08
4h	CVB32Am	2.0Acetyl-L-carnitine	2	1.98055e+08
4h	CVB32Am	2.0Acetyl-L-carnitine	3	2.11488e+08
4h	CVB32Am	3.0Propionyl-L-carnitine	1	3.19905e+08
4h	CVB32Am	3.0Propionyl-L-carnitine	2	3.52876e+08
4h	CVB32Am	3.0Propionyl-L-carnitine	3	3.59693e+08
4h	CVB32Am	4.0Butyryl-L-carnitine	1	1.23456e+08
4h	CVB32Am	4.0Butyryl-L-carnitine	2	1.3059e+08
4h	CVB32Am	4.0Butyryl-L-carnitine	3	1.37326e+08
4h	CVB32Am	6.0Hexanoyl-L-carnitine	1	894411
4h	CVB32Am	6.0Hexanoyl-L-carnitine	2	953508
4h	CVB32Am	6.0Hexanoyl-L-carnitine	3	1.18318e+07
4h	CVB32Am	Acetoacetate	1	7.2094e+06
4h	CVB32Am	Acetoacetate	2	7.44475e+06
4h	CVB32Am	Acetoacetate	3	7.08351e+06
4h	CVB32Am	FAD	1	138502
4h	CVB32Am	FAD	2	41566.7
4h	CVB32Am	FAD	3	39792.8
4h	CVB32Am	Glycerol	1	1.27405e+06
4h	CVB32Am	Glycerol	2	1.32183e+06
4h	CVB32Am	Glycerol	3	1.2336e+06
4h	CVB32Am	Glycerol-3P	1	447220
4h	CVB32Am	Glycerol-3P	2	595072
4h	CVB32Am	Glycerol-3P	3	544064
4h	CVB32Am	L-Carnitine	1	3.40648e+08
4h	CVB32Am	L-Carnitine	2	3.50211e+08
4h	CVB32Am	L-Carnitine	3	3.67609e+08
4h	CVB32Am	Glucosamine	1	1.24682e+07
4h	CVB32Am	Glucosamine	2	8.18313e+06
4h	CVB32Am	Glucosamine	3	9.56493e+06
4h	CVB32Am	Glucosamine-6P	1	11900.6
4h	CVB32Am	Glucosamine-6P	2	15935.4
4h	CVB32Am	Glucosamine-6P	3	23018.1
4h	CVB32Am	N-Ac-Glucosamine	1	1.13536e+06
4h	CVB32Am	N-Ac-Glucosamine	2	1.32319e+06
4h	CVB32Am	N-Ac-Glucosamine	3	1.08358e+06
4h	CVB32Am	N-Ac-Glucosamine-6P	1	80607.9
4h	CVB32Am	N-Ac-Glucosamine-6P	2	91064.1
4h	CVB32Am	N-Ac-Glucosamine-6P	3	161638
4h	CVB32Am	UDP-N-Ac-Glucosamine	1	8.12849e+07
4h	CVB32Am	UDP-N-Ac-Glucosamine	2	8.81682e+07
4h	CVB32Am	UDP-N-Ac-Glucosamine	3	8.42554e+07
4h	CVB32Am	2P-glycerate	1	4.7595e+06
4h	CVB32Am	2P-glycerate	2	4.15443e+06
4h	CVB32Am	2P-glycerate	3	5.08306e+06
4h	CVB32Am	Dihydroxyacetone3P	1	5.30041e+06
4h	CVB32Am	Dihydroxyacetone3P	2	6.10787e+06
4h	CVB32Am	Dihydroxyacetone3P	3	5.93737e+06
4h	CVB32Am	G6P	1	2.33737e+06
4h	CVB32Am	G6P	2	2.50518e+06
4h	CVB32Am	G6P	3	2.53101e+06
4h	CVB32Am	Glucose	1	7.75153e+07
4h	CVB32Am	Glucose	2	6.45007e+07
4h	CVB32Am	Glucose	3	7.09488e+07
4h	CVB32Am	Glyceraldehyde3P	1	311576
4h	CVB32Am	Glyceraldehyde3P	2	306122
4h	CVB32Am	Glyceraldehyde3P	3	331717
4h	CVB32Am	HexP	1	1.19e+06
4h	CVB32Am	HexP	2	782124
4h	CVB32Am	HexP	3	1.45182e+06
4h	CVB32Am	Lactate	1	2.78629e+08
4h	CVB32Am	Lactate	2	2.06369e+08
4h	CVB32Am	Lactate	3	2.66764e+08
4h	CVB32Am	PEP	1	652439
4h	CVB32Am	PEP	2	713909
4h	CVB32Am	PEP	3	737425
4h	CVB32Am	Pyruvate	1	1.18178e+07
4h	CVB32Am	Pyruvate	2	7.86823e+06
4h	CVB32Am	Pyruvate	3	9.88445e+06
4h	CVB32Am	Betaine	1	4.99149e+08
4h	CVB32Am	Betaine	2	4.58079e+08
4h	CVB32Am	Betaine	3	4.9563e+08
4h	CVB32Am	S-Adenosyl-Homocysteine	1	1.1015e+06
4h	CVB32Am	S-Adenosyl-Homocysteine	2	1.03911e+06
4h	CVB32Am	S-Adenosyl-Homocysteine	3	1.22378e+06
4h	CVB32Am	S-Adenosyl-Methionine	1	5.31656e+06
4h	CVB32Am	S-Adenosyl-Methionine	2	5.6133e+06
4h	CVB32Am	S-Adenosyl-Methionine	3	5.1009e+06
4h	CVB32Am	Glutathione	1	4.41667e+08
4h	CVB32Am	Glutathione	2	4.92929e+08
4h	CVB32Am	Glutathione	3	4.24984e+08
4h	CVB32Am	GSSG	1	4.17637e+06
4h	CVB32Am	GSSG	2	3.09069e+06
4h	CVB32Am	GSSG	3	1.22699e+07
4h	CVB32Am	NADH	1	2.27546e+06
4h	CVB32Am	NADH	2	2.22354e+06
4h	CVB32Am	NADH	3	2.58354e+06
4h	CVB32Am	NADPH	1	284709
4h	CVB32Am	NADPH	2	286623
4h	CVB32Am	NADPH	3	255021
4h	CVB32Am	6P-gluconate	1	1000
4h	CVB32Am	6P-gluconate	2	1000
4h	CVB32Am	6P-gluconate	3	1000
4h	CVB32Am	Erythrose4P	1	515124
4h	CVB32Am	Erythrose4P	2	525272
4h	CVB32Am	Erythrose4P	3	723079
4h	CVB32Am	Ribulose5P	1	1.01242e+06
4h	CVB32Am	Ribulose5P	2	1.06115e+06
4h	CVB32Am	Ribulose5P	3	959765
4h	CVB32Am	Sedoheptulose7P	1	305231
4h	CVB32Am	Sedoheptulose7P	2	325801
4h	CVB32Am	Sedoheptulose7P	3	311824
4h	CVB32Am	Adenine	1	1.31525e+07
4h	CVB32Am	Adenine	2	1.27861e+07
4h	CVB32Am	Adenine	3	1.40175e+07
4h	CVB32Am	Adenosine	1	962782
4h	CVB32Am	Adenosine	2	1.05428e+06
4h	CVB32Am	Adenosine	3	1.05338e+06
4h	CVB32Am	ADP	1	2.87489e+06
4h	CVB32Am	ADP	2	3.18204e+06
4h	CVB32Am	ADP	3	3.38936e+06
4h	CVB32Am	AMP	1	503431
4h	CVB32Am	AMP	2	607881
4h	CVB32Am	AMP	3	556496
4h	CVB32Am	ATP	1	1.93189e+07
4h	CVB32Am	ATP	2	2.037e+07
4h	CVB32Am	ATP	3	2.24731e+07
4h	CVB32Am	CDP	1	221623
4h	CVB32Am	CDP	2	227647
4h	CVB32Am	CDP	3	263297
4h	CVB32Am	CTP	1	1.51509e+06
4h	CVB32Am	CTP	2	1.45746e+06
4h	CVB32Am	CTP	3	1.77639e+06
4h	CVB32Am	GDP	1	273682
4h	CVB32Am	GDP	2	363611
4h	CVB32Am	GDP	3	370641
4h	CVB32Am	GMP	1	53519.7
4h	CVB32Am	GMP	2	66163.6
4h	CVB32Am	GMP	3	52054.9
4h	CVB32Am	GTP	1	1.2276e+06
4h	CVB32Am	GTP	2	1.14167e+06
4h	CVB32Am	GTP	3	1.46711e+06
4h	CVB32Am	Guanine	1	82695.3
4h	CVB32Am	Guanine	2	87105.5
4h	CVB32Am	Guanine	3	8651.28
4h	CVB32Am	Guanosine	1	1000
4h	CVB32Am	Guanosine	2	3111.39
4h	CVB32Am	Guanosine	3	1000
4h	CVB32Am	Hypoxanthine	1	534610
4h	CVB32Am	Hypoxanthine	2	590400
4h	CVB32Am	Hypoxanthine	3	560191
4h	CVB32Am	IMP	1	18771.9
4h	CVB32Am	IMP	2	7116.8
4h	CVB32Am	IMP	3	7695.3
4h	CVB32Am	Inosine	1	29084.2
4h	CVB32Am	Inosine	2	1000
4h	CVB32Am	Inosine	3	49799.1
4h	CVB32Am	UDP	1	1.31345e+06
4h	CVB32Am	UDP	2	1.24526e+06
4h	CVB32Am	UDP	3	1.43902e+06
4h	CVB32Am	UTP	1	7.94607e+06
4h	CVB32Am	UTP	2	7.88978e+06
4h	CVB32Am	UTP	3	8.41165e+06
4h	CVB32Am	Cytidine	1	257178
4h	CVB32Am	Cytidine	2	185066
4h	CVB32Am	Cytidine	3	262918
4h	CVB32Am	Cytosine	1	645977
4h	CVB32Am	Cytosine	2	570745
4h	CVB32Am	Cytosine	3	752829
4h	CVB32Am	Deoxyuridine	1	1000
4h	CVB32Am	Deoxyuridine	2	1000
4h	CVB32Am	Deoxyuridine	3	1000
4h	CVB32Am	Dihydroorotate	1	441500
4h	CVB32Am	Dihydroorotate	2	493689
4h	CVB32Am	Dihydroorotate	3	557622
4h	CVB32Am	N-Carbamoyl-aspartate	1	1.46897e+06
4h	CVB32Am	N-Carbamoyl-aspartate	2	1.57613e+06
4h	CVB32Am	N-Carbamoyl-aspartate	3	1.51698e+06
4h	CVB32Am	Orotate	1	511253
4h	CVB32Am	Orotate	2	416375
4h	CVB32Am	Orotate	3	548264
4h	CVB32Am	UMP	1	118741
4h	CVB32Am	UMP	2	153506
4h	CVB32Am	UMP	3	159516
4h	CVB32Am	Uridine	1	1000
4h	CVB32Am	Uridine	2	1000
4h	CVB32Am	Uridine	3	1000
4h	CVB32Am	AcetylCoA	1	132329
4h	CVB32Am	AcetylCoA	2	151399
4h	CVB32Am	AcetylCoA	3	140489
4h	CVB32Am	a-Ketoglutarate	1	4.85199e+07
4h	CVB32Am	a-Ketoglutarate	2	4.83136e+07
4h	CVB32Am	a-Ketoglutarate	3	4.77022e+07
4h	CVB32Am	cis-Aconitate	1	8.00723e+06
4h	CVB32Am	cis-Aconitate	2	7.9374e+06
4h	CVB32Am	cis-Aconitate	3	8.3936e+06
4h	CVB32Am	Citrate	1	8.28476e+07
4h	CVB32Am	Citrate	2	8.98253e+07
4h	CVB32Am	Citrate	3	1.01869e+08
4h	CVB32Am	Malate	1	2.71615e+08
4h	CVB32Am	Malate	2	2.8235e+08
4h	CVB32Am	Malate	3	2.85265e+08
4h	CVB32Am	Succinate	1	1000
4h	CVB32Am	Succinate	2	1000
4h	CVB32Am	Succinate	3	1000
4h	CVB32Am	Argininosuccinate	1	542469
4h	CVB32Am	Argininosuccinate	2	613469
4h	CVB32Am	Argininosuccinate	3	585823
4h	CVB32Am	Citrulline	1	2.52105e+07
4h	CVB32Am	Citrulline	2	2.26756e+07
4h	CVB32Am	Citrulline	3	2.37648e+07
4h	CVB32Am	Creatine	1	1.19768e+09
4h	CVB32Am	Creatine	2	1.20206e+09
4h	CVB32Am	Creatine	3	1.28102e+09
4h	CVB32Am	Creatinine	1	3.32586e+08
4h	CVB32Am	Creatinine	2	2.5744e+08
4h	CVB32Am	Creatinine	3	2.96471e+08
4h	CVB32Am	n-Acetylglutamate	1	3.72706e+06
4h	CVB32Am	n-Acetylglutamate	2	4.37316e+06
4h	CVB32Am	n-Acetylglutamate	3	4.37689e+06
4h	CVB32Am	Ornithine	1	1.20271e+07
4h	CVB32Am	Ornithine	2	9.17626e+06
4h	CVB32Am	Ornithine	3	1.12983e+07
4h	CVB32Am	Niacinamide	1	2.55943e+08
4h	CVB32Am	Niacinamide	2	1.52813e+08
4h	CVB32Am	Niacinamide	3	2.02155e+08
4h	CVB32Am	Pantothenate	1	7.1149e+07
4h	CVB32Am	Pantothenate	2	7.71147e+07
4h	CVB32Am	Pantothenate	3	7.95084e+07
4h	CVB32Am	Pyridoxin	1	3.55643e+08
4h	CVB32Am	Pyridoxin	2	2.72992e+08
4h	CVB32Am	Pyridoxin	3	3.12812e+08
6h	Mock	ALA	1	3.66181e+08
6h	Mock	ALA	2	3.58592e+08
6h	Mock	ALA	3	3.69164e+08
6h	Mock	ARG	1	3.84533e+08
6h	Mock	ARG	2	5.02215e+08
6h	Mock	ARG	3	5.23482e+08
6h	Mock	ASN	1	7.06966e+06
6h	Mock	ASN	2	7.7663e+06
6h	Mock	ASN	3	8.84277e+06
6h	Mock	ASP	1	1.27013e+08
6h	Mock	ASP	2	1.31607e+08
6h	Mock	ASP	3	1.24108e+08
6h	Mock	b-ALA	1	7.21747e+07
6h	Mock	b-ALA	2	6.57219e+07
6h	Mock	b-ALA	3	6.88424e+07
6h	Mock	Cystine	1	431752
6h	Mock	Cystine	2	574403
6h	Mock	Cystine	3	478865
6h	Mock	GLN	1	7.44265e+09
6h	Mock	GLN	2	7.60136e+09
6h	Mock	GLN	3	7.63168e+09
6h	Mock	GLU	1	1.37253e+09
6h	Mock	GLU	2	1.39195e+09
6h	Mock	GLU	3	1.33664e+09
6h	Mock	GLY	1	7.16341e+07
6h	Mock	GLY	2	7.12373e+07
6h	Mock	GLY	3	6.99979e+07
6h	Mock	ILE	1	2.99693e+09
6h	Mock	ILE	2	3.20583e+09
6h	Mock	ILE	3	3.30182e+09
6h	Mock	LEU	1	2.47298e+09
6h	Mock	LEU	2	2.7302e+09
6h	Mock	LEU	3	2.68615e+09
6h	Mock	LYS	1	1.71513e+08
6h	Mock	LYS	2	2.32056e+08
6h	Mock	LYS	3	2.44943e+08
6h	Mock	MET	1	9.66836e+08
6h	Mock	MET	2	1.06136e+09
6h	Mock	MET	3	1.05891e+09
6h	Mock	PHE	1	1.95362e+09
6h	Mock	PHE	2	2.16192e+09
6h	Mock	PHE	3	2.1263e+09
6h	Mock	PRO	1	3.40897e+09
6h	Mock	PRO	2	3.33645e+09
6h	Mock	PRO	3	3.39867e+09
6h	Mock	SER	1	1.76869e+08
6h	Mock	SER	2	1.84248e+08
6h	Mock	SER	3	1.85026e+08
6h	Mock	THR	1	1.61156e+09
6h	Mock	THR	2	1.71271e+09
6h	Mock	THR	3	1.74612e+09
6h	Mock	TRP	1	3.48746e+08
6h	Mock	TRP	2	3.79112e+08
6h	Mock	TRP	3	3.81501e+08
6h	Mock	TYR	1	6.51992e+08
6h	Mock	TYR	2	6.593e+08
6h	Mock	TYR	3	6.4962e+08
6h	Mock	VAL	1	1.88921e+09
6h	Mock	VAL	2	2.08783e+09
6h	Mock	VAL	3	2.07577e+09
6h	Mock	4-Hydroxyphenylpyruvate	1	143442
6h	Mock	4-Hydroxyphenylpyruvate	2	140827
6h	Mock	4-Hydroxyphenylpyruvate	3	141398
6h	Mock	4-Methyl-2-Oxopentanoate	1	7.021e+06
6h	Mock	4-Methyl-2-Oxopentanoate	2	9.10766e+06
6h	Mock	4-Methyl-2-Oxopentanoate	3	9.95721e+06
6h	Mock	ADMA	1	6.78851e+06
6h	Mock	ADMA	2	8.39417e+06
6h	Mock	ADMA	3	8.44778e+06
6h	Mock	Dimethyllysine	1	1.03507e+06
6h	Mock	Dimethyllysine	2	1.28724e+06
6h	Mock	Dimethyllysine	3	1.19921e+06
6h	Mock	Kynurenine	1	1.23724e+07
6h	Mock	Kynurenine	2	1.31669e+07
6h	Mock	Kynurenine	3	1.31524e+07
6h	Mock	NMMA	1	123869
6h	Mock	NMMA	2	258080
6h	Mock	NMMA	3	255966
6h	Mock	14.0Myristoyl-L-carnitine	1	389575
6h	Mock	14.0Myristoyl-L-carnitine	2	373568
6h	Mock	14.0Myristoyl-L-carnitine	3	177649
6h	Mock	16.0Palmitoyl-L-carnitine	1	1.1728e+10
6h	Mock	16.0Palmitoyl-L-carnitine	2	9.73799e+09
6h	Mock	16.0Palmitoyl-L-carnitine	3	9.86055e+09
6h	Mock	18.1Oleoyl-L-carnitine	1	1.73947e+06
6h	Mock	18.1Oleoyl-L-carnitine	2	1.5947e+06
6h	Mock	18.1Oleoyl-L-carnitine	3	1.3548e+06
6h	Mock	2.0Acetyl-L-carnitine	1	2.7574e+08
6h	Mock	2.0Acetyl-L-carnitine	2	2.73532e+08
6h	Mock	2.0Acetyl-L-carnitine	3	2.70521e+08
6h	Mock	3.0Propionyl-L-carnitine	1	3.35136e+08
6h	Mock	3.0Propionyl-L-carnitine	2	3.37049e+08
6h	Mock	3.0Propionyl-L-carnitine	3	3.26592e+08
6h	Mock	4.0Butyryl-L-carnitine	1	1.54471e+08
6h	Mock	4.0Butyryl-L-carnitine	2	1.47761e+08
6h	Mock	4.0Butyryl-L-carnitine	3	1.47902e+08
6h	Mock	6.0Hexanoyl-L-carnitine	1	842553
6h	Mock	6.0Hexanoyl-L-carnitine	2	757035
6h	Mock	6.0Hexanoyl-L-carnitine	3	708790
6h	Mock	Acetoacetate	1	1.23948e+07
6h	Mock	Acetoacetate	2	1.20299e+07
6h	Mock	Acetoacetate	3	1.11916e+07
6h	Mock	FAD	1	94773
6h	Mock	FAD	2	19343.1
6h	Mock	FAD	3	172527
6h	Mock	Glycerol	1	1.18767e+06
6h	Mock	Glycerol	2	1.14081e+06
6h	Mock	Glycerol	3	1.45989e+06
6h	Mock	Glycerol-3P	1	1.1419e+06
6h	Mock	Glycerol-3P	2	1.3767e+06
6h	Mock	Glycerol-3P	3	854864
6h	Mock	L-Carnitine	1	3.44329e+08
6h	Mock	L-Carnitine	2	3.2988e+08
6h	Mock	L-Carnitine	3	3.28392e+08
6h	Mock	Glucosamine	1	9.47785e+06
6h	Mock	Glucosamine	2	1.40936e+07
6h	Mock	Glucosamine	3	1.27966e+07
6h	Mock	Glucosamine-6P	1	15071.5
6h	Mock	Glucosamine-6P	2	14142.6
6h	Mock	Glucosamine-6P	3	5613.72
6h	Mock	N-Ac-Glucosamine	1	1.3908e+06
6h	Mock	N-Ac-Glucosamine	2	1.56205e+06
6h	Mock	N-Ac-Glucosamine	3	1.63776e+06
6h	Mock	N-Ac-Glucosamine-6P	1	108522
6h	Mock	N-Ac-Glucosamine-6P	2	146049
6h	Mock	N-Ac-Glucosamine-6P	3	110882
6h	Mock	UDP-N-Ac-Glucosamine	1	8.09224e+07
6h	Mock	UDP-N-Ac-Glucosamine	2	8.23235e+07
6h	Mock	UDP-N-Ac-Glucosamine	3	7.95075e+07
6h	Mock	2P-glycerate	1	5.61264e+06
6h	Mock	2P-glycerate	2	5.84998e+06
6h	Mock	2P-glycerate	3	6.55638e+06
6h	Mock	Dihydroxyacetone3P	1	3.78278e+06
6h	Mock	Dihydroxyacetone3P	2	3.40024e+06
6h	Mock	Dihydroxyacetone3P	3	4.17223e+06
6h	Mock	G6P	1	1.25235e+06
6h	Mock	G6P	2	1.32048e+06
6h	Mock	G6P	3	1.21904e+06
6h	Mock	Glucose	1	6.60211e+07
6h	Mock	Glucose	2	8.71275e+07
6h	Mock	Glucose	3	8.68781e+07
6h	Mock	Glyceraldehyde3P	1	692486
6h	Mock	Glyceraldehyde3P	2	508759
6h	Mock	Glyceraldehyde3P	3	576795
6h	Mock	HexP	1	578855
[truncated: 2,945 more rows]

## Sheet: Figure 2
sample.id	pathway	metabolite	isotope	area	type
HeLa - Mock - 2h - 13C glucose - 1	Purines	Adenine	M+00	1.15152e+07	area
HeLa - Mock - 2h - 13C glucose - 2	Purines	Adenine	M+00	1.11402e+07	area
HeLa - Mock - 2h - 13C glucose - 3	Purines	Adenine	M+00	1.36175e+07	area
HeLa - CVB3 - 2h - 13C glucose - 1	Purines	Adenine	M+00	1.27381e+07	area
HeLa - CVB3 - 2h - 13C glucose - 2	Purines	Adenine	M+00	1.17714e+07	area
HeLa - CVB3 - 2h - 13C glucose - 3	Purines	Adenine	M+00	1.3923e+07	area
HeLa - CVB32Am - 2h - 13C glucose - 1	Purines	Adenine	M+00	1.21686e+07	area
HeLa - CVB32Am - 2h - 13C glucose - 2	Purines	Adenine	M+00	1.09654e+07	area
HeLa - CVB32Am - 2h - 13C glucose - 3	Purines	Adenine	M+00	1.1712e+07	area
HeLa - Mock - 4h - 13C glucose - 1	Purines	Adenine	M+00	1.27394e+07	area
HeLa - Mock - 4h - 13C glucose - 2	Purines	Adenine	M+00	1.22911e+07	area
HeLa - Mock - 4h - 13C glucose - 3	Purines	Adenine	M+00	1.41996e+07	area
HeLa - CVB3 - 4h - 13C glucose - 1	Purines	Adenine	M+00	1.99469e+07	area
HeLa - CVB3 - 4h - 13C glucose - 2	Purines	Adenine	M+00	1.79733e+07	area
HeLa - CVB3 - 4h - 13C glucose - 3	Purines	Adenine	M+00	2.15328e+07	area
HeLa - CVB32Am - 4h - 13C glucose - 1	Purines	Adenine	M+00	1.27716e+07	area
HeLa - CVB32Am - 4h - 13C glucose - 2	Purines	Adenine	M+00	1.25318e+07	area
HeLa - CVB32Am - 4h - 13C glucose - 3	Purines	Adenine	M+00	1.37313e+07	area
HeLa - Mock - 6h - 13C glucose - 1	Purines	Adenine	M+00	1.37439e+07	area
HeLa - Mock - 6h - 13C glucose - 2	Purines	Adenine	M+00	1.32769e+07	area
HeLa - Mock - 6h - 13C glucose - 3	Purines	Adenine	M+00	1.42919e+07	area
HeLa - CVB3 - 6h - 13C glucose - 1	Purines	Adenine	M+00	2.35034e+07	area
HeLa - CVB3 - 6h - 13C glucose - 2	Purines	Adenine	M+00	3.72142e+07	area
HeLa - CVB3 - 6h - 13C glucose - 3	Purines	Adenine	M+00	2.30109e+07	area
HeLa - CVB32Am - 6h - 13C glucose - 1	Purines	Adenine	M+00	1.10646e+07	area
HeLa - CVB32Am - 6h - 13C glucose - 2	Purines	Adenine	M+00	1.56256e+07	area
HeLa - CVB32Am - 6h - 13C glucose - 3	Purines	Adenine	M+00	9.83308e+06	area
HeLa - Mock - 8h - 13C glucose - 1	Purines	Adenine	M+00	9.70324e+06	area
HeLa - Mock - 8h - 13C glucose - 2	Purines	Adenine	M+00	8.16438e+06	area
HeLa - Mock - 8h - 13C glucose - 3	Purines	Adenine	M+00	8.70525e+06	area
HeLa - CVB3 - 8h - 13C glucose - 1	Purines	Adenine	M+00	1.87437e+07	area
HeLa - CVB3 - 8h - 13C glucose - 2	Purines	Adenine	M+00	2.06583e+07	area
HeLa - CVB3 - 8h - 13C glucose - 3	Purines	Adenine	M+00	1.89546e+07	area
HeLa - CVB32Am - 8h - 13C glucose - 1	Purines	Adenine	M+00	2.29755e+07	area
HeLa - CVB32Am - 8h - 13C glucose - 2	Purines	Adenine	M+00	2.12141e+07	area
HeLa - CVB32Am - 8h - 13C glucose - 3	Purines	Adenine	M+00	2.16126e+07	area
HeLa - Mock - 10h - 13C glucose - 1	Purines	Adenine	M+00	8.22055e+06	area
HeLa - Mock - 10h - 13C glucose - 2	Purines	Adenine	M+00	7.30679e+06	area
HeLa - Mock - 10h - 13C glucose - 3	Purines	Adenine	M+00	8.20201e+06	area
HeLa - CVB3 - 10h - 13C glucose - 1	Purines	Adenine	M+00	6.52473e+06	area
HeLa - CVB3 - 10h - 13C glucose - 2	Purines	Adenine	M+00	5.65297e+06	area
HeLa - CVB3 - 10h - 13C glucose - 3	Purines	Adenine	M+00	6.62988e+06	area
HeLa - CVB32Am - 10h - 13C glucose - 1	Purines	Adenine	M+00	1.86997e+07	area
HeLa - CVB32Am - 10h - 13C glucose - 2	Purines	Adenine	M+00	1.79327e+07	area
HeLa - CVB32Am - 10h - 13C glucose - 3	Purines	Adenine	M+00	1.69129e+07	area
HeLa - 12CMock - 10h - 13C glucose - 1	Purines	Adenine	M+00	1.03193e+07	area
HeLa - 12CMock - 10h - 13C glucose - 2	Purines	Adenine	M+00	1.10415e+07	area
HeLa - 12CMock - 10h - 13C glucose - 3	Purines	Adenine	M+00	1.02043e+07	area
HeLa - Mock - 2h - 13C glucose - 1	Purines	Adenine	M+01	0	area
HeLa - Mock - 2h - 13C glucose - 2	Purines	Adenine	M+01	0	area
HeLa - Mock - 2h - 13C glucose - 3	Purines	Adenine	M+01	0	area
HeLa - CVB3 - 2h - 13C glucose - 1	Purines	Adenine	M+01	0	area
HeLa - CVB3 - 2h - 13C glucose - 2	Purines	Adenine	M+01	0	area
HeLa - CVB3 - 2h - 13C glucose - 3	Purines	Adenine	M+01	0	area
HeLa - CVB32Am - 2h - 13C glucose - 1	Purines	Adenine	M+01	0	area
HeLa - CVB32Am - 2h - 13C glucose - 2	Purines	Adenine	M+01	0	area
HeLa - CVB32Am - 2h - 13C glucose - 3	Purines	Adenine	M+01	0	area
HeLa - Mock - 4h - 13C glucose - 1	Purines	Adenine	M+01	149300	area
HeLa - Mock - 4h - 13C glucose - 2	Purines	Adenine	M+01	150742	area
HeLa - Mock - 4h - 13C glucose - 3	Purines	Adenine	M+01	211433	area
HeLa - CVB3 - 4h - 13C glucose - 1	Purines	Adenine	M+01	131040	area
HeLa - CVB3 - 4h - 13C glucose - 2	Purines	Adenine	M+01	55104.4	area
HeLa - CVB3 - 4h - 13C glucose - 3	Purines	Adenine	M+01	245914	area
HeLa - CVB32Am - 4h - 13C glucose - 1	Purines	Adenine	M+01	339999	area
HeLa - CVB32Am - 4h - 13C glucose - 2	Purines	Adenine	M+01	254255	area
HeLa - CVB32Am - 4h - 13C glucose - 3	Purines	Adenine	M+01	286149	area
HeLa - Mock - 6h - 13C glucose - 1	Purines	Adenine	M+01	1.15892e+06	area
HeLa - Mock - 6h - 13C glucose - 2	Purines	Adenine	M+01	1.04996e+06	area
HeLa - Mock - 6h - 13C glucose - 3	Purines	Adenine	M+01	1.11629e+06	area
HeLa - CVB3 - 6h - 13C glucose - 1	Purines	Adenine	M+01	166882	area
HeLa - CVB3 - 6h - 13C glucose - 2	Purines	Adenine	M+01	433138	area
HeLa - CVB3 - 6h - 13C glucose - 3	Purines	Adenine	M+01	290862	area
HeLa - CVB32Am - 6h - 13C glucose - 1	Purines	Adenine	M+01	698178	area
HeLa - CVB32Am - 6h - 13C glucose - 2	Purines	Adenine	M+01	991395	area
HeLa - CVB32Am - 6h - 13C glucose - 3	Purines	Adenine	M+01	477355	area
HeLa - Mock - 8h - 13C glucose - 1	Purines	Adenine	M+01	1.28037e+06	area
HeLa - Mock - 8h - 13C glucose - 2	Purines	Adenine	M+01	942482	area
HeLa - Mock - 8h - 13C glucose - 3	Purines	Adenine	M+01	1.18564e+06	area
HeLa - CVB3 - 8h - 13C glucose - 1	Purines	Adenine	M+01	226561	area
HeLa - CVB3 - 8h - 13C glucose - 2	Purines	Adenine	M+01	255113	area
HeLa - CVB3 - 8h - 13C glucose - 3	Purines	Adenine	M+01	298584	area
HeLa - CVB32Am - 8h - 13C glucose - 1	Purines	Adenine	M+01	1.7928e+06	area
HeLa - CVB32Am - 8h - 13C glucose - 2	Purines	Adenine	M+01	1.61417e+06	area
HeLa - CVB32Am - 8h - 13C glucose - 3	Purines	Adenine	M+01	1.93381e+06	area
HeLa - Mock - 10h - 13C glucose - 1	Purines	Adenine	M+01	1.68052e+06	area
HeLa - Mock - 10h - 13C glucose - 2	Purines	Adenine	M+01	1.38161e+06	area
HeLa - Mock - 10h - 13C glucose - 3	Purines	Adenine	M+01	1.60058e+06	area
HeLa - CVB3 - 10h - 13C glucose - 1	Purines	Adenine	M+01	78698	area
HeLa - CVB3 - 10h - 13C glucose - 2	Purines	Adenine	M+01	13381.5	area
HeLa - CVB3 - 10h - 13C glucose - 3	Purines	Adenine	M+01	9528.49	area
HeLa - CVB32Am - 10h - 13C glucose - 1	Purines	Adenine	M+01	1.74364e+06	area
HeLa - CVB32Am - 10h - 13C glucose - 2	Purines	Adenine	M+01	1.61492e+06	area
HeLa - CVB32Am - 10h - 13C glucose - 3	Purines	Adenine	M+01	1.59911e+06	area
HeLa - 12CMock - 10h - 13C glucose - 1	Purines	Adenine	M+01	0	area
HeLa - 12CMock - 10h - 13C glucose - 2	Purines	Adenine	M+01	18771.8	area
HeLa - 12CMock - 10h - 13C glucose - 3	Purines	Adenine	M+01	41136.5	area
HeLa - Mock - 2h - 13C glucose - 1	Purines	Adenine	M+02	0	area
HeLa - Mock - 2h - 13C glucose - 2	Purines	Adenine	M+02	0	area
HeLa - Mock - 2h - 13C glucose - 3	Purines	Adenine	M+02	0	area
HeLa - CVB3 - 2h - 13C glucose - 1	Purines	Adenine	M+02	0	area
HeLa - CVB3 - 2h - 13C glucose - 2	Purines	Adenine	M+02	0	area
HeLa - CVB3 - 2h - 13C glucose - 3	Purines	Adenine	M+02	0	area
HeLa - CVB32Am - 2h - 13C glucose - 1	Purines	Adenine	M+02	0	area
HeLa - CVB32Am - 2h - 13C glucose - 2	Purines	Adenine	M+02	0	area
HeLa - CVB32Am - 2h - 13C glucose - 3	Purines	Adenine	M+02	0	area
HeLa - Mock - 4h - 13C glucose - 1	Purines	Adenine	M+02	0	area
HeLa - Mock - 4h - 13C glucose - 2	Purines	Adenine	M+02	0	area
HeLa - Mock - 4h - 13C glucose - 3	Purines	Adenine	M+02	0	area
HeLa - CVB3 - 4h - 13C glucose - 1	Purines	Adenine	M+02	0	area
HeLa - CVB3 - 4h - 13C glucose - 2	Purines	Adenine	M+02	0	area
HeLa - CVB3 - 4h - 13C glucose - 3	Purines	Adenine	M+02	0	area
HeLa - CVB32Am - 4h - 13C glucose - 1	Purines	Adenine	M+02	40872.8	area
HeLa - CVB32Am - 4h - 13C glucose - 2	Purines	Adenine	M+02	0	area
HeLa - CVB32Am - 4h - 13C glucose - 3	Purines	Adenine	M+02	0	area
HeLa - Mock - 6h - 13C glucose - 1	Purines	Adenine	M+02	286903	area
HeLa - Mock - 6h - 13C glucose - 2	Purines	Adenine	M+02	224692	area
HeLa - Mock - 6h - 13C glucose - 3	Purines	Adenine	M+02	278769	area
HeLa - CVB3 - 6h - 13C glucose - 1	Purines	Adenine	M+02	0	area
HeLa - CVB3 - 6h - 13C glucose - 2	Purines	Adenine	M+02	0	area
HeLa - CVB3 - 6h - 13C glucose - 3	Purines	Adenine	M+02	0	area
HeLa - CVB32Am - 6h - 13C glucose - 1	Purines	Adenine	M+02	144153	area
HeLa - CVB32Am - 6h - 13C glucose - 2	Purines	Adenine	M+02	259086	area
HeLa - CVB32Am - 6h - 13C glucose - 3	Purines	Adenine	M+02	107419	area
HeLa - Mock - 8h - 13C glucose - 1	Purines	Adenine	M+02	336593	area
HeLa - Mock - 8h - 13C glucose - 2	Purines	Adenine	M+02	242107	area
HeLa - Mock - 8h - 13C glucose - 3	Purines	Adenine	M+02	322861	area
HeLa - CVB3 - 8h - 13C glucose - 1	Purines	Adenine	M+02	23361.4	area
HeLa - CVB3 - 8h - 13C glucose - 2	Purines	Adenine	M+02	33869	area
HeLa - CVB3 - 8h - 13C glucose - 3	Purines	Adenine	M+02	21936.8	area
HeLa - CVB32Am - 8h - 13C glucose - 1	Purines	Adenine	M+02	523418	area
HeLa - CVB32Am - 8h - 13C glucose - 2	Purines	Adenine	M+02	449006	area
HeLa - CVB32Am - 8h - 13C glucose - 3	Purines	Adenine	M+02	479977	area
HeLa - Mock - 10h - 13C glucose - 1	Purines	Adenine	M+02	478289	area
HeLa - Mock - 10h - 13C glucose - 2	Purines	Adenine	M+02	409868	area
HeLa - Mock - 10h - 13C glucose - 3	Purines	Adenine	M+02	457193	area
HeLa - CVB3 - 10h - 13C glucose - 1	Purines	Adenine	M+02	0	area
HeLa - CVB3 - 10h - 13C glucose - 2	Purines	Adenine	M+02	0	area
HeLa - CVB3 - 10h - 13C glucose - 3	Purines	Adenine	M+02	0	area
HeLa - CVB32Am - 10h - 13C glucose - 1	Purines	Adenine	M+02	497138	area
HeLa - CVB32Am - 10h - 13C glucose - 2	Purines	Adenine	M+02	441446	area
HeLa - CVB32Am - 10h - 13C glucose - 3	Purines	Adenine	M+02	398433	area
HeLa - 12CMock - 10h - 13C glucose - 1	Purines	Adenine	M+02	0	area
HeLa - 12CMock - 10h - 13C glucose - 2	Purines	Adenine	M+02	0	area
HeLa - 12CMock - 10h - 13C glucose - 3	Purines	Adenine	M+02	0	area
HeLa - Mock - 2h - 13C glucose - 1	Purines	Adenine	M+03	0	area
HeLa - Mock - 2h - 13C glucose - 2	Purines	Adenine	M+03	0	area
HeLa - Mock - 2h - 13C glucose - 3	Purines	Adenine	M+03	0	area
HeLa - CVB3 - 2h - 13C glucose - 1	Purines	Adenine	M+03	0	area
HeLa - CVB3 - 2h - 13C glucose - 2	Purines	Adenine	M+03	0	area
HeLa - CVB3 - 2h - 13C glucose - 3	Purines	Adenine	M+03	0	area
HeLa - CVB32Am - 2h - 13C glucose - 1	Purines	Adenine	M+03	0	area
HeLa - CVB32Am - 2h - 13C glucose - 2	Purines	Adenine	M+03	0	area
HeLa - CVB32Am - 2h - 13C glucose - 3	Purines	Adenine	M+03	0	area
HeLa - Mock - 4h - 13C glucose - 1	Purines	Adenine	M+03	0	area
HeLa - Mock - 4h - 13C glucose - 2	Purines	Adenine	M+03	0	area
HeLa - Mock - 4h - 13C glucose - 3	Purines	Adenine	M+03	0	area
HeLa - CVB3 - 4h - 13C glucose - 1	Purines	Adenine	M+03	0	area
HeLa - CVB3 - 4h - 13C glucose - 2	Purines	Adenine	M+03	0	area
HeLa - CVB3 - 4h - 13C glucose - 3	Purines	Adenine	M+03	0	area
HeLa - CVB32Am - 4h - 13C glucose - 1	Purines	Adenine	M+03	0	area
HeLa - CVB32Am - 4h - 13C glucose - 2	Purines	Adenine	M+03	0	area
HeLa - CVB32Am - 4h - 13C glucose - 3	Purines	Adenine	M+03	0	area
HeLa - Mock - 6h - 13C glucose - 1	Purines	Adenine	M+03	25643.2	area
HeLa - Mock - 6h - 13C glucose - 2	Purines	Adenine	M+03	12791.8	area
HeLa - Mock - 6h - 13C glucose - 3	Purines	Adenine	M+03	32041.7	area
HeLa - CVB3 - 6h - 13C glucose - 1	Purines	Adenine	M+03	0	area
HeLa - CVB3 - 6h - 13C glucose - 2	Purines	Adenine	M+03	0	area
HeLa - CVB3 - 6h - 13C glucose - 3	Purines	Adenine	M+03	0	area
HeLa - CVB32Am - 6h - 13C glucose - 1	Purines	Adenine	M+03	15798.7	area
HeLa - CVB32Am - 6h - 13C glucose - 2	Purines	Adenine	M+03	24537.6	area
HeLa - CVB32Am - 6h - 13C glucose - 3	Purines	Adenine	M+03	13538.7	area
HeLa - Mock - 8h - 13C glucose - 1	Purines	Adenine	M+03	54672.5	area
HeLa - Mock - 8h - 13C glucose - 2	Purines	Adenine	M+03	0	area
HeLa - Mock - 8h - 13C glucose - 3	Purines	Adenine	M+03	55926.6	area
HeLa - CVB3 - 8h - 13C glucose - 1	Purines	Adenine	M+03	0	area
HeLa - CVB3 - 8h - 13C glucose - 2	Purines	Adenine	M+03	0	area
HeLa - CVB3 - 8h - 13C glucose - 3	Purines	Adenine	M+03	0	area
HeLa - CVB32Am - 8h - 13C glucose - 1	Purines	Adenine	M+03	89000	area
HeLa - CVB32Am - 8h - 13C glucose - 2	Purines	Adenine	M+03	74488.1	area
HeLa - CVB32Am - 8h - 13C glucose - 3	Purines	Adenine	M+03	75707.1	area
HeLa - Mock - 10h - 13C glucose - 1	Purines	Adenine	M+03	114321	area
HeLa - Mock - 10h - 13C glucose - 2	Purines	Adenine	M+03	122721	area
HeLa - Mock - 10h - 13C glucose - 3	Purines	Adenine	M+03	109725	area
HeLa - CVB3 - 10h - 13C glucose - 1	Purines	Adenine	M+03	0	area
HeLa - CVB3 - 10h - 13C glucose - 2	Purines	Adenine	M+03	0	area
HeLa - CVB3 - 10h - 13C glucose - 3	Purines	Adenine	M+03	0	area
HeLa - CVB32Am - 10h - 13C glucose - 1	Purines	Adenine	M+03	94665	area
HeLa - CVB32Am - 10h - 13C glucose - 2	Purines	Adenine	M+03	51496.1	area
HeLa - CVB32Am - 10h - 13C glucose - 3	Purines	Adenine	M+03	92035.4	area
HeLa - 12CMock - 10h - 13C glucose - 1	Purines	Adenine	M+03	0	area
HeLa - 12CMock - 10h - 13C glucose - 2	Purines	Adenine	M+03	0	area
HeLa - 12CMock - 10h - 13C glucose - 3	Purines	Adenine	M+03	0	area
HeLa - Mock - 2h - 13C glucose - 1	Purines	Adenosine	M+00	1.27222e+06	area
HeLa - Mock - 2h - 13C glucose - 2	Purines	Adenosine	M+00	1.03838e+06	area
HeLa - Mock - 2h - 13C glucose - 3	Purines	Adenosine	M+00	1.36475e+06	area
HeLa - CVB3 - 2h - 13C glucose - 1	Purines	Adenosine	M+00	1.56681e+06	area
HeLa - CVB3 - 2h - 13C glucose - 2	Purines	Adenosine	M+00	1.63873e+06	area
HeLa - CVB3 - 2h - 13C glucose - 3	Purines	Adenosine	M+00	1.61471e+06	area
HeLa - CVB32Am - 2h - 13C glucose - 1	Purines	Adenosine	M+00	1.24447e+06	area
HeLa - CVB32Am - 2h - 13C glucose - 2	Purines	Adenosine	M+00	904714	area
HeLa - CVB32Am - 2h - 13C glucose - 3	Purines	Adenosine	M+00	1.05771e+06	area
HeLa - Mock - 4h - 13C glucose - 1	Purines	Adenosine	M+00	1.15504e+06	area
HeLa - Mock - 4h - 13C glucose - 2	Purines	Adenosine	M+00	670429	area
HeLa - Mock - 4h - 13C glucose - 3	Purines	Adenosine	M+00	608351	area
HeLa - CVB3 - 4h - 13C glucose - 1	Purines	Adenosine	M+00	460747	area
HeLa - CVB3 - 4h - 13C glucose - 2	Purines	Adenosine	M+00	675111	area
HeLa - CVB3 - 4h - 13C glucose - 3	Purines	Adenosine	M+00	1.46361e+06	area
HeLa - CVB32Am - 4h - 13C glucose - 1	Purines	Adenosine	M+00	721141	area
HeLa - CVB32Am - 4h - 13C glucose - 2	Purines	Adenosine	M+00	813027	area
HeLa - CVB32Am - 4h - 13C glucose - 3	Purines	Adenosine	M+00	822600	area
HeLa - Mock - 6h - 13C glucose - 1	Purines	Adenosine	M+00	467568	area
HeLa - Mock - 6h - 13C glucose - 2	Purines	Adenosine	M+00	439606	area
HeLa - Mock - 6h - 13C glucose - 3	Purines	Adenosine	M+00	761125	area
HeLa - CVB3 - 6h - 13C glucose - 1	Purines	Adenosine	M+00	1.04768e+06	area
HeLa - CVB3 - 6h - 13C glucose - 2	Purines	Adenosine	M+00	995527	area
HeLa - CVB3 - 6h - 13C glucose - 3	Purines	Adenosine	M+00	2.11751e+06	area
HeLa - CVB32Am - 6h - 13C glucose - 1	Purines	Adenosine	M+00	604144	area
HeLa - CVB32Am - 6h - 13C glucose - 2	Purines	Adenosine	M+00	822929	area
HeLa - CVB32Am - 6h - 13C glucose - 3	Purines	Adenosine	M+00	890113	area
HeLa - Mock - 8h - 13C glucose - 1	Purines	Adenosine	M+00	326341	area
HeLa - Mock - 8h - 13C glucose - 2	Purines	Adenosine	M+00	574765	area
HeLa - Mock - 8h - 13C glucose - 3	Purines	Adenosine	M+00	897132	area
HeLa - CVB3 - 8h - 13C glucose - 1	Purines	Adenosine	M+00	3.32469e+06	area
HeLa - CVB3 - 8h - 13C glucose - 2	Purines	Adenosine	M+00	3.78694e+06	area
HeLa - CVB3 - 8h - 13C glucose - 3	Purines	Adenosine	M+00	3.94732e+06	area
HeLa - CVB32Am - 8h - 13C glucose - 1	Purines	Adenosine	M+00	1.3419e+06	area
HeLa - CVB32Am - 8h - 13C glucose - 2	Purines	Adenosine	M+00	1.98266e+06	area
HeLa - CVB32Am - 8h - 13C glucose - 3	Purines	Adenosine	M+00	1.33264e+06	area
HeLa - Mock - 10h - 13C glucose - 1	Purines	Adenosine	M+00	410359	area
HeLa - Mock - 10h - 13C glucose - 2	Purines	Adenosine	M+00	402999	area
HeLa - Mock - 10h - 13C glucose - 3	Purines	Adenosine	M+00	348887	area
HeLa - CVB3 - 10h - 13C glucose - 1	Purines	Adenosine	M+00	2.59581e+06	area
HeLa - CVB3 - 10h - 13C glucose - 2	Purines	Adenosine	M+00	2.98702e+06	area
HeLa - CVB3 - 10h - 13C glucose - 3	Purines	Adenosine	M+00	3.21504e+06	area
HeLa - CVB32Am - 10h - 13C glucose - 1	Purines	Adenosine	M+00	1.98391e+06	area
HeLa - CVB32Am - 10h - 13C glucose - 2	Purines	Adenosine	M+00	1.7816e+06	area
HeLa - CVB32Am - 10h - 13C glucose - 3	Purines	Adenosine	M+00	2.01221e+06	area
HeLa - 12CMock - 10h - 13C glucose - 1	Purines	Adenosine	M+00	2.31133e+06	area
HeLa - 12CMock - 10h - 13C glucose - 2	Purines	Adenosine	M+00	1.65113e+06	area
HeLa - 12CMock - 10h - 13C glucose - 3	Purines	Adenosine	M+00	2.02202e+06	area
HeLa - Mock - 2h - 13C glucose - 1	Purines	Adenosine	M+01	0	area
HeLa - Mock - 2h - 13C glucose - 2	Purines	Adenosine	M+01	0	area
HeLa - Mock - 2h - 13C glucose - 3	Purines	Adenosine	M+01	0	area
HeLa - CVB3 - 2h - 13C glucose - 1	Purines	Adenosine	M+01	0	area
HeLa - CVB3 - 2h - 13C glucose - 2	Purines	Adenosine	M+01	0	area
HeLa - CVB3 - 2h - 13C glucose - 3	Purines	Adenosine	M+01	0	area
HeLa - CVB32Am - 2h - 13C glucose - 1	Purines	Adenosine	M+01	0	area
HeLa - CVB32Am - 2h - 13C glucose - 2	Purines	Adenosine	M+01	0	area
HeLa - CVB32Am - 2h - 13C glucose - 3	Purines	Adenosine	M+01	0	area
HeLa - Mock - 4h - 13C glucose - 1	Purines	Adenosine	M+01	0	area
HeLa - Mock - 4h - 13C glucose - 2	Purines	Adenosine	M+01	0	area
HeLa - Mock - 4h - 13C glucose - 3	Purines	Adenosine	M+01	0	area
HeLa - CVB3 - 4h - 13C glucose - 1	Purines	Adenosine	M+01	0	area
HeLa - CVB3 - 4h - 13C glucose - 2	Purines	Adenosine	M+01	0	area
HeLa - CVB3 - 4h - 13C glucose - 3	Purines	Adenosine	M+01	0	area
HeLa - CVB32Am - 4h - 13C glucose - 1	Purines	Adenosine	M+01	0	area
HeLa - CVB32Am - 4h - 13C glucose - 2	Purines	Adenosine	M+01	0	area
HeLa - CVB32Am - 4h - 13C glucose - 3	Purines	Adenosine	M+01	0	area
HeLa - Mock - 6h - 13C glucose - 1	Purines	Adenosine	M+01	0	area
HeLa - Mock - 6h - 13C glucose - 2	Purines	Adenosine	M+01	0	area
HeLa - Mock - 6h - 13C glucose - 3	Purines	Adenosine	M+01	0	area
HeLa - CVB3 - 6h - 13C glucose - 1	Purines	Adenosine	M+01	0	area
HeLa - CVB3 - 6h - 13C glucose - 2	Purines	Adenosine	M+01	0	area
HeLa - CVB3 - 6h - 13C glucose - 3	Purines	Adenosine	M+01	0	area
HeLa - CVB32Am - 6h - 13C glucose - 1	Purines	Adenosine	M+01	0	area
HeLa - CVB32Am - 6h - 13C glucose - 2	Purines	Adenosine	M+01	0	area
HeLa - CVB32Am - 6h - 13C glucose - 3	Purines	Adenosine	M+01	0	area
HeLa - Mock - 8h - 13C glucose - 1	Purines	Adenosine	M+01	0	area
HeLa - Mock - 8h - 13C glucose - 2	Purines	Adenosine	M+01	0	area
HeLa - Mock - 8h - 13C glucose - 3	Purines	Adenosine	M+01	0	area
HeLa - CVB3 - 8h - 13C glucose - 1	Purines	Adenosine	M+01	0	area
HeLa - CVB3 - 8h - 13C glucose - 2	Purines	Adenosine	M+01	0	area
HeLa - CVB3 - 8h - 13C glucose - 3	Purines	Adenosine	M+01	0	area
HeLa - CVB32Am - 8h - 13C glucose - 1	Purines	Adenosine	M+01	0	area
HeLa - CVB32Am - 8h - 13C glucose - 2	Purines	Adenosine	M+01	0	area
HeLa - CVB32Am - 8h - 13C glucose - 3	Purines	Adenosine	M+01	0	area
HeLa - Mock - 10h - 13C glucose - 1	Purines	Adenosine	M+01	0	area
HeLa - Mock - 10h - 13C glucose - 2	Purines	Adenosine	M+01	0	area
HeLa - Mock - 10h - 13C glucose - 3	Purines	Adenosine	M+01	0	area
HeLa - CVB3 - 10h - 13C glucose - 1	Purines	Adenosine	M+01	3583.14	area
HeLa - CVB3 - 10h - 13C glucose - 2	Purines	Adenosine	M+01	0	area
HeLa - CVB3 - 10h - 13C glucose - 3	Purines	Adenosine	M+01	0	area
HeLa - CVB32Am - 10h - 13C glucose - 1	Purines	Adenosine	M+01	0	area
HeLa - CVB32Am - 10h - 13C glucose - 2	Purines	Adenosine	M+01	0	area
HeLa - CVB32Am - 10h - 13C glucose - 3	Purines	Adenosine	M+01	0	area
HeLa - 12CMock - 10h - 13C glucose - 1	Purines	Adenosine	M+01	10403	area
HeLa - 12CMock - 10h - 13C glucose - 2	Purines	Adenosine	M+01	0	area
HeLa - 12CMock - 10h - 13C glucose - 3	Purines	Adenosine	M+01	15678	area
HeLa - Mock - 2h - 13C glucose - 1	Purines	Adenosine	M+02	0	area
HeLa - Mock - 2h - 13C glucose - 2	Purines	Adenosine	M+02	0	area
HeLa - Mock - 2h - 13C glucose - 3	Purines	Adenosine	M+02	0	area
HeLa - CVB3 - 2h - 13C glucose - 1	Purines	Adenosine	M+02	0	area
HeLa - CVB3 - 2h - 13C glucose - 2	Purines	Adenosine	M+02	0	area
HeLa - CVB3 - 2h - 13C glucose - 3	Purines	Adenosine	M+02	6125.33	area
HeLa - CVB32Am - 2h - 13C glucose - 1	Purines	Adenosine	M+02	12232	area
HeLa - CVB32Am - 2h - 13C glucose - 2	Purines	Adenosine	M+02	0	area
HeLa - CVB32Am - 2h - 13C glucose - 3	Purines	Adenosine	M+02	5125.33	area
HeLa - Mock - 4h - 13C glucose - 1	Purines	Adenosine	M+02	0	area
HeLa - Mock - 4h - 13C glucose - 2	Purines	Adenosine	M+02	0	area
HeLa - Mock - 4h - 13C glucose - 3	Purines	Adenosine	M+02	0	area
HeLa - CVB3 - 4h - 13C glucose - 1	Purines	Adenosine	M+02	0	area
HeLa - CVB3 - 4h - 13C glucose - 2	Purines	Adenosine	M+02	0	area
HeLa - CVB3 - 4h - 13C glucose - 3	Purines	Adenosine	M+02	0	area
HeLa - CVB32Am - 4h - 13C glucose - 1	Purines	Adenosine	M+02	0	area
HeLa - CVB32Am - 4h - 13C glucose - 2	Purines	Adenosine	M+02	0	area
HeLa - CVB32Am - 4h - 13C glucose - 3	Purines	Adenosine	M+02	0	area
HeLa - Mock - 6h - 13C glucose - 1	Purines	Adenosine	M+02	0	area
HeLa - Mock - 6h - 13C glucose - 2	Purines	Adenosine	M+02	0	area
HeLa - Mock - 6h - 13C glucose - 3	Purines	Adenosine	M+02	0	area
HeLa - CVB3 - 6h - 13C glucose - 1	Purines	Adenosine	M+02	0	area
HeLa - CVB3 - 6h - 13C glucose - 2	Purines	Adenosine	M+02	15318.9	area
HeLa - CVB3 - 6h - 13C glucose - 3	Purines	Adenosine	M+02	21157.7	area
HeLa - CVB32Am - 6h - 13C glucose - 1	Purines	Adenosine	M+02	0	area
HeLa - CVB32Am - 6h - 13C glucose - 2	Purines	Adenosine	M+02	0	area
HeLa - CVB32Am - 6h - 13C glucose - 3	Purines	Adenosine	M+02	0	area
HeLa - Mock - 8h - 13C glucose - 1	Purines	Adenosine	M+02	0	area
HeLa - Mock - 8h - 13C glucose - 2	Purines	Adenosine	M+02	0	area
HeLa - Mock - 8h - 13C glucose - 3	Purines	Adenosine	M+02	6610.52	area
HeLa - CVB3 - 8h - 13C glucose - 1	Purines	Adenosine	M+02	25512.9	area
HeLa - CVB3 - 8h - 13C glucose - 2	Purines	Adenosine	M+02	21336.1	area
HeLa - CVB3 - 8h - 13C glucose - 3	Purines	Adenosine	M+02	59063.1	area
HeLa - CVB32Am - 8h - 13C glucose - 1	Purines	Adenosine	M+02	11358.4	area
HeLa - CVB32Am - 8h - 13C glucose - 2	Purines	Adenosine	M+02	3747.75	area
HeLa - CVB32Am - 8h - 13C glucose - 3	Purines	Adenosine	M+02	18442.9	area
HeLa - Mock - 10h - 13C glucose - 1	Purines	Adenosine	M+02	0	area
HeLa - Mock - 10h - 13C glucose - 2	Purines	Adenosine	M+02	0	area
HeLa - Mock - 10h - 13C glucose - 3	Purines	Adenosine	M+02	0	area
HeLa - CVB3 - 10h - 13C glucose - 1	Purines	Adenosine	M+02	6534.52	area
HeLa - CVB3 - 10h - 13C glucose - 2	Purines	Adenosine	M+02	7074.69	area
HeLa - CVB3 - 10h - 13C glucose - 3	Purines	Adenosine	M+02	9514.2	area
HeLa - CVB32Am - 10h - 13C glucose - 1	Purines	Adenosine	M+02	8150.28	area
HeLa - CVB32Am - 10h - 13C glucose - 2	Purines	Adenosine	M+02	30976	area
HeLa - CVB32Am - 10h - 13C glucose - 3	Purines	Adenosine	M+02	26478.2	area
HeLa - 12CMock - 10h - 13C glucose - 1	Purines	Adenosine	M+02	0	area
HeLa - 12CMock - 10h - 13C glucose - 2	Purines	Adenosine	M+02	0	area
HeLa - 12CMock - 10h - 13C glucose - 3	Purines	Adenosine	M+02	0	area
HeLa - Mock - 2h - 13C glucose - 1	Purines	Adenosine	M+03	0	area
HeLa - Mock - 2h - 13C glucose - 2	Purines	Adenosine	M+03	0	area
HeLa - Mock - 2h - 13C glucose - 3	Purines	Adenosine	M+03	19558.5	area
HeLa - CVB3 - 2h - 13C glucose - 1	Purines	Adenosine	M+03	0	area
HeLa - CVB3 - 2h - 13C glucose - 2	Purines	Adenosine	M+03	0	area
HeLa - CVB3 - 2h - 13C glucose - 3	Purines	Adenosine	M+03	11330	area
HeLa - CVB32Am - 2h - 13C glucose - 1	Purines	Adenosine	M+03	0	area
HeLa - CVB32Am - 2h - 13C glucose - 2	Purines	Adenosine	M+03	0	area
HeLa - CVB32Am - 2h - 13C glucose - 3	Purines	Adenosine	M+03	0	area
HeLa - Mock - 4h - 13C glucose - 1	Purines	Adenosine	M+03	0	area
HeLa - Mock - 4h - 13C glucose - 2	Purines	Adenosine	M+03	0	area
HeLa - Mock - 4h - 13C glucose - 3	Purines	Adenosine	M+03	5620.58	area
HeLa - CVB3 - 4h - 13C glucose - 1	Purines	Adenosine	M+03	0	area
HeLa - CVB3 - 4h - 13C glucose - 2	Purines	Adenosine	M+03	0	area
HeLa - CVB3 - 4h - 13C glucose - 3	Purines	Adenosine	M+03	0	area
HeLa - CVB32Am - 4h - 13C glucose - 1	Purines	Adenosine	M+03	0	area
HeLa - CVB32Am - 4h - 13C glucose - 2	Purines	Adenosine	M+03	0	area
HeLa - CVB32Am - 4h - 13C glucose - 3	Purines	Adenosine	M+03	0	area
HeLa - Mock - 6h - 13C glucose - 1	Purines	Adenosine	M+03	0	area
HeLa - Mock - 6h - 13C glucose - 2	Purines	Adenosine	M+03	0	area
HeLa - Mock - 6h - 13C glucose - 3	Purines	Adenosine	M+03	0	area
HeLa - CVB3 - 6h - 13C glucose - 1	Purines	Adenosine	M+03	0	area
HeLa - CVB3 - 6h - 13C glucose - 2	Purines	Adenosine	M+03	16351.9	area
HeLa - CVB3 - 6h - 13C glucose - 3	Purines	Adenosine	M+03	8150.6	area
HeLa - CVB32Am - 6h - 13C glucose - 1	Purines	Adenosine	M+03	0	area
HeLa - CVB32Am - 6h - 13C glucose - 2	Purines	Adenosine	M+03	0	area
HeLa - CVB32Am - 6h - 13C glucose - 3	Purines	Adenosine	M+03	0	area
HeLa - Mock - 8h - 13C glucose - 1	Purines	Adenosine	M+03	0	area
HeLa - Mock - 8h - 13C glucose - 2	Purines	Adenosine	M+03	0	area
HeLa - Mock - 8h - 13C glucose - 3	Purines	Adenosine	M+03	0	area
HeLa - CVB3 - 8h - 13C glucose - 1	Purines	Adenosine	M+03	22456.3	area
HeLa - CVB3 - 8h - 13C glucose - 2	Purines	Adenosine	M+03	28554.3	area
HeLa - CVB3 - 8h - 13C glucose - 3	Purines	Adenosine	M+03	55517.8	area
HeLa - CVB32Am - 8h - 13C glucose - 1	Purines	Adenosine	M+03	9058.8	area
HeLa - CVB32Am - 8h - 13C glucose - 2	Purines	Adenosine	M+03	4599.03	area
HeLa - CVB32Am - 8h - 13C glucose - 3	Purines	Adenosine	M+03	5716.74	area
HeLa - Mock - 10h - 13C glucose - 1	Purines	Adenosine	M+03	0	area
HeLa - Mock - 10h - 13C glucose - 2	Purines	Adenosine	M+03	0	area
HeLa - Mock - 10h - 13C glucose - 3	Purines	Adenosine	M+03	0	area
HeLa - CVB3 - 10h - 13C glucose - 1	Purines	Adenosine	M+03	0	area
HeLa - CVB3 - 10h - 13C glucose - 2	Purines	Adenosine	M+03	0	area
HeLa - CVB3 - 10h - 13C glucose - 3	Purines	Adenosine	M+03	20492.3	area
HeLa - CVB32Am - 10h - 13C glucose - 1	Purines	Adenosine	M+03	10291.4	area
HeLa - CVB32Am - 10h - 13C glucose - 2	Purines	Adenosine	M+03	4421.22	area
HeLa - CVB32Am - 10h - 13C glucose - 3	Purines	Adenosine	M+03	29878.8	area
HeLa - 12CMock - 10h - 13C glucose - 1	Purines	Adenosine	M+03	0	area
HeLa - 12CMock - 10h - 13C glucose - 2	Purines	Adenosine	M+03	0	area
HeLa - 12CMock - 10h - 13C glucose - 3	Purines	Adenosine	M+03	0	area
HeLa - Mock - 2h - 13C glucose - 1	Purines	Adenosine	M+04	0	area
HeLa - Mock - 2h - 13C glucose - 2	Purines	Adenosine	M+04	0	area
HeLa - Mock - 2h - 13C glucose - 3	Purines	Adenosine	M+04	0	area
HeLa - CVB3 - 2h - 13C glucose - 1	Purines	Adenosine	M+04	0	area
HeLa - CVB3 - 2h - 13C glucose - 2	Purines	Adenosine	M+04	0	area
HeLa - CVB3 - 2h - 13C glucose - 3	Purines	Adenosine	M+04	0	area
HeLa - CVB32Am - 2h - 13C glucose - 1	Purines	Adenosine	M+04	0	area
HeLa - CVB32Am - 2h - 13C glucose - 2	Purines	Adenosine	M+04	0	area
HeLa - CVB32Am - 2h - 13C glucose - 3	Purines	Adenosine	M+04	0	area
HeLa - Mock - 4h - 13C glucose - 1	Purines	Adenosine	M+04	0	area
HeLa - Mock - 4h - 13C glucose - 2	Purines	Adenosine	M+04	11875.9	area
HeLa - Mock - 4h - 13C glucose - 3	Purines	Adenosine	M+04	0	area
HeLa - CVB3 - 4h - 13C glucose - 1	Purines	Adenosine	M+04	0	area
HeLa - CVB3 - 4h - 13C glucose - 2	Purines	Adenosine	M+04	0	area
HeLa - CVB3 - 4h - 13C glucose - 3	Purines	Adenosine	M+04	0	area
HeLa - CVB32Am - 4h - 13C glucose - 1	Purines	Adenosine	M+04	0	area
HeLa - CVB32Am - 4h - 13C glucose - 2	Purines	Adenosine	M+04	0	area
HeLa - CVB32Am - 4h - 13C glucose - 3	Purines	Adenosine	M+04	0	area
HeLa - Mock - 6h - 13C glucose - 1	Purines	Adenosine	M+04	0	area
HeLa - Mock - 6h - 13C glucose - 2	Purines	Adenosine	M+04	0	area
HeLa - Mock - 6h - 13C glucose - 3	Purines	Adenosine	M+04	0	area
HeLa - CVB3 - 6h - 13C glucose - 1	Purines	Adenosine	M+04	3365.71	area
HeLa - CVB3 - 6h - 13C glucose - 2	Purines	Adenosine	M+04	6080.33	area
HeLa - CVB3 - 6h - 13C glucose - 3	Purines	Adenosine	M+04	0	area
HeLa - CVB32Am - 6h - 13C glucose - 1	Purines	Adenosine	M+04	0	area
HeLa - CVB32Am - 6h - 13C glucose - 2	Purines	Adenosine	M+04	0	area
HeLa - CVB32Am - 6h - 13C glucose - 3	Purines	Adenosine	M+04	0	area
HeLa - Mock - 8h - 13C glucose - 1	Purines	Adenosine	M+04	0	area
HeLa - Mock - 8h - 13C glucose - 2	Purines	Adenosine	M+04	0	area
HeLa - Mock - 8h - 13C glucose - 3	Purines	Adenosine	M+04	0	area
HeLa - CVB3 - 8h - 13C glucose - 1	Purines	Adenosine	M+04	24815.8	area
HeLa - CVB3 - 8h - 13C glucose - 2	Purines	Adenosine	M+04	38717.7	area
HeLa - CVB3 - 8h - 13C glucose - 3	Purines	Adenosine	M+04	73486.1	area
HeLa - CVB32Am - 8h - 13C glucose - 1	Purines	Adenosine	M+04	12935.3	area
HeLa - CVB32Am - 8h - 13C glucose - 2	Purines	Adenosine	M+04	32535.8	area
HeLa - CVB32Am - 8h - 13C glucose - 3	Purines	Adenosine	M+04	37305	area
HeLa - Mock - 10h - 13C glucose - 1	Purines	Adenosine	M+04	0	area
HeLa - Mock - 10h - 13C glucose - 2	Purines	Adenosine	M+04	0	area
HeLa - Mock - 10h - 13C glucose - 3	Purines	Adenosine	M+04	0	area
HeLa - CVB3 - 10h - 13C glucose - 1	Purines	Adenosine	M+04	14036.8	area
HeLa - CVB3 - 10h - 13C glucose - 2	Purines	Adenosine	M+04	17363.7	area
HeLa - CVB3 - 10h - 13C glucose - 3	Purines	Adenosine	M+04	6185.76	area
HeLa - CVB32Am - 10h - 13C glucose - 1	Purines	Adenosine	M+04	40737.6	area
HeLa - CVB32Am - 10h - 13C glucose - 2	Purines	Adenosine	M+04	53964.7	area
HeLa - CVB32Am - 10h - 13C glucose - 3	Purines	Adenosine	M+04	17686.1	area
HeLa - 12CMock - 10h - 13C glucose - 1	Purines	Adenosine	M+04	0	area
HeLa - 12CMock - 10h - 13C glucose - 2	Purines	Adenosine	M+04	0	area
HeLa - 12CMock - 10h - 13C glucose - 3	Purines	Adenosine	M+04	0	area
HeLa - Mock - 2h - 13C glucose - 1	Purines	Adenosine	M+05	492992	area
HeLa - Mock - 2h - 13C glucose - 2	Purines	Adenosine	M+05	431539	area
HeLa - Mock - 2h - 13C glucose - 3	Purines	Adenosine	M+05	820300	area
HeLa - CVB3 - 2h - 13C glucose - 1	Purines	Adenosine	M+05	826243	area
HeLa - CVB3 - 2h - 13C glucose - 2	Purines	Adenosine	M+05	717596	area
HeLa - CVB3 - 2h - 13C glucose - 3	Purines	Adenosine	M+05	767900	area
HeLa - CVB32Am - 2h - 13C glucose - 1	Purines	Adenosine	M+05	338869	area
HeLa - CVB32Am - 2h - 13C glucose - 2	Purines	Adenosine	M+05	82969.5	area
HeLa - CVB32Am - 2h - 13C glucose - 3	Purines	Adenosine	M+05	354334	area
HeLa - Mock - 4h - 13C glucose - 1	Purines	Adenosine	M+05	294387	area
HeLa - Mock - 4h - 13C glucose - 2	Purines	Adenosine	M+05	235414	area
HeLa - Mock - 4h - 13C glucose - 3	Purines	Adenosine	M+05	364172	area
HeLa - CVB3 - 4h - 13C glucose - 1	Purines	Adenosine	M+05	191449	area
HeLa - CVB3 - 4h - 13C glucose - 2	Purines	Adenosine	M+05	279939	area
HeLa - CVB3 - 4h - 13C glucose - 3	Purines	Adenosine	M+05	378740	area
HeLa - CVB32Am - 4h - 13C glucose - 1	Purines	Adenosine	M+05	241641	area
HeLa - CVB32Am - 4h - 13C glucose - 2	Purines	Adenosine	M+05	241253	area
HeLa - CVB32Am - 4h - 13C glucose - 3	Purines	Adenosine	M+05	230781	area
HeLa - Mock - 6h - 13C glucose - 1	Purines	Adenosine	M+05	255905	area
HeLa - Mock - 6h - 13C glucose - 2	Purines	Adenosine	M+05	306110	area
HeLa - Mock - 6h - 13C glucose - 3	Purines	Adenosine	M+05	365187	area
HeLa - CVB3 - 6h - 13C glucose - 1	Purines	Adenosine	M+05	821623	area
HeLa - CVB3 - 6h - 13C glucose - 2	Purines	Adenosine	M+05	796815	area
HeLa - CVB3 - 6h - 13C glucose - 3	Purines	Adenosine	M+05	1.17694e+06	area
HeLa - CVB32Am - 6h - 13C glucose - 1	Purines	Adenosine	M+05	205537	area
HeLa - CVB32Am - 6h - 13C glucose - 2	Purines	Adenosine	M+05	136589	area
HeLa - CVB32Am - 6h - 13C glucose - 3	Purines	Adenosine	M+05	265106	area
HeLa - Mock - 8h - 13C glucose - 1	Purines	Adenosine	M+05	342860	area
HeLa - Mock - 8h - 13C glucose - 2	Purines	Adenosine	M+05	303443	area
HeLa - Mock - 8h - 13C glucose - 3	Purines	Adenosine	M+05	452894	area
HeLa - CVB3 - 8h - 13C glucose - 1	Purines	Adenosine	M+05	2.01033e+06	area
HeLa - CVB3 - 8h - 13C glucose - 2	Purines	Adenosine	M+05	2.51253e+06	area
HeLa - CVB3 - 8h - 13C glucose - 3	Purines	Adenosine	M+05	2.79769e+06	area
HeLa - CVB32Am - 8h - 13C glucose - 1	Purines	Adenosine	M+05	1.56875e+06	area
HeLa - CVB32Am - 8h - 13C glucose - 2	Purines	Adenosine	M+05	1.5515e+06	area
HeLa - CVB32Am - 8h - 13C glucose - 3	Purines	Adenosine	M+05	1.73266e+06	area
HeLa - Mock - 10h - 13C glucose - 1	Purines	Adenosine	M+05	293928	area
HeLa - Mock - 10h - 13C glucose - 2	Purines	Adenosine	M+05	332259	area
HeLa - Mock - 10h - 13C glucose - 3	Purines	Adenosine	M+05	337532	area
HeLa - CVB3 - 10h - 13C glucose - 1	Purines	Adenosine	M+05	1.2507e+06	area
HeLa - CVB3 - 10h - 13C glucose - 2	Purines	Adenosine	M+05	1.39319e+06	area
HeLa - CVB3 - 10h - 13C glucose - 3	Purines	Adenosine	M+05	1.401e+06	area
HeLa - CVB32Am - 10h - 13C glucose - 1	Purines	Adenosine	M+05	1.75615e+06	area
HeLa - CVB32Am - 10h - 13C glucose - 2	Purines	Adenosine	M+05	1.6769e+06	area
HeLa - CVB32Am - 10h - 13C glucose - 3	Purines	Adenosine	M+05	1.85667e+06	area
HeLa - 12CMock - 10h - 13C glucose - 1	Purines	Adenosine	M+05	0	area
HeLa - 12CMock - 10h - 13C glucose - 2	Purines	Adenosine	M+05	0	area
HeLa - 12CMock - 10h - 13C glucose - 3	Purines	Adenosine	M+05	0	area
HeLa - Mock - 2h - 13C glucose - 1	Purines	Adenosine	M+06	0	area
HeLa - Mock - 2h - 13C glucose - 2	Purines	Adenosine	M+06	0	area
HeLa - Mock - 2h - 13C glucose - 3	Purines	Adenosine	M+06	0	area
HeLa - CVB3 - 2h - 13C glucose - 1	Purines	Adenosine	M+06	0	area
HeLa - CVB3 - 2h - 13C glucose - 2	Purines	Adenosine	M+06	0	area
HeLa - CVB3 - 2h - 13C glucose - 3	Purines	Adenosine	M+06	0	area
HeLa - CVB32Am - 2h - 13C glucose - 1	Purines	Adenosine	M+06	0	area
HeLa - CVB32Am - 2h - 13C glucose - 2	Purines	Adenosine	M+06	0	area
HeLa - CVB32Am - 2h - 13C glucose - 3	Purines	Adenosine	M+06	0	area
HeLa - Mock - 4h - 13C glucose - 1	Purines	Adenosine	M+06	0	area
HeLa - Mock - 4h - 13C glucose - 2	Purines	Adenosine	M+06	0	area
HeLa - Mock - 4h - 13C glucose - 3	Purines	Adenosine	M+06	0	area
HeLa - CVB3 - 4h - 13C glucose - 1	Purines	Adenosine	M+06	0	area
HeLa - CVB3 - 4h - 13C glucose - 2	Purines	Adenosine	M+06	0	area
HeLa - CVB3 - 4h - 13C glucose - 3	Purines	Adenosine	M+06	0	area
HeLa - CVB32Am - 4h - 13C glucose - 1	Purines	Adenosine	M+06	0	area
HeLa - CVB32Am - 4h - 13C glucose - 2	Purines	Adenosine	M+06	0	area
HeLa - CVB32Am - 4h - 13C glucose - 3	Purines	Adenosine	M+06	0	area
HeLa - Mock - 6h - 13C glucose - 1	Purines	Adenosine	M+06	4124.82	area
HeLa - Mock - 6h - 13C glucose - 2	Purines	Adenosine	M+06	0	area
HeLa - Mock - 6h - 13C glucose - 3	Purines	Adenosine	M+06	0	area
HeLa - CVB3 - 6h - 13C glucose - 1	Purines	Adenosine	M+06	0	area
HeLa - CVB3 - 6h - 13C glucose - 2	Purines	Adenosine	M+06	8269.78	area
HeLa - CVB3 - 6h - 13C glucose - 3	Purines	Adenosine	M+06	5184.03	area
HeLa - CVB32Am - 6h - 13C glucose - 1	Purines	Adenosine	M+06	0	area
HeLa - CVB32Am - 6h - 13C glucose - 2	Purines	Adenosine	M+06	0	area
HeLa - CVB32Am - 6h - 13C glucose - 3	Purines	Adenosine	M+06	0	area
HeLa - Mock - 8h - 13C glucose - 1	Purines	Adenosine	M+06	0	area
HeLa - Mock - 8h - 13C glucose - 2	Purines	Adenosine	M+06	26831.9	area
HeLa - Mock - 8h - 13C glucose - 3	Purines	Adenosine	M+06	22138.2	area
HeLa - CVB3 - 8h - 13C glucose - 1	Purines	Adenosine	M+06	85512	area
HeLa - CVB3 - 8h - 13C glucose - 2	Purines	Adenosine	M+06	126094	area
HeLa - CVB3 - 8h - 13C glucose - 3	Purines	Adenosine	M+06	84076.6	area
HeLa - CVB32Am - 8h - 13C glucose - 1	Purines	Adenosine	M+06	224843	area
HeLa - CVB32Am - 8h - 13C glucose - 2	Purines	Adenosine	M+06	174975	area
HeLa - CVB32Am - 8h - 13C glucose - 3	Purines	Adenosine	M+06	265666	area
HeLa - Mock - 10h - 13C glucose - 1	Purines	Adenosine	M+06	25331	area
HeLa - Mock - 10h - 13C glucose - 2	Purines	Adenosine	M+06	15964.2	area
HeLa - Mock - 10h - 13C glucose - 3	Purines	Adenosine	M+06	15252.3	area
HeLa - CVB3 - 10h - 13C glucose - 1	Purines	Adenosine	M+06	6391.2	area
HeLa - CVB3 - 10h - 13C glucose - 2	Purines	Adenosine	M+06	22154.6	area
HeLa - CVB3 - 10h - 13C glucose - 3	Purines	Adenosine	M+06	29315.7	area
HeLa - CVB32Am - 10h - 13C glucose - 1	Purines	Adenosine	M+06	272470	area
HeLa - CVB32Am - 10h - 13C glucose - 2	Purines	Adenosine	M+06	246650	area
HeLa - CVB32Am - 10h - 13C glucose - 3	Purines	Adenosine	M+06	250132	area
HeLa - 12CMock - 10h - 13C glucose - 1	Purines	Adenosine	M+06	0	area
HeLa - 12CMock - 10h - 13C glucose - 2	Purines	Adenosine	M+06	0	area
HeLa - 12CMock - 10h - 13C glucose - 3	Purines	Adenosine	M+06	0	area
HeLa - Mock - 2h - 13C glucose - 1	Purines	Adenosine	M+07	0	area
HeLa - Mock - 2h - 13C glucose - 2	Purines	Adenosine	M+07	0	area
HeLa - Mock - 2h - 13C glucose - 3	Purines	Adenosine	M+07	0	area
HeLa - CVB3 - 2h - 13C glucose - 1	Purines	Adenosine	M+07	0	area
HeLa - CVB3 - 2h - 13C glucose - 2	Purines	Adenosine	M+07	0	area
HeLa - CVB3 - 2h - 13C glucose - 3	Purines	Adenosine	M+07	0	area
HeLa - CVB32Am - 2h - 13C glucose - 1	Purines	Adenosine	M+07	0	area
HeLa - CVB32Am - 2h - 13C glucose - 2	Purines	Adenosine	M+07	0	area
HeLa - CVB32Am - 2h - 13C glucose - 3	Purines	Adenosine	M+07	0	area
HeLa - Mock - 4h - 13C glucose - 1	Purines	Adenosine	M+07	0	area
HeLa - Mock - 4h - 13C glucose - 2	Purines	Adenosine	M+07	0	area
HeLa - Mock - 4h - 13C glucose - 3	Purines	Adenosine	M+07	0	area
HeLa - CVB3 - 4h - 13C glucose - 1	Purines	Adenosine	M+07	0	area
HeLa - CVB3 - 4h - 13C glucose - 2	Purines	Adenosine	M+07	0	area
HeLa - CVB3 - 4h - 13C glucose - 3	Purines	Adenosine	M+07	0	area
HeLa - CVB32Am - 4h - 13C glucose - 1	Purines	Adenosine	M+07	0	area
HeLa - CVB32Am - 4h - 13C glucose - 2	Purines	Adenosine	M+07	0	area
HeLa - CVB32Am - 4h - 13C glucose - 3	Purines	Adenosine	M+07	0	area
HeLa - Mock - 6h - 13C glucose - 1	Purines	Adenosine	M+07	0	area
HeLa - Mock - 6h - 13C glucose - 2	Purines	Adenosine	M+07	0	area
HeLa - Mock - 6h - 13C glucose - 3	Purines	Adenosine	M+07	0	area
HeLa - CVB3 - 6h - 13C glucose - 1	Purines	Adenosine	M+07	0	area
HeLa - CVB3 - 6h - 13C glucose - 2	Purines	Adenosine	M+07	0	area
HeLa - CVB3 - 6h - 13C glucose - 3	Purines	Adenosine	M+07	0	area
HeLa - CVB32Am - 6h - 13C glucose - 1	Purines	Adenosine	M+07	0	area
HeLa - CVB32Am - 6h - 13C glucose - 2	Purines	Adenosine	M+07	0	area
HeLa - CVB32Am - 6h - 13C glucose - 3	Purines	Adenosine	M+07	0	area
HeLa - Mock - 8h - 13C glucose - 1	Purines	Adenosine	M+07	0	area
HeLa - Mock - 8h - 13C glucose - 2	Purines	Adenosine	M+07	0	area
HeLa - Mock - 8h - 13C glucose - 3	Purines	Adenosine	M+07	0	area
HeLa - CVB3 - 8h - 13C glucose - 1	Purines	Adenosine	M+07	0	area
HeLa - CVB3 - 8h - 13C glucose - 2	Purines	Adenosine	M+07	0	area
HeLa - CVB3 - 8h - 13C glucose - 3	Purines	Adenosine	M+07	0	area
HeLa - CVB32Am - 8h - 13C glucose - 1	Purines	Adenosine	M+07	0	area
HeLa - CVB32Am - 8h - 13C glucose - 2	Purines	Adenosine	M+07	0	area
HeLa - CVB32Am - 8h - 13C glucose - 3	Purines	Adenosine	M+07	0	area
HeLa - Mock - 10h - 13C glucose - 1	Purines	Adenosine	M+07	0	area
HeLa - Mock - 10h - 13C glucose - 2	Purines	Adenosine	M+07	0	area
HeLa - Mock - 10h - 13C glucose - 3	Purines	Adenosine	M+07	0	area
HeLa - CVB3 - 10h - 13C glucose - 1	Purines	Adenosine	M+07	0	area
HeLa - CVB3 - 10h - 13C glucose - 2	Purines	Adenosine	M+07	0	area
HeLa - CVB3 - 10h - 13C glucose - 3	Purines	Adenosine	M+07	0	area
HeLa - CVB32Am - 10h - 13C glucose - 1	Purines	Adenosine	M+07	10890.5	area
HeLa - CVB32Am - 10h - 13C glucose - 2	Purines	Adenosine	M+07	14158.9	area
HeLa - CVB32Am - 10h - 13C glucose - 3	Purines	Adenosine	M+07	4522.61	area
HeLa - 12CMock - 10h - 13C glucose - 1	Purines	Adenosine	M+07	0	area
HeLa - 12CMock - 10h - 13C glucose - 2	Purines	Adenosine	M+07	0	area
HeLa - 12CMock - 10h - 13C glucose - 3	Purines	Adenosine	M+07	0	area
HeLa - Mock - 2h - 13C glucose - 1	Purines	ADP	M+00	3.46096e+06	area
HeLa - Mock - 2h - 13C glucose - 2	Purines	ADP	M+00	3.56803e+06	area
HeLa - Mock - 2h - 13C glucose - 3	Purines	ADP	M+00	4.2219e+06	area
HeLa - CVB3 - 2h - 13C glucose - 1	Purines	ADP	M+00	4.12917e+06	area
HeLa - CVB3 - 2h - 13C glucose - 2	Purines	ADP	M+00	3.9583e+06	area
HeLa - CVB3 - 2h - 13C glucose - 3	Purines	ADP	M+00	4.52269e+06	area
HeLa - CVB32Am - 2h - 13C glucose - 1	Purines	ADP	M+00	2.59549e+06	area
HeLa - CVB32Am - 2h - 13C glucose - 2	Purines	ADP	M+00	2.09253e+06	area
HeLa - CVB32Am - 2h - 13C glucose - 3	Purines	ADP	M+00	3.025e+06	area
HeLa - Mock - 4h - 13C glucose - 1	Purines	ADP	M+00	1.52889e+06	area
HeLa - Mock - 4h - 13C glucose - 2	Purines	ADP	M+00	1.6143e+06	area
HeLa - Mock - 4h - 13C glucose - 3	Purines	ADP	M+00	2.041e+06	area
HeLa - CVB3 - 4h - 13C glucose - 1	Purines	ADP	M+00	1.67074e+06	area
HeLa - CVB3 - 4h - 13C glucose - 2	Purines	ADP	M+00	2.08826e+06	area
HeLa - CVB3 - 4h - 13C glucose - 3	Purines	ADP	M+00	2.40398e+06	area
HeLa - CVB32Am - 4h - 13C glucose - 1	Purines	ADP	M+00	1.25451e+06	area
HeLa - CVB32Am - 4h - 13C glucose - 2	Purines	ADP	M+00	1.37316e+06	area
HeLa - CVB32Am - 4h - 13C glucose - 3	Purines	ADP	M+00	1.47751e+06	area
HeLa - Mock - 6h - 13C glucose - 1	Purines	ADP	M+00	816342	area
HeLa - Mock - 6h - 13C glucose - 2	Purines	ADP	M+00	726114	area
HeLa - Mock - 6h - 13C glucose - 3	Purines	ADP	M+00	754908	area
HeLa - CVB3 - 6h - 13C glucose - 1	Purines	ADP	M+00	2.78933e+06	area
HeLa - CVB3 - 6h - 13C glucose - 2	Purines	ADP	M+00	2.81005e+06	area
HeLa - CVB3 - 6h - 13C glucose - 3	Purines	ADP	M+00	3.39846e+06	area
HeLa - CVB32Am - 6h - 13C glucose - 1	Purines	ADP	M+00	677163	area
HeLa - CVB32Am - 6h - 13C glucose - 2	Purines	ADP	M+00	538126	area
HeLa - CVB32Am - 6h - 13C glucose - 3	Purines	ADP	M+00	625311	area
HeLa - Mock - 8h - 13C glucose - 1	Purines	ADP	M+00	579192	area
HeLa - Mock - 8h - 13C glucose - 2	Purines	ADP	M+00	517982	area
HeLa - Mock - 8h - 13C glucose - 3	Purines	ADP	M+00	546212	area
HeLa - CVB3 - 8h - 13C glucose - 1	Purines	ADP	M+00	3.43409e+06	area
HeLa - CVB3 - 8h - 13C glucose - 2	Purines	ADP	M+00	3.85061e+06	area
HeLa - CVB3 - 8h - 13C glucose - 3	Purines	ADP	M+00	3.13363e+06	area
HeLa - CVB32Am - 8h - 13C glucose - 1	Purines	ADP	M+00	2.46522e+06	area
HeLa - CVB32Am - 8h - 13C glucose - 2	Purines	ADP	M+00	2.58183e+06	area
HeLa - CVB32Am - 8h - 13C glucose - 3	Purines	ADP	M+00	2.66599e+06	area
HeLa - Mock - 10h - 13C glucose - 1	Purines	ADP	M+00	491388	area
HeLa - Mock - 10h - 13C glucose - 2	Purines	ADP	M+00	474397	area
HeLa - Mock - 10h - 13C glucose - 3	Purines	ADP	M+00	467991	area
HeLa - CVB3 - 10h - 13C glucose - 1	Purines	ADP	M+00	1.00115e+06	area
HeLa - CVB3 - 10h - 13C glucose - 2	Purines	ADP	M+00	1.04724e+06	area
HeLa - CVB3 - 10h - 13C glucose - 3	Purines	ADP	M+00	770101	area
HeLa - CVB32Am - 10h - 13C glucose - 1	Purines	ADP	M+00	2.3229e+06	area
HeLa - CVB32Am - 10h - 13C glucose - 2	Purines	ADP	M+00	2.01292e+06	area
HeLa - CVB32Am - 10h - 13C glucose - 3	Purines	ADP	M+00	2.20772e+06	area
HeLa - 12CMock - 10h - 13C glucose - 1	Purines	ADP	M+00	9.47116e+06	area
HeLa - 12CMock - 10h - 13C glucose - 2	Purines	ADP	M+00	7.83188e+06	area
HeLa - 12CMock - 10h - 13C glucose - 3	Purines	ADP	M+00	7.10148e+06	area
HeLa - Mock - 2h - 13C glucose - 1	Purines	ADP	M+01	0	area
HeLa - Mock - 2h - 13C glucose - 2	Purines	ADP	M+01	0	area
HeLa - Mock - 2h - 13C glucose - 3	Purines	ADP	M+01	0	area
HeLa - CVB3 - 2h - 13C glucose - 1	Purines	ADP	M+01	0	area
HeLa - CVB3 - 2h - 13C glucose - 2	Purines	ADP	M+01	0	area
HeLa - CVB3 - 2h - 13C glucose - 3	Purines	ADP	M+01	0	area
HeLa - CVB32Am - 2h - 13C glucose - 1	Purines	ADP	M+01	0	area
HeLa - CVB32Am - 2h - 13C glucose - 2	Purines	ADP	M+01	0	area
HeLa - CVB32Am - 2h - 13C glucose - 3	Purines	ADP	M+01	0	area
HeLa - Mock - 4h - 13C glucose - 1	Purines	ADP	M+01	0	area
HeLa - Mock - 4h - 13C glucose - 2	Purines	ADP	M+01	0	area
HeLa - Mock - 4h - 13C glucose - 3	Purines	ADP	M+01	0	area
HeLa - CVB3 - 4h - 13C glucose - 1	Purines	ADP	M+01	0	area
HeLa - CVB3 - 4h - 13C glucose - 2	Purines	ADP	M+01	0	area
HeLa - CVB3 - 4h - 13C glucose - 3	Purines	ADP	M+01	0	area
HeLa - CVB32Am - 4h - 13C glucose - 1	Purines	ADP	M+01	0	area
HeLa - CVB32Am - 4h - 13C glucose - 2	Purines	ADP	M+01	0	area
HeLa - CVB32Am - 4h - 13C glucose - 3	Purines	ADP	M+01	0	area
HeLa - Mock - 6h - 13C glucose - 1	Purines	ADP	M+01	0	area
HeLa - Mock - 6h - 13C glucose - 2	Purines	ADP	M+01	0	area
HeLa - Mock - 6h - 13C glucose - 3	Purines	ADP	M+01	0	area
HeLa - CVB3 - 6h - 13C glucose - 1	Purines	ADP	M+01	0	area
HeLa - CVB3 - 6h - 13C glucose - 2	Purines	ADP	M+01	0	area
HeLa - CVB3 - 6h - 13C glucose - 3	Purines	ADP	M+01	0	area
HeLa - CVB32Am - 6h - 13C glucose - 1	Purines	ADP	M+01	0	area
HeLa - CVB32Am - 6h - 13C glucose - 2	Purines	ADP	M+01	0	area
HeLa - CVB32Am - 6h - 13C glucose - 3	Purines	ADP	M+01	0	area
HeLa - Mock - 8h - 13C glucose - 1	Purines	ADP	M+01	0	area
HeLa - Mock - 8h - 13C glucose - 2	Purines	ADP	M+01	0	area
HeLa - Mock - 8h - 13C glucose - 3	Purines	ADP	M+01	0	area
HeLa - CVB3 - 8h - 13C glucose - 1	Purines	ADP	M+01	0	area
HeLa - CVB3 - 8h - 13C glucose - 2	Purines	ADP	M+01	0	area
HeLa - CVB3 - 8h - 13C glucose - 3	Purines	ADP	M+01	0	area
HeLa - CVB32Am - 8h - 13C glucose - 1	Purines	ADP	M+01	0	area
HeLa - CVB32Am - 8h - 13C glucose - 2	Purines	ADP	M+01	0	area
HeLa - CVB32Am - 8h - 13C glucose - 3	Purines	ADP	M+01	0	area
HeLa - Mock - 10h - 13C glucose - 1	Purines	ADP	M+01	0	area
HeLa - Mock - 10h - 13C glucose - 2	Purines	ADP	M+01	0	area
HeLa - Mock - 10h - 13C glucose - 3	Purines	ADP	M+01	0	area
HeLa - CVB3 - 10h - 13C glucose - 1	Purines	ADP	M+01	0	area
HeLa - CVB3 - 10h - 13C glucose - 2	Purines	ADP	M+01	0	area
HeLa - CVB3 - 10h - 13C glucose - 3	Purines	ADP	M+01	0	area
HeLa - CVB32Am - 10h - 13C glucose - 1	Purines	ADP	M+01	0	area
HeLa - CVB32Am - 10h - 13C glucose - 2	Purines	ADP	M+01	0	area
HeLa - CVB32Am - 10h - 13C glucose - 3	Purines	ADP	M+01	0	area
HeLa - 12CMock - 10h - 13C glucose - 1	Purines	ADP	M+01	0	area
HeLa - 12CMock - 10h - 13C glucose - 2	Purines	ADP	M+01	0	area
HeLa - 12CMock - 10h - 13C glucose - 3	Purines	ADP	M+01	8397.06	area
HeLa - Mock - 2h - 13C glucose - 1	Purines	ADP	M+02	155140	area
HeLa - Mock - 2h - 13C glucose - 2	Purines	ADP	M+02	159031	area
HeLa - Mock - 2h - 13C glucose - 3	Purines	ADP	M+02	269100	area
HeLa - CVB3 - 2h - 13C glucose - 1	Purines	ADP	M+02	111819	area
HeLa - CVB3 - 2h - 13C glucose - 2	Purines	ADP	M+02	132802	area
HeLa - CVB3 - 2h - 13C glucose - 3	Purines	ADP	M+02	178830	area
HeLa - CVB32Am - 2h - 13C glucose - 1	Purines	ADP	M+02	1318.56	area
HeLa - CVB32Am - 2h - 13C glucose - 2	Purines	ADP	M+02	31632	area
HeLa - CVB32Am - 2h - 13C glucose - 3	Purines	ADP	M+02	107768	area
HeLa - Mock - 4h - 13C glucose - 1	Purines	ADP	M+02	53662.9	area
HeLa - Mock - 4h - 13C glucose - 2	Purines	ADP	M+02	67886	area
HeLa - Mock - 4h - 13C glucose - 3	Purines	ADP	M+02	88428.4	area
HeLa - CVB3 - 4h - 13C glucose - 1	Purines	ADP	M+02	31835.6	area
HeLa - CVB3 - 4h - 13C glucose - 2	Purines	ADP	M+02	97497.7	area
HeLa - CVB3 - 4h - 13C glucose - 3	Purines	ADP	M+02	125318	area
HeLa - CVB32Am - 4h - 13C glucose - 1	Purines	ADP	M+02	23482.2	area
HeLa - CVB32Am - 4h - 13C glucose - 2	Purines	ADP	M+02	27007.3	area
HeLa - CVB32Am - 4h - 13C glucose - 3	Purines	ADP	M+02	10530.8	area
HeLa - Mock - 6h - 13C glucose - 1	Purines	ADP	M+02	45522.5	area
HeLa - Mock - 6h - 13C glucose - 2	Purines	ADP	M+02	0	area
HeLa - Mock - 6h - 13C glucose - 3	Purines	ADP	M+02	27611.7	area
HeLa - CVB3 - 6h - 13C glucose - 1	Purines	ADP	M+02	131139	area
HeLa - CVB3 - 6h - 13C glucose - 2	Purines	ADP	M+02	184781	area
HeLa - CVB3 - 6h - 13C glucose - 3	Purines	ADP	M+02	259021	area
HeLa - CVB32Am - 6h - 13C glucose - 1	Purines	ADP	M+02	17913.4	area
HeLa - CVB32Am - 6h - 13C glucose - 2	Purines	ADP	M+02	0	area
HeLa - CVB32Am - 6h - 13C glucose - 3	Purines	ADP	M+02	13069.4	area
HeLa - Mock - 8h - 13C glucose - 1	Purines	ADP	M+02	16456.2	area
HeLa - Mock - 8h - 13C glucose - 2	Purines	ADP	M+02	31910.7	area
HeLa - Mock - 8h - 13C glucose - 3	Purines	ADP	M+02	27962.9	area
HeLa - CVB3 - 8h - 13C glucose - 1	Purines	ADP	M+02	199879	area
HeLa - CVB3 - 8h - 13C glucose - 2	Purines	ADP	M+02	257643	area
HeLa - CVB3 - 8h - 13C glucose - 3	Purines	ADP	M+02	230057	area
HeLa - CVB32Am - 8h - 13C glucose - 1	Purines	ADP	M+02	181915	area
HeLa - CVB32Am - 8h - 13C glucose - 2	Purines	ADP	M+02	190128	area
HeLa - CVB32Am - 8h - 13C glucose - 3	Purines	ADP	M+02	187053	area
HeLa - Mock - 10h - 13C glucose - 1	Purines	ADP	M+02	25405.8	area
HeLa - Mock - 10h - 13C glucose - 2	Purines	ADP	M+02	29460.3	area
HeLa - Mock - 10h - 13C glucose - 3	Purines	ADP	M+02	20927.5	area
HeLa - CVB3 - 10h - 13C glucose - 1	Purines	ADP	M+02	30433.8	area
HeLa - CVB3 - 10h - 13C glucose - 2	Purines	ADP	M+02	28549.3	area
HeLa - CVB3 - 10h - 13C glucose - 3	Purines	ADP	M+02	12839.1	area
HeLa - CVB32Am - 10h - 13C glucose - 1	Purines	ADP	M+02	147369	area
HeLa - CVB32Am - 10h - 13C glucose - 2	Purines	ADP	M+02	145286	area
HeLa - CVB32Am - 10h - 13C glucose - 3	Purines	ADP	M+02	171985	area
HeLa - 12CMock - 10h - 13C glucose - 1	Purines	ADP	M+02	0	area
HeLa - 12CMock - 10h - 13C glucose - 2	Purines	ADP	M+02	0	area
HeLa - 12CMock - 10h - 13C glucose - 3	Purines	ADP	M+02	15816.6	area
HeLa - Mock - 2h - 13C glucose - 1	Purines	ADP	M+03	123388	area
HeLa - Mock - 2h - 13C glucose - 2	Purines	ADP	M+03	127722	area
HeLa - Mock - 2h - 13C glucose - 3	Purines	ADP	M+03	208299	area
HeLa - CVB3 - 2h - 13C glucose - 1	Purines	ADP	M+03	102886	area
HeLa - CVB3 - 2h - 13C glucose - 2	Purines	ADP	M+03	111166	area
HeLa - CVB3 - 2h - 13C glucose - 3	Purines	ADP	M+03	145974	area
HeLa - CVB32Am - 2h - 13C glucose - 1	Purines	ADP	M+03	75111.7	area
HeLa - CVB32Am - 2h - 13C glucose - 2	Purines	ADP	M+03	39040.9	area
HeLa - CVB32Am - 2h - 13C glucose - 3	Purines	ADP	M+03	118872	area
HeLa - Mock - 4h - 13C glucose - 1	Purines	ADP	M+03	53600.5	area
HeLa - Mock - 4h - 13C glucose - 2	Purines	ADP	M+03	40839.6	area
HeLa - Mock - 4h - 13C glucose - 3	Purines	ADP	M+03	99553.4	area
HeLa - CVB3 - 4h - 13C glucose - 1	Purines	ADP	M+03	27193.2	area
HeLa - CVB3 - 4h - 13C glucose - 2	Purines	ADP	M+03	40919.8	area
HeLa - CVB3 - 4h - 13C glucose - 3	Purines	ADP	M+03	113536	area
HeLa - CVB32Am - 4h - 13C glucose - 1	Purines	ADP	M+03	22541.7	area
HeLa - CVB32Am - 4h - 13C glucose - 2	Purines	ADP	M+03	17033.1	area
HeLa - CVB32Am - 4h - 13C glucose - 3	Purines	ADP	M+03	30234	area
HeLa - Mock - 6h - 13C glucose - 1	Purines	ADP	M+03	31784.3	area
HeLa - Mock - 6h - 13C glucose - 2	Purines	ADP	M+03	38987.6	area
HeLa - Mock - 6h - 13C glucose - 3	Purines	ADP	M+03	41911.7	area
HeLa - CVB3 - 6h - 13C glucose - 1	Purines	ADP	M+03	84030.3	area
HeLa - CVB3 - 6h - 13C glucose - 2	Purines	ADP	M+03	150451	area
HeLa - CVB3 - 6h - 13C glucose - 3	Purines	ADP	M+03	192455	area
HeLa - CVB32Am - 6h - 13C glucose - 1	Purines	ADP	M+03	30903.5	area
HeLa - CVB32Am - 6h - 13C glucose - 2	Purines	ADP	M+03	7138.03	area
HeLa - CVB32Am - 6h - 13C glucose - 3	Purines	ADP	M+03	21252.2	area
HeLa - Mock - 8h - 13C glucose - 1	Purines	ADP	M+03	35664.9	area
HeLa - Mock - 8h - 13C glucose - 2	Purines	ADP	M+03	15021.3	area
HeLa - Mock - 8h - 13C glucose - 3	Purines	ADP	M+03	30522.6	area
HeLa - CVB3 - 8h - 13C glucose - 1	Purines	ADP	M+03	132443	area
HeLa - CVB3 - 8h - 13C glucose - 2	Purines	ADP	M+03	139657	area
HeLa - CVB3 - 8h - 13C glucose - 3	Purines	ADP	M+03	146267	area
HeLa - CVB32Am - 8h - 13C glucose - 1	Purines	ADP	M+03	210701	area
HeLa - CVB32Am - 8h - 13C glucose - 2	Purines	ADP	M+03	199235	area
HeLa - CVB32Am - 8h - 13C glucose - 3	Purines	ADP	M+03	200867	area
HeLa - Mock - 10h - 13C glucose - 1	Purines	ADP	M+03	28216.4	area
HeLa - Mock - 10h - 13C glucose - 2	Purines	ADP	M+03	58446.3	area
HeLa - Mock - 10h - 13C glucose - 3	Purines	ADP	M+03	40417.6	area
HeLa - CVB3 - 10h - 13C glucose - 1	Purines	ADP	M+03	15735.3	area
HeLa - CVB3 - 10h - 13C glucose - 2	Purines	ADP	M+03	21046.9	area
HeLa - CVB3 - 10h - 13C glucose - 3	Purines	ADP	M+03	18197.8	area
HeLa - CVB32Am - 10h - 13C glucose - 1	Purines	ADP	M+03	166086	area
HeLa - CVB32Am - 10h - 13C glucose - 2	Purines	ADP	M+03	163422	area
HeLa - CVB32Am - 10h - 13C glucose - 3	Purines	ADP	M+03	187600	area
HeLa - 12CMock - 10h - 13C glucose - 1	Purines	ADP	M+03	0	area
HeLa - 12CMock - 10h - 13C glucose - 2	Purines	ADP	M+03	0	area
HeLa - 12CMock - 10h - 13C glucose - 3	Purines	ADP	M+03	0	area
HeLa - Mock - 2h - 13C glucose - 1	Purines	ADP	M+04	115099	area
HeLa - Mock - 2h - 13C glucose - 2	Purines	ADP	M+04	95490.2	area
HeLa - Mock - 2h - 13C glucose - 3	Purines	ADP	M+04	143715	area
HeLa - CVB3 - 2h - 13C glucose - 1	Purines	ADP	M+04	102660	area
HeLa - CVB3 - 2h - 13C glucose - 2	Purines	ADP	M+04	105500	area
HeLa - CVB3 - 2h - 13C glucose - 3	Purines	ADP	M+04	127005	area
HeLa - CVB32Am - 2h - 13C glucose - 1	Purines	ADP	M+04	74693.5	area
HeLa - CVB32Am - 2h - 13C glucose - 2	Purines	ADP	M+04	27155.3	area
HeLa - CVB32Am - 2h - 13C glucose - 3	Purines	ADP	M+04	82325.6	area
HeLa - Mock - 4h - 13C glucose - 1	Purines	ADP	M+04	40786.5	area
HeLa - Mock - 4h - 13C glucose - 2	Purines	ADP	M+04	14171.5	area
HeLa - Mock - 4h - 13C glucose - 3	Purines	ADP	M+04	71514.2	area
HeLa - CVB3 - 4h - 13C glucose - 1	Purines	ADP	M+04	37102	area
HeLa - CVB3 - 4h - 13C glucose - 2	Purines	ADP	M+04	91797.8	area
HeLa - CVB3 - 4h - 13C glucose - 3	Purines	ADP	M+04	103860	area
HeLa - CVB32Am - 4h - 13C glucose - 1	Purines	ADP	M+04	23140.1	area
HeLa - CVB32Am - 4h - 13C glucose - 2	Purines	ADP	M+04	35857.4	area
HeLa - CVB32Am - 4h - 13C glucose - 3	Purines	ADP	M+04	35424.5	area
HeLa - Mock - 6h - 13C glucose - 1	Purines	ADP	M+04	33960.2	area
HeLa - Mock - 6h - 13C glucose - 2	Purines	ADP	M+04	53160.8	area
HeLa - Mock - 6h - 13C glucose - 3	Purines	ADP	M+04	73497.1	area
HeLa - CVB3 - 6h - 13C glucose - 1	Purines	ADP	M+04	127491	area
HeLa - CVB3 - 6h - 13C glucose - 2	Purines	ADP	M+04	151239	area
HeLa - CVB3 - 6h - 13C glucose - 3	Purines	ADP	M+04	198901	area
HeLa - CVB32Am - 6h - 13C glucose - 1	Purines	ADP	M+04	29979.5	area
HeLa - CVB32Am - 6h - 13C glucose - 2	Purines	ADP	M+04	17857.4	area
HeLa - CVB32Am - 6h - 13C glucose - 3	Purines	ADP	M+04	36995.8	area
HeLa - Mock - 8h - 13C glucose - 1	Purines	ADP	M+04	56382.1	area
HeLa - Mock - 8h - 13C glucose - 2	Purines	ADP	M+04	48433.1	area
HeLa - Mock - 8h - 13C glucose - 3	Purines	ADP	M+04	42060.2	area
HeLa - CVB3 - 8h - 13C glucose - 1	Purines	ADP	M+04	192622	area
HeLa - CVB3 - 8h - 13C glucose - 2	Purines	ADP	M+04	217810	area
HeLa - CVB3 - 8h - 13C glucose - 3	Purines	ADP	M+04	172038	area
HeLa - CVB32Am - 8h - 13C glucose - 1	Purines	ADP	M+04	241800	area
HeLa - CVB32Am - 8h - 13C glucose - 2	Purines	ADP	M+04	256170	area
HeLa - CVB32Am - 8h - 13C glucose - 3	Purines	ADP	M+04	280663	area
HeLa - Mock - 10h - 13C glucose - 1	Purines	ADP	M+04	50996.1	area
HeLa - Mock - 10h - 13C glucose - 2	Purines	ADP	M+04	78883.8	area
HeLa - Mock - 10h - 13C glucose - 3	Purines	ADP	M+04	83461	area
HeLa - CVB3 - 10h - 13C glucose - 1	Purines	ADP	M+04	25888.3	area
HeLa - CVB3 - 10h - 13C glucose - 2	Purines	ADP	M+04	23956	area
HeLa - CVB3 - 10h - 13C glucose - 3	Purines	ADP	M+04	18544.3	area
HeLa - CVB32Am - 10h - 13C glucose - 1	Purines	ADP	M+04	0	area
HeLa - CVB32Am - 10h - 13C glucose - 2	Purines	ADP	M+04	192415	area
HeLa - CVB32Am - 10h - 13C glucose - 3	Purines	ADP	M+04	233106	area
HeLa - 12CMock - 10h - 13C glucose - 1	Purines	ADP	M+04	0	area
HeLa - 12CMock - 10h - 13C glucose - 2	Purines	ADP	M+04	0	area
HeLa - 12CMock - 10h - 13C glucose - 3	Purines	ADP	M+04	0	area
HeLa - Mock - 2h - 13C glucose - 1	Purines	ADP	M+05	2.49774e+06	area
HeLa - Mock - 2h - 13C glucose - 2	Purines	ADP	M+05	2.44351e+06	area
HeLa - Mock - 2h - 13C glucose - 3	Purines	ADP	M+05	3.15601e+06	area
HeLa - CVB3 - 2h - 13C glucose - 1	Purines	ADP	M+05	2.70018e+06	area
HeLa - CVB3 - 2h - 13C glucose - 2	Purines	ADP	M+05	2.61335e+06	area
HeLa - CVB3 - 2h - 13C glucose - 3	Purines	ADP	M+05	2.93163e+06	area
HeLa - CVB32Am - 2h - 13C glucose - 1	Purines	ADP	M+05	1.94157e+06	area
HeLa - CVB32Am - 2h - 13C glucose - 2	Purines	ADP	M+05	1.47077e+06	area
HeLa - CVB32Am - 2h - 13C glucose - 3	Purines	ADP	M+05	2.21035e+06	area
HeLa - Mock - 4h - 13C glucose - 1	Purines	ADP	M+05	1.69651e+06	area
HeLa - Mock - 4h - 13C glucose - 2	Purines	ADP	M+05	1.73774e+06	area
HeLa - Mock - 4h - 13C glucose - 3	Purines	ADP	M+05	2.18085e+06	area
HeLa - CVB3 - 4h - 13C glucose - 1	Purines	ADP	M+05	1.64337e+06	area
HeLa - CVB3 - 4h - 13C glucose - 2	Purines	ADP	M+05	2.03504e+06	area
HeLa - CVB3 - 4h - 13C glucose - 3	Purines	ADP	M+05	1.99777e+06	area
HeLa - CVB32Am - 4h - 13C glucose - 1	Purines	ADP	M+05	1.37981e+06	area
HeLa - CVB32Am - 4h - 13C glucose - 2	Purines	ADP	M+05	1.59324e+06	area
HeLa - CVB32Am - 4h - 13C glucose - 3	Purines	ADP	M+05	1.69684e+06	area
HeLa - Mock - 6h - 13C glucose - 1	Purines	ADP	M+05	1.41627e+06	area
HeLa - Mock - 6h - 13C glucose - 2	Purines	ADP	M+05	1.40835e+06	area
HeLa - Mock - 6h - 13C glucose - 3	Purines	ADP	M+05	1.32474e+06	area
HeLa - CVB3 - 6h - 13C glucose - 1	Purines	ADP	M+05	3.33726e+06	area
HeLa - CVB3 - 6h - 13C glucose - 2	Purines	ADP	M+05	3.23678e+06	area
HeLa - CVB3 - 6h - 13C glucose - 3	Purines	ADP	M+05	3.83684e+06	area
HeLa - CVB32Am - 6h - 13C glucose - 1	Purines	ADP	M+05	1.1808e+06	area
HeLa - CVB32Am - 6h - 13C glucose - 2	Purines	ADP	M+05	1.03554e+06	area
HeLa - CVB32Am - 6h - 13C glucose - 3	Purines	ADP	M+05	1.11961e+06	area
HeLa - Mock - 8h - 13C glucose - 1	Purines	ADP	M+05	1.45755e+06	area
HeLa - Mock - 8h - 13C glucose - 2	Purines	ADP	M+05	1.35376e+06	area
HeLa - Mock - 8h - 13C glucose - 3	Purines	ADP	M+05	1.41704e+06	area
HeLa - CVB3 - 8h - 13C glucose - 1	Purines	ADP	M+05	3.61964e+06	area
HeLa - CVB3 - 8h - 13C glucose - 2	Purines	ADP	M+05	3.91128e+06	area
HeLa - CVB3 - 8h - 13C glucose - 3	Purines	ADP	M+05	3.30463e+06	area
HeLa - CVB32Am - 8h - 13C glucose - 1	Purines	ADP	M+05	4.54593e+06	area
HeLa - CVB32Am - 8h - 13C glucose - 2	Purines	ADP	M+05	4.59422e+06	area
HeLa - CVB32Am - 8h - 13C glucose - 3	Purines	ADP	M+05	4.85279e+06	area
HeLa - Mock - 10h - 13C glucose - 1	Purines	ADP	M+05	1.40633e+06	area
HeLa - Mock - 10h - 13C glucose - 2	Purines	ADP	M+05	1.44507e+06	area
HeLa - Mock - 10h - 13C glucose - 3	Purines	ADP	M+05	1.33923e+06	area
HeLa - CVB3 - 10h - 13C glucose - 1	Purines	ADP	M+05	950473	area
HeLa - CVB3 - 10h - 13C glucose - 2	Purines	ADP	M+05	965178	area
HeLa - CVB3 - 10h - 13C glucose - 3	Purines	ADP	M+05	739082	area
HeLa - CVB32Am - 10h - 13C glucose - 1	Purines	ADP	M+05	3.72712e+06	area
HeLa - CVB32Am - 10h - 13C glucose - 2	Purines	ADP	M+05	3.46356e+06	area
HeLa - CVB32Am - 10h - 13C glucose - 3	Purines	ADP	M+05	3.56149e+06	area
HeLa - 12CMock - 10h - 13C glucose - 1	Purines	ADP	M+05	0	area
HeLa - 12CMock - 10h - 13C glucose - 2	Purines	ADP	M+05	0	area
HeLa - 12CMock - 10h - 13C glucose - 3	Purines	ADP	M+05	0	area
HeLa - Mock - 2h - 13C glucose - 1	Purines	ADP	M+06	92548.8	area
HeLa - Mock - 2h - 13C glucose - 2	Purines	ADP	M+06	104740	area
HeLa - Mock - 2h - 13C glucose - 3	Purines	ADP	M+06	141986	area
HeLa - CVB3 - 2h - 13C glucose - 1	Purines	ADP	M+06	119082	area
HeLa - CVB3 - 2h - 13C glucose - 2	Purines	ADP	M+06	102642	area
HeLa - CVB3 - 2h - 13C glucose - 3	Purines	ADP	M+06	144510	area
HeLa - CVB32Am - 2h - 13C glucose - 1	Purines	ADP	M+06	94500.4	area
HeLa - CVB32Am - 2h - 13C glucose - 2	Purines	ADP	M+06	7640.42	area
HeLa - CVB32Am - 2h - 13C glucose - 3	Purines	ADP	M+06	104067	area
HeLa - Mock - 4h - 13C glucose - 1	Purines	ADP	M+06	113981	area
HeLa - Mock - 4h - 13C glucose - 2	Purines	ADP	M+06	127363	area
HeLa - Mock - 4h - 13C glucose - 3	Purines	ADP	M+06	177724	area
HeLa - CVB3 - 4h - 13C glucose - 1	Purines	ADP	M+06	94386.8	area
HeLa - CVB3 - 4h - 13C glucose - 2	Purines	ADP	M+06	107317	area
HeLa - CVB3 - 4h - 13C glucose - 3	Purines	ADP	M+06	141773	area
HeLa - CVB32Am - 4h - 13C glucose - 1	Purines	ADP	M+06	159019	area
HeLa - CVB32Am - 4h - 13C glucose - 2	Purines	ADP	M+06	125669	area
HeLa - CVB32Am - 4h - 13C glucose - 3	Purines	ADP	M+06	131149	area
HeLa - Mock - 6h - 13C glucose - 1	Purines	ADP	M+06	283241	area
HeLa - Mock - 6h - 13C glucose - 2	Purines	ADP	M+06	208384	area
HeLa - Mock - 6h - 13C glucose - 3	Purines	ADP	M+06	233830	area
HeLa - CVB3 - 6h - 13C glucose - 1	Purines	ADP	M+06	204254	area
HeLa - CVB3 - 6h - 13C glucose - 2	Purines	ADP	M+06	184532	area
HeLa - CVB3 - 6h - 13C glucose - 3	Purines	ADP	M+06	214135	area
HeLa - CVB32Am - 6h - 13C glucose - 1	Purines	ADP	M+06	165689	area
HeLa - CVB32Am - 6h - 13C glucose - 2	Purines	ADP	M+06	148029	area
HeLa - CVB32Am - 6h - 13C glucose - 3	Purines	ADP	M+06	159151	area
HeLa - Mock - 8h - 13C glucose - 1	Purines	ADP	M+06	365717	area
HeLa - Mock - 8h - 13C glucose - 2	Purines	ADP	M+06	313343	area
HeLa - Mock - 8h - 13C glucose - 3	Purines	ADP	M+06	400991	area
HeLa - CVB3 - 8h - 13C glucose - 1	Purines	ADP	M+06	230247	area
HeLa - CVB3 - 8h - 13C glucose - 2	Purines	ADP	M+06	269651	area
HeLa - CVB3 - 8h - 13C glucose - 3	Purines	ADP	M+06	218311	area
HeLa - CVB32Am - 8h - 13C glucose - 1	Purines	ADP	M+06	835181	area
HeLa - CVB32Am - 8h - 13C glucose - 2	Purines	ADP	M+06	877490	area
HeLa - CVB32Am - 8h - 13C glucose - 3	Purines	ADP	M+06	961335	area
HeLa - Mock - 10h - 13C glucose - 1	Purines	ADP	M+06	476551	area
HeLa - Mock - 10h - 13C glucose - 2	Purines	ADP	M+06	500066	area
HeLa - Mock - 10h - 13C glucose - 3	Purines	ADP	M+06	455897	area
HeLa - CVB3 - 10h - 13C glucose - 1	Purines	ADP	M+06	40380.6	area
HeLa - CVB3 - 10h - 13C glucose - 2	Purines	ADP	M+06	21493.5	area
HeLa - CVB3 - 10h - 13C glucose - 3	Purines	ADP	M+06	22140.7	area
HeLa - CVB32Am - 10h - 13C glucose - 1	Purines	ADP	M+06	710318	area
HeLa - CVB32Am - 10h - 13C glucose - 2	Purines	ADP	M+06	628299	area
HeLa - CVB32Am - 10h - 13C glucose - 3	Purines	ADP	M+06	671390	area
HeLa - 12CMock - 10h - 13C glucose - 1	Purines	ADP	M+06	0	area
HeLa - 12CMock - 10h - 13C glucose - 2	Purines	ADP	M+06	0	area
HeLa - 12CMock - 10h - 13C glucose - 3	Purines	ADP	M+06	0	area
HeLa - Mock - 2h - 13C glucose - 1	Purines	ADP	M+07	4334.31	area
HeLa - Mock - 2h - 13C glucose - 2	Purines	ADP	M+07	5901.72	area
HeLa - Mock - 2h - 13C glucose - 3	Purines	ADP	M+07	5801.86	area
HeLa - CVB3 - 2h - 13C glucose - 1	Purines	ADP	M+07	2909.81	area
HeLa - CVB3 - 2h - 13C glucose - 2	Purines	ADP	M+07	8536.73	area
HeLa - CVB3 - 2h - 13C glucose - 3	Purines	ADP	M+07	5678.9	area
HeLa - CVB32Am - 2h - 13C glucose - 1	Purines	ADP	M+07	0	area
HeLa - CVB32Am - 2h - 13C glucose - 2	Purines	ADP	M+07	0	area
HeLa - CVB32Am - 2h - 13C glucose - 3	Purines	ADP	M+07	4664.18	area
HeLa - Mock - 4h - 13C glucose - 1	Purines	ADP	M+07	0	area
HeLa - Mock - 4h - 13C glucose - 2	Purines	ADP	M+07	0	area
HeLa - Mock - 4h - 13C glucose - 3	Purines	ADP	M+07	11567.3	area
HeLa - CVB3 - 4h - 13C glucose - 1	Purines	ADP	M+07	0	area
HeLa - CVB3 - 4h - 13C glucose - 2	Purines	ADP	M+07	2738.76	area
HeLa - CVB3 - 4h - 13C glucose - 3	Purines	ADP	M+07	0	area
HeLa - CVB32Am - 4h - 13C glucose - 1	Purines	ADP	M+07	12380.8	area
HeLa - CVB32Am - 4h - 13C glucose - 2	Purines	ADP	M+07	10069.1	area
HeLa - CVB32Am - 4h - 13C glucose - 3	Purines	ADP	M+07	7675.93	area
HeLa - Mock - 6h - 13C glucose - 1	Purines	ADP	M+07	28830	area
HeLa - Mock - 6h - 13C glucose - 2	Purines	ADP	M+07	34980.1	area
HeLa - Mock - 6h - 13C glucose - 3	Purines	ADP	M+07	35324.8	area
HeLa - CVB3 - 6h - 13C glucose - 1	Purines	ADP	M+07	9764.16	area
HeLa - CVB3 - 6h - 13C glucose - 2	Purines	ADP	M+07	26901.9	area
HeLa - CVB3 - 6h - 13C glucose - 3	Purines	ADP	M+07	8036.63	area
HeLa - CVB32Am - 6h - 13C glucose - 1	Purines	ADP	M+07	14270.3	area
HeLa - CVB32Am - 6h - 13C glucose - 2	Purines	ADP	M+07	13339.6	area
HeLa - CVB32Am - 6h - 13C glucose - 3	Purines	ADP	M+07	10711.1	area
HeLa - Mock - 8h - 13C glucose - 1	Purines	ADP	M+07	84105.5	area
HeLa - Mock - 8h - 13C glucose - 2	Purines	ADP	M+07	60360.4	area
HeLa - Mock - 8h - 13C glucose - 3	Purines	ADP	M+07	73657.1	area
HeLa - CVB3 - 8h - 13C glucose - 1	Purines	ADP	M+07	14000.4	area
HeLa - CVB3 - 8h - 13C glucose - 2	Purines	ADP	M+07	59830.2	area
HeLa - CVB3 - 8h - 13C glucose - 3	Purines	ADP	M+07	4404.76	area
HeLa - CVB32Am - 8h - 13C glucose - 1	Purines	ADP	M+07	209605	area
HeLa - CVB32Am - 8h - 13C glucose - 2	Purines	ADP	M+07	222243	area
HeLa - CVB32Am - 8h - 13C glucose - 3	Purines	ADP	M+07	253051	area
HeLa - Mock - 10h - 13C glucose - 1	Purines	ADP	M+07	138958	area
HeLa - Mock - 10h - 13C glucose - 2	Purines	ADP	M+07	141571	area
HeLa - Mock - 10h - 13C glucose - 3	Purines	ADP	M+07	106146	area
HeLa - CVB3 - 10h - 13C glucose - 1	Purines	ADP	M+07	0	area
HeLa - CVB3 - 10h - 13C glucose - 2	Purines	ADP	M+07	0	area
HeLa - CVB3 - 10h - 13C glucose - 3	Purines	ADP	M+07	6080.02	area
HeLa - CVB32Am - 10h - 13C glucose - 1	Purines	ADP	M+07	182207	area
HeLa - CVB32Am - 10h - 13C glucose - 2	Purines	ADP	M+07	162142	area
HeLa - CVB32Am - 10h - 13C glucose - 3	Purines	ADP	M+07	162253	area
HeLa - 12CMock - 10h - 13C glucose - 1	Purines	ADP	M+07	0	area
HeLa - 12CMock - 10h - 13C glucose - 2	Purines	ADP	M+07	0	area
HeLa - 12CMock - 10h - 13C glucose - 3	Purines	ADP	M+07	0	area
HeLa - Mock - 2h - 13C glucose - 1	Purines	ADP	M+08	0	area
HeLa - Mock - 2h - 13C glucose - 2	Purines	ADP	M+08	0	area
HeLa - Mock - 2h - 13C glucose - 3	Purines	ADP	M+08	0	area
HeLa - CVB3 - 2h - 13C glucose - 1	Purines	ADP	M+08	0	area
HeLa - CVB3 - 2h - 13C glucose - 2	Purines	ADP	M+08	0	area
HeLa - CVB3 - 2h - 13C glucose - 3	Purines	ADP	M+08	0	area
HeLa - CVB32Am - 2h - 13C glucose - 1	Purines	ADP	M+08	0	area
HeLa - CVB32Am - 2h - 13C glucose - 2	Purines	ADP	M+08	0	area
HeLa - CVB32Am - 2h - 13C glucose - 3	Purines	ADP	M+08	0	area
HeLa - Mock - 4h - 13C glucose - 1	Purines	ADP	M+08	0	area
HeLa - Mock - 4h - 13C glucose - 2	Purines	ADP	M+08	0	area
HeLa - Mock - 4h - 13C glucose - 3	Purines	ADP	M+08	0	area
HeLa - CVB3 - 4h - 13C glucose - 1	Purines	ADP	M+08	0	area
HeLa - CVB3 - 4h - 13C glucose - 2	Purines	ADP	M+08	0	area
HeLa - CVB3 - 4h - 13C glucose - 3	Purines	ADP	M+08	0	area
HeLa - CVB32Am - 4h - 13C glucose - 1	Purines	ADP	M+08	0	area
HeLa - CVB32Am - 4h - 13C glucose - 2	Purines	ADP	M+08	0	area
HeLa - CVB32Am - 4h - 13C glucose - 3	Purines	ADP	M+08	0	area
HeLa - Mock - 6h - 13C glucose - 1	Purines	ADP	M+08	0	area
HeLa - Mock - 6h - 13C glucose - 2	Purines	ADP	M+08	0	area
HeLa - Mock - 6h - 13C glucose - 3	Purines	ADP	M+08	0	area
HeLa - CVB3 - 6h - 13C glucose - 1	Purines	ADP	M+08	0	area
HeLa - CVB3 - 6h - 13C glucose - 2	Purines	ADP	M+08	0	area
HeLa - CVB3 - 6h - 13C glucose - 3	Purines	ADP	M+08	0	area
HeLa - CVB32Am - 6h - 13C glucose - 1	Purines	ADP	M+08	0	area
HeLa - CVB32Am - 6h - 13C glucose - 2	Purines	ADP	M+08	0	area
HeLa - CVB32Am - 6h - 13C glucose - 3	Purines	ADP	M+08	0	area
HeLa - Mock - 8h - 13C glucose - 1	Purines	ADP	M+08	6592.39	area
HeLa - Mock - 8h - 13C glucose - 2	Purines	ADP	M+08	0	area
HeLa - Mock - 8h - 13C glucose - 3	Purines	ADP	M+08	6185.89	area
HeLa - CVB3 - 8h - 13C glucose - 1	Purines	ADP	M+08	0	area
HeLa - CVB3 - 8h - 13C glucose - 2	Purines	ADP	M+08	0	area
HeLa - CVB3 - 8h - 13C glucose - 3	Purines	ADP	M+08	0	area
HeLa - CVB32Am - 8h - 13C glucose - 1	Purines	ADP	M+08	16883.5	area
HeLa - CVB32Am - 8h - 13C glucose - 2	Purines	ADP	M+08	17920.3	area
HeLa - CVB32Am - 8h - 13C glucose - 3	Purines	ADP	M+08	24335.8	area
HeLa - Mock - 10h - 13C glucose - 1	Purines	ADP	M+08	17162	area
HeLa - Mock - 10h - 13C glucose - 2	Purines	ADP	M+08	6050.56	area
HeLa - Mock - 10h - 13C glucose - 3	Purines	ADP	M+08	15205.8	area
HeLa - CVB3 - 10h - 13C glucose - 1	Purines	ADP	M+08	0	area
HeLa - CVB3 - 10h - 13C glucose - 2	Purines	ADP	M+08	0	area
HeLa - CVB3 - 10h - 13C glucose - 3	Purines	ADP	M+08	0	area
HeLa - CVB32Am - 10h - 13C glucose - 1	Purines	ADP	M+08	10948.2	area
HeLa - CVB32Am - 10h - 13C glucose - 2	Purines	ADP	M+08	8111.67	area
HeLa - CVB32Am - 10h - 13C glucose - 3	Purines	ADP	M+08	14334	area
HeLa - 12CMock - 10h - 13C glucose - 1	Purines	ADP	M+08	0	area
HeLa - 12CMock - 10h - 13C glucose - 2	Purines	ADP	M+08	0	area
HeLa - 12CMock - 10h - 13C glucose - 3	Purines	ADP	M+08	0	area
HeLa - Mock - 2h - 13C glucose - 1	Purines	AMP	M+00	1.29173e+06	area
HeLa - Mock - 2h - 13C glucose - 2	Purines	AMP	M+00	1.12136e+06	area
HeLa - Mock - 2h - 13C glucose - 3	Purines	AMP	M+00	1.88278e+06	area
HeLa - CVB3 - 2h - 13C glucose - 1	Purines	AMP	M+00	1.6493e+06	area
HeLa - CVB3 - 2h - 13C glucose - 2	Purines	AMP	M+00	1.50943e+06	area
HeLa - CVB3 - 2h - 13C glucose - 3	Purines	AMP	M+00	1.90348e+06	area
HeLa - CVB32Am - 2h - 13C glucose - 1	Purines	AMP	M+00	719326	area
HeLa - CVB32Am - 2h - 13C glucose - 2	Purines	AMP	M+00	436305	area
HeLa - CVB32Am - 2h - 13C glucose - 3	Purines	AMP	M+00	889510	area
HeLa - Mock - 4h - 13C glucose - 1	Purines	AMP	M+00	302063	area
HeLa - Mock - 4h - 13C glucose - 2	Purines	AMP	M+00	297760	area
HeLa - Mock - 4h - 13C glucose - 3	Purines	AMP	M+00	418315	area
HeLa - CVB3 - 4h - 13C glucose - 1	Purines	AMP	M+00	303466	area
HeLa - CVB3 - 4h - 13C glucose - 2	Purines	AMP	M+00	501038	area
HeLa - CVB3 - 4h - 13C glucose - 3	Purines	AMP	M+00	722604	area
HeLa - CVB32Am - 4h - 13C glucose - 1	Purines	AMP	M+00	239767	area
HeLa - CVB32Am - 4h - 13C glucose - 2	Purines	AMP	M+00	285699	area
HeLa - CVB32Am - 4h - 13C glucose - 3	Purines	AMP	M+00	249278	area
HeLa - Mock - 6h - 13C glucose - 1	Purines	AMP	M+00	120770	area
HeLa - Mock - 6h - 13C glucose - 2	Purines	AMP	M+00	48367.9	area
HeLa - Mock - 6h - 13C glucose - 3	Purines	AMP	M+00	106288	area
HeLa - CVB3 - 6h - 13C glucose - 1	Purines	AMP	M+00	1.01989e+06	area
HeLa - CVB3 - 6h - 13C glucose - 2	Purines	AMP	M+00	964311	area
HeLa - CVB3 - 6h - 13C glucose - 3	Purines	AMP	M+00	1.45641e+06	area
HeLa - CVB32Am - 6h - 13C glucose - 1	Purines	AMP	M+00	143504	area
HeLa - CVB32Am - 6h - 13C glucose - 2	Purines	AMP	M+00	83463.7	area
HeLa - CVB32Am - 6h - 13C glucose - 3	Purines	AMP	M+00	109632	area
HeLa - Mock - 8h - 13C glucose - 1	Purines	AMP	M+00	85583	area
HeLa - Mock - 8h - 13C glucose - 2	Purines	AMP	M+00	66562.7	area
HeLa - Mock - 8h - 13C glucose - 3	Purines	AMP	M+00	42738.3	area
HeLa - CVB3 - 8h - 13C glucose - 1	Purines	AMP	M+00	3.41365e+06	area
HeLa - CVB3 - 8h - 13C glucose - 2	Purines	AMP	M+00	3.70468e+06	area
HeLa - CVB3 - 8h - 13C glucose - 3	Purines	AMP	M+00	2.87272e+06	area
HeLa - CVB32Am - 8h - 13C glucose - 1	Purines	AMP	M+00	2.04918e+06	area
HeLa - CVB32Am - 8h - 13C glucose - 2	Purines	AMP	M+00	2.21542e+06	area
HeLa - CVB32Am - 8h - 13C glucose - 3	Purines	AMP	M+00	2.41191e+06	area
HeLa - Mock - 10h - 13C glucose - 1	Purines	AMP	M+00	54308.1	area
HeLa - Mock - 10h - 13C glucose - 2	Purines	AMP	M+00	30506.5	area
HeLa - Mock - 10h - 13C glucose - 3	Purines	AMP	M+00	66063.6	area
HeLa - CVB3 - 10h - 13C glucose - 1	Purines	AMP	M+00	670180	area
HeLa - CVB3 - 10h - 13C glucose - 2	Purines	AMP	M+00	736351	area
HeLa - CVB3 - 10h - 13C glucose - 3	Purines	AMP	M+00	501873	area
HeLa - CVB32Am - 10h - 13C glucose - 1	Purines	AMP	M+00	2.31592e+06	area
HeLa - CVB32Am - 10h - 13C glucose - 2	Purines	AMP	M+00	1.76374e+06	area
HeLa - CVB32Am - 10h - 13C glucose - 3	Purines	AMP	M+00	1.97939e+06	area
HeLa - 12CMock - 10h - 13C glucose - 1	Purines	AMP	M+00	8.36948e+06	area
HeLa - 12CMock - 10h - 13C glucose - 2	Purines	AMP	M+00	5.39258e+06	area
HeLa - 12CMock - 10h - 13C glucose - 3	Purines	AMP	M+00	4.74801e+06	area
HeLa - Mock - 2h - 13C glucose - 1	Purines	AMP	M+01	0	area
HeLa - Mock - 2h - 13C glucose - 2	Purines	AMP	M+01	0	area
HeLa - Mock - 2h - 13C glucose - 3	Purines	AMP	M+01	0	area
HeLa - CVB3 - 2h - 13C glucose - 1	Purines	AMP	M+01	0	area
HeLa - CVB3 - 2h - 13C glucose - 2	Purines	AMP	M+01	0	area
HeLa - CVB3 - 2h - 13C glucose - 3	Purines	AMP	M+01	0	area
HeLa - CVB32Am - 2h - 13C glucose - 1	Purines	AMP	M+01	0	area
HeLa - CVB32Am - 2h - 13C glucose - 2	Purines	AMP	M+01	0	area
HeLa - CVB32Am - 2h - 13C glucose - 3	Purines	AMP	M+01	0	area
HeLa - Mock - 4h - 13C glucose - 1	Purines	AMP	M+01	0	area
HeLa - Mock - 4h - 13C glucose - 2	Purines	AMP	M+01	0	area
HeLa - Mock - 4h - 13C glucose - 3	Purines	AMP	M+01	0	area
HeLa - CVB3 - 4h - 13C glucose - 1	Purines	AMP	M+01	0	area
HeLa - CVB3 - 4h - 13C glucose - 2	Purines	AMP	M+01	0	area
HeLa - CVB3 - 4h - 13C glucose - 3	Purines	AMP	M+01	0	area
HeLa - CVB32Am - 4h - 13C glucose - 1	Purines	AMP	M+01	0	area
HeLa - CVB32Am - 4h - 13C glucose - 2	Purines	AMP	M+01	0	area
HeLa - CVB32Am - 4h - 13C glucose - 3	Purines	AMP	M+01	0	area
HeLa - Mock - 6h - 13C glucose - 1	Purines	AMP	M+01	0	area
HeLa - Mock - 6h - 13C glucose - 2	Purines	AMP	M+01	0	area
HeLa - Mock - 6h - 13C glucose - 3	Purines	AMP	M+01	0	area
HeLa - CVB3 - 6h - 13C glucose - 1	Purines	AMP	M+01	0	area
HeLa - CVB3 - 6h - 13C glucose - 2	Purines	AMP	M+01	0	area
HeLa - CVB3 - 6h - 13C glucose - 3	Purines	AMP	M+01	0	area
HeLa - CVB32Am - 6h - 13C glucose - 1	Purines	AMP	M+01	0	area
HeLa - CVB32Am - 6h - 13C glucose - 2	Purines	AMP	M+01	0	area
HeLa - CVB32Am - 6h - 13C glucose - 3	Purines	AMP	M+01	0	area
HeLa - Mock - 8h - 13C glucose - 1	Purines	AMP	M+01	0	area
HeLa - Mock - 8h - 13C glucose - 2	Purines	AMP	M+01	0	area
HeLa - Mock - 8h - 13C glucose - 3	Purines	AMP	M+01	0	area
HeLa - CVB3 - 8h - 13C glucose - 1	Purines	AMP	M+01	0	area
HeLa - CVB3 - 8h - 13C glucose - 2	Purines	AMP	M+01	0	area
HeLa - CVB3 - 8h - 13C glucose - 3	Purines	AMP	M+01	0	area
HeLa - CVB32Am - 8h - 13C glucose - 1	Purines	AMP	M+01	0	area
HeLa - CVB32Am - 8h - 13C glucose - 2	Purines	AMP	M+01	0	area
HeLa - CVB32Am - 8h - 13C glucose - 3	Purines	AMP	M+01	0	area
HeLa - Mock - 10h - 13C glucose - 1	Purines	AMP	M+01	0	area
HeLa - Mock - 10h - 13C glucose - 2	Purines	AMP	M+01	0	area
HeLa - Mock - 10h - 13C glucose - 3	Purines	AMP	M+01	0	area
HeLa - CVB3 - 10h - 13C glucose - 1	Purines	AMP	M+01	0	area
HeLa - CVB3 - 10h - 13C glucose - 2	Purines	AMP	M+01	0	area
HeLa - CVB3 - 10h - 13C glucose - 3	Purines	AMP	M+01	0	area
HeLa - CVB32Am - 10h - 13C glucose - 1	Purines	AMP	M+01	0	area
HeLa - CVB32Am - 10h - 13C glucose - 2	Purines	AMP	M+01	0	area
HeLa - CVB32Am - 10h - 13C glucose - 3	Purines	AMP	M+01	0	area
HeLa - 12CMock - 10h - 13C glucose - 1	Purines	AMP	M+01	17457.4	area
HeLa - 12CMock - 10h - 13C glucose - 2	Purines	AMP	M+01	0	area
HeLa - 12CMock - 10h - 13C glucose - 3	Purines	AMP	M+01	775.06	area
HeLa - Mock - 2h - 13C glucose - 1	Purines	AMP	M+02	19280.9	area
HeLa - Mock - 2h - 13C glucose - 2	Purines	AMP	M+02	23963.7	area
HeLa - Mock - 2h - 13C glucose - 3	Purines	AMP	M+02	82126.9	area
HeLa - CVB3 - 2h - 13C glucose - 1	Purines	AMP	M+02	9334.02	area
HeLa - CVB3 - 2h - 13C glucose - 2	Purines	AMP	M+02	8291.12	area
HeLa - CVB3 - 2h - 13C glucose - 3	Purines	AMP	M+02	27252.7	area
HeLa - CVB32Am - 2h - 13C glucose - 1	Purines	AMP	M+02	0	area
HeLa - CVB32Am - 2h - 13C glucose - 2	Purines	AMP	M+02	0	area
HeLa - CVB32Am - 2h - 13C glucose - 3	Purines	AMP	M+02	3016.87	area
HeLa - Mock - 4h - 13C glucose - 1	Purines	AMP	M+02	0	area
HeLa - Mock - 4h - 13C glucose - 2	Purines	AMP	M+02	0	area
HeLa - Mock - 4h - 13C glucose - 3	Purines	AMP	M+02	6582.47	area
HeLa - CVB3 - 4h - 13C glucose - 1	Purines	AMP	M+02	0	area
HeLa - CVB3 - 4h - 13C glucose - 2	Purines	AMP	M+02	3033.27	area
HeLa - CVB3 - 4h - 13C glucose - 3	Purines	AMP	M+02	3547.52	area
HeLa - CVB32Am - 4h - 13C glucose - 1	Purines	AMP	M+02	0	area
HeLa - CVB32Am - 4h - 13C glucose - 2	Purines	AMP	M+02	0	area
HeLa - CVB32Am - 4h - 13C glucose - 3	Purines	AMP	M+02	0	area
HeLa - Mock - 6h - 13C glucose - 1	Purines	AMP	M+02	0	area
HeLa - Mock - 6h - 13C glucose - 2	Purines	AMP	M+02	0	area
HeLa - Mock - 6h - 13C glucose - 3	Purines	AMP	M+02	0	area
HeLa - CVB3 - 6h - 13C glucose - 1	Purines	AMP	M+02	9496.92	area
HeLa - CVB3 - 6h - 13C glucose - 2	Purines	AMP	M+02	8887.92	area
HeLa - CVB3 - 6h - 13C glucose - 3	Purines	AMP	M+02	33955.5	area
HeLa - CVB32Am - 6h - 13C glucose - 1	Purines	AMP	M+02	0	area
HeLa - CVB32Am - 6h - 13C glucose - 2	Purines	AMP	M+02	0	area
HeLa - CVB32Am - 6h - 13C glucose - 3	Purines	AMP	M+02	0	area
HeLa - Mock - 8h - 13C glucose - 1	Purines	AMP	M+02	0	area
HeLa - Mock - 8h - 13C glucose - 2	Purines	AMP	M+02	0	area
HeLa - Mock - 8h - 13C glucose - 3	Purines	AMP	M+02	0	area
HeLa - CVB3 - 8h - 13C glucose - 1	Purines	AMP	M+02	71611.9	area
HeLa - CVB3 - 8h - 13C glucose - 2	Purines	AMP	M+02	92286.5	area
HeLa - CVB3 - 8h - 13C glucose - 3	Purines	AMP	M+02	45850.6	area
HeLa - CVB32Am - 8h - 13C glucose - 1	Purines	AMP	M+02	85228.2	area
HeLa - CVB32Am - 8h - 13C glucose - 2	Purines	AMP	M+02	145120	area
HeLa - CVB32Am - 8h - 13C glucose - 3	Purines	AMP	M+02	142806	area
HeLa - Mock - 10h - 13C glucose - 1	Purines	AMP	M+02	3755.41	area
HeLa - Mock - 10h - 13C glucose - 2	Purines	AMP	M+02	0	area
HeLa - Mock - 10h - 13C glucose - 3	Purines	AMP	M+02	0	area
HeLa - CVB3 - 10h - 13C glucose - 1	Purines	AMP	M+02	0	area
HeLa - CVB3 - 10h - 13C glucose - 2	Purines	AMP	M+02	0	area
HeLa - CVB3 - 10h - 13C glucose - 3	Purines	AMP	M+02	0	area
HeLa - CVB32Am - 10h - 13C glucose - 1	Purines	AMP	M+02	110208	area
HeLa - CVB32Am - 10h - 13C glucose - 2	Purines	AMP	M+02	109627	area
HeLa - CVB32Am - 10h - 13C glucose - 3	Purines	AMP	M+02	100018	area
HeLa - 12CMock - 10h - 13C glucose - 1	Purines	AMP	M+02	2998.71	area
HeLa - 12CMock - 10h - 13C glucose - 2	Purines	AMP	M+02	0	area
HeLa - 12CMock - 10h - 13C glucose - 3	Purines	AMP	M+02	0	area
HeLa - Mock - 2h - 13C glucose - 1	Purines	AMP	M+03	11652.1	area
HeLa - Mock - 2h - 13C glucose - 2	Purines	AMP	M+03	0	area
HeLa - Mock - 2h - 13C glucose - 3	Purines	AMP	M+03	46970.2	area
HeLa - CVB3 - 2h - 13C glucose - 1	Purines	AMP	M+03	28037.6	area
HeLa - CVB3 - 2h - 13C glucose - 2	Purines	AMP	M+03	13694.1	area
HeLa - CVB3 - 2h - 13C glucose - 3	Purines	AMP	M+03	43458.8	area
HeLa - CVB32Am - 2h - 13C glucose - 1	Purines	AMP	M+03	0	area
HeLa - CVB32Am - 2h - 13C glucose - 2	Purines	AMP	M+03	0	area
HeLa - CVB32Am - 2h - 13C glucose - 3	Purines	AMP	M+03	3770.9	area
HeLa - Mock - 4h - 13C glucose - 1	Purines	AMP	M+03	0	area
HeLa - Mock - 4h - 13C glucose - 2	Purines	AMP	M+03	4616.93	area
HeLa - Mock - 4h - 13C glucose - 3	Purines	AMP	M+03	0	area
HeLa - CVB3 - 4h - 13C glucose - 1	Purines	AMP	M+03	0	area
HeLa - CVB3 - 4h - 13C glucose - 2	Purines	AMP	M+03	0	area
HeLa - CVB3 - 4h - 13C glucose - 3	Purines	AMP	M+03	17592.4	area
HeLa - CVB32Am - 4h - 13C glucose - 1	Purines	AMP	M+03	0	area
HeLa - CVB32Am - 4h - 13C glucose - 2	Purines	AMP	M+03	0	area
HeLa - CVB32Am - 4h - 13C glucose - 3	Purines	AMP	M+03	0	area
HeLa - Mock - 6h - 13C glucose - 1	Purines	AMP	M+03	0	area
HeLa - Mock - 6h - 13C glucose - 2	Purines	AMP	M+03	4527.01	area
HeLa - Mock - 6h - 13C glucose - 3	Purines	AMP	M+03	0	area
HeLa - CVB3 - 6h - 13C glucose - 1	Purines	AMP	M+03	4704.57	area
HeLa - CVB3 - 6h - 13C glucose - 2	Purines	AMP	M+03	4364.37	area
HeLa - CVB3 - 6h - 13C glucose - 3	Purines	AMP	M+03	37041.8	area
HeLa - CVB32Am - 6h - 13C glucose - 1	Purines	AMP	M+03	0	area
HeLa - CVB32Am - 6h - 13C glucose - 2	Purines	AMP	M+03	0	area
HeLa - CVB32Am - 6h - 13C glucose - 3	Purines	AMP	M+03	0	area
HeLa - Mock - 8h - 13C glucose - 1	Purines	AMP	M+03	0	area
HeLa - Mock - 8h - 13C glucose - 2	Purines	AMP	M+03	0	area
HeLa - Mock - 8h - 13C glucose - 3	Purines	AMP	M+03	0	area
HeLa - CVB3 - 8h - 13C glucose - 1	Purines	AMP	M+03	78718.5	area
HeLa - CVB3 - 8h - 13C glucose - 2	Purines	AMP	M+03	100539	area
HeLa - CVB3 - 8h - 13C glucose - 3	Purines	AMP	M+03	71555	area
HeLa - CVB32Am - 8h - 13C glucose - 1	Purines	AMP	M+03	128312	area
HeLa - CVB32Am - 8h - 13C glucose - 2	Purines	AMP	M+03	142707	area
HeLa - CVB32Am - 8h - 13C glucose - 3	Purines	AMP	M+03	187408	area
HeLa - Mock - 10h - 13C glucose - 1	Purines	AMP	M+03	0	area
HeLa - Mock - 10h - 13C glucose - 2	Purines	AMP	M+03	0	area
HeLa - Mock - 10h - 13C glucose - 3	Purines	AMP	M+03	0	area
HeLa - CVB3 - 10h - 13C glucose - 1	Purines	AMP	M+03	0	area
HeLa - CVB3 - 10h - 13C glucose - 2	Purines	AMP	M+03	0	area
HeLa - CVB3 - 10h - 13C glucose - 3	Purines	AMP	M+03	5872.06	area
HeLa - CVB32Am - 10h - 13C glucose - 1	Purines	AMP	M+03	158222	area
HeLa - CVB32Am - 10h - 13C glucose - 2	Purines	AMP	M+03	89258	area
HeLa - CVB32Am - 10h - 13C glucose - 3	Purines	AMP	M+03	112466	area
HeLa - 12CMock - 10h - 13C glucose - 1	Purines	AMP	M+03	0	area
HeLa - 12CMock - 10h - 13C glucose - 2	Purines	AMP	M+03	0	area
HeLa - 12CMock - 10h - 13C glucose - 3	Purines	AMP	M+03	0	area
HeLa - Mock - 2h - 13C glucose - 1	Purines	AMP	M+04	0	area
HeLa - Mock - 2h - 13C glucose - 2	Purines	AMP	M+04	0	area
HeLa - Mock - 2h - 13C glucose - 3	Purines	AMP	M+04	20944.1	area
HeLa - CVB3 - 2h - 13C glucose - 1	Purines	AMP	M+04	29526.2	area
HeLa - CVB3 - 2h - 13C glucose - 2	Purines	AMP	M+04	0	area
HeLa - CVB3 - 2h - 13C glucose - 3	Purines	AMP	M+04	7724.46	area
HeLa - CVB32Am - 2h - 13C glucose - 1	Purines	AMP	M+04	0	area
HeLa - CVB32Am - 2h - 13C glucose - 2	Purines	AMP	M+04	0	area
HeLa - CVB32Am - 2h - 13C glucose - 3	Purines	AMP	M+04	0	area
HeLa - Mock - 4h - 13C glucose - 1	Purines	AMP	M+04	0	area
HeLa - Mock - 4h - 13C glucose - 2	Purines	AMP	M+04	0	area
HeLa - Mock - 4h - 13C glucose - 3	Purines	AMP	M+04	0	area
HeLa - CVB3 - 4h - 13C glucose - 1	Purines	AMP	M+04	0	area
HeLa - CVB3 - 4h - 13C glucose - 2	Purines	AMP	M+04	7630.78	area
HeLa - CVB3 - 4h - 13C glucose - 3	Purines	AMP	M+04	4681.12	area
HeLa - CVB32Am - 4h - 13C glucose - 1	Purines	AMP	M+04	0	area
HeLa - CVB32Am - 4h - 13C glucose - 2	Purines	AMP	M+04	0	area
HeLa - CVB32Am - 4h - 13C glucose - 3	Purines	AMP	M+04	0	area
HeLa - Mock - 6h - 13C glucose - 1	Purines	AMP	M+04	0	area
HeLa - Mock - 6h - 13C glucose - 2	Purines	AMP	M+04	0	area
HeLa - Mock - 6h - 13C glucose - 3	Purines	AMP	M+04	0	area
HeLa - CVB3 - 6h - 13C glucose - 1	Purines	AMP	M+04	26134.5	area
HeLa - CVB3 - 6h - 13C glucose - 2	Purines	AMP	M+04	9101.72	area
HeLa - CVB3 - 6h - 13C glucose - 3	Purines	AMP	M+04	31959.5	area
HeLa - CVB32Am - 6h - 13C glucose - 1	Purines	AMP	M+04	0	area
HeLa - CVB32Am - 6h - 13C glucose - 2	Purines	AMP	M+04	0	area
HeLa - CVB32Am - 6h - 13C glucose - 3	Purines	AMP	M+04	3941.27	area
HeLa - Mock - 8h - 13C glucose - 1	Purines	AMP	M+04	0	area
HeLa - Mock - 8h - 13C glucose - 2	Purines	AMP	M+04	0	area
HeLa - Mock - 8h - 13C glucose - 3	Purines	AMP	M+04	0	area
HeLa - CVB3 - 8h - 13C glucose - 1	Purines	AMP	M+04	115581	area
HeLa - CVB3 - 8h - 13C glucose - 2	Purines	AMP	M+04	145004	area
HeLa - CVB3 - 8h - 13C glucose - 3	Purines	AMP	M+04	113152	area
HeLa - CVB32Am - 8h - 13C glucose - 1	Purines	AMP	M+04	183378	area
HeLa - CVB32Am - 8h - 13C glucose - 2	Purines	AMP	M+04	201860	area
HeLa - CVB32Am - 8h - 13C glucose - 3	Purines	AMP	M+04	218233	area
HeLa - Mock - 10h - 13C glucose - 1	Purines	AMP	M+04	0	area
HeLa - Mock - 10h - 13C glucose - 2	Purines	AMP	M+04	3225.7	area
HeLa - Mock - 10h - 13C glucose - 3	Purines	AMP	M+04	0	area
HeLa - CVB3 - 10h - 13C glucose - 1	Purines	AMP	M+04	0	area
HeLa - CVB3 - 10h - 13C glucose - 2	Purines	AMP	M+04	5697.57	area
HeLa - CVB3 - 10h - 13C glucose - 3	Purines	AMP	M+04	0	area
HeLa - CVB32Am - 10h - 13C glucose - 1	Purines	AMP	M+04	193769	area
HeLa - CVB32Am - 10h - 13C glucose - 2	Purines	AMP	M+04	144162	area
HeLa - CVB32Am - 10h - 13C glucose - 3	Purines	AMP	M+04	205389	area
HeLa - 12CMock - 10h - 13C glucose - 1	Purines	AMP	M+04	0	area
HeLa - 12CMock - 10h - 13C glucose - 2	Purines	AMP	M+04	0	area
HeLa - 12CMock - 10h - 13C glucose - 3	Purines	AMP	M+04	0	area
HeLa - Mock - 2h - 13C glucose - 1	Purines	AMP	M+05	1.0122e+06	area
HeLa - Mock - 2h - 13C glucose - 2	Purines	AMP	M+05	898413	area
HeLa - Mock - 2h - 13C glucose - 3	Purines	AMP	M+05	1.48726e+06	area
HeLa - CVB3 - 2h - 13C glucose - 1	Purines	AMP	M+05	1.12508e+06	area
HeLa - CVB3 - 2h - 13C glucose - 2	Purines	AMP	M+05	1.12297e+06	area
HeLa - CVB3 - 2h - 13C glucose - 3	Purines	AMP	M+05	1.40983e+06	area
HeLa - CVB32Am - 2h - 13C glucose - 1	Purines	AMP	M+05	599908	area
HeLa - CVB32Am - 2h - 13C glucose - 2	Purines	AMP	M+05	323828	area
HeLa - CVB32Am - 2h - 13C glucose - 3	Purines	AMP	M+05	692960	area
HeLa - Mock - 4h - 13C glucose - 1	Purines	AMP	M+05	387757	area
HeLa - Mock - 4h - 13C glucose - 2	Purines	AMP	M+05	349236	area
HeLa - Mock - 4h - 13C glucose - 3	Purines	AMP	M+05	504544	area
HeLa - CVB3 - 4h - 13C glucose - 1	Purines	AMP	M+05	354988	area
HeLa - CVB3 - 4h - 13C glucose - 2	Purines	AMP	M+05	551141	area
HeLa - CVB3 - 4h - 13C glucose - 3	Purines	AMP	M+05	654366	area
HeLa - CVB32Am - 4h - 13C glucose - 1	Purines	AMP	M+05	259290	area
HeLa - CVB32Am - 4h - 13C glucose - 2	Purines	AMP	M+05	322181	area
HeLa - CVB32Am - 4h - 13C glucose - 3	Purines	AMP	M+05	307217	area
HeLa - Mock - 6h - 13C glucose - 1	Purines	AMP	M+05	275315	area
HeLa - Mock - 6h - 13C glucose - 2	Purines	AMP	M+05	236206	area
HeLa - Mock - 6h - 13C glucose - 3	Purines	AMP	M+05	216634	area
HeLa - CVB3 - 6h - 13C glucose - 1	Purines	AMP	M+05	1.26787e+06	area
HeLa - CVB3 - 6h - 13C glucose - 2	Purines	AMP	M+05	1.15612e+06	area
HeLa - CVB3 - 6h - 13C glucose - 3	Purines	AMP	M+05	1.67015e+06	area
HeLa - CVB32Am - 6h - 13C glucose - 1	Purines	AMP	M+05	247486	area
HeLa - CVB32Am - 6h - 13C glucose - 2	Purines	AMP	M+05	169775	area
HeLa - CVB32Am - 6h - 13C glucose - 3	Purines	AMP	M+05	245682	area
HeLa - Mock - 8h - 13C glucose - 1	Purines	AMP	M+05	330290	area
HeLa - Mock - 8h - 13C glucose - 2	Purines	AMP	M+05	228113	area
HeLa - Mock - 8h - 13C glucose - 3	Purines	AMP	M+05	278357	area
HeLa - CVB3 - 8h - 13C glucose - 1	Purines	AMP	M+05	3.44425e+06	area
HeLa - CVB3 - 8h - 13C glucose - 2	Purines	AMP	M+05	3.45534e+06	area
HeLa - CVB3 - 8h - 13C glucose - 3	Purines	AMP	M+05	2.88189e+06	area
HeLa - CVB32Am - 8h - 13C glucose - 1	Purines	AMP	M+05	3.83661e+06	area
HeLa - CVB32Am - 8h - 13C glucose - 2	Purines	AMP	M+05	4.31679e+06	area
HeLa - CVB32Am - 8h - 13C glucose - 3	Purines	AMP	M+05	4.64984e+06	area
HeLa - Mock - 10h - 13C glucose - 1	Purines	AMP	M+05	312804	area
HeLa - Mock - 10h - 13C glucose - 2	Purines	AMP	M+05	325937	area
HeLa - Mock - 10h - 13C glucose - 3	Purines	AMP	M+05	256291	area
HeLa - CVB3 - 10h - 13C glucose - 1	Purines	AMP	M+05	590468	area
HeLa - CVB3 - 10h - 13C glucose - 2	Purines	AMP	M+05	649534	area
HeLa - CVB3 - 10h - 13C glucose - 3	Purines	AMP	M+05	379096	area
HeLa - CVB32Am - 10h - 13C glucose - 1	Purines	AMP	M+05	3.7454e+06	area
HeLa - CVB32Am - 10h - 13C glucose - 2	Purines	AMP	M+05	2.99833e+06	area
HeLa - CVB32Am - 10h - 13C glucose - 3	Purines	AMP	M+05	3.2446e+06	area
HeLa - 12CMock - 10h - 13C glucose - 1	Purines	AMP	M+05	0	area
HeLa - 12CMock - 10h - 13C glucose - 2	Purines	AMP	M+05	0	area
HeLa - 12CMock - 10h - 13C glucose - 3	Purines	AMP	M+05	0	area
HeLa - Mock - 2h - 13C glucose - 1	Purines	AMP	M+06	7766.06	area
HeLa - Mock - 2h - 13C glucose - 2	Purines	AMP	M+06	0	area
HeLa - Mock - 2h - 13C glucose - 3	Purines	AMP	M+06	48318.3	area
HeLa - CVB3 - 2h - 13C glucose - 1	Purines	AMP	M+06	14877	area
HeLa - CVB3 - 2h - 13C glucose - 2	Purines	AMP	M+06	20104.5	area
HeLa - CVB3 - 2h - 13C glucose - 3	Purines	AMP	M+06	15783	area
HeLa - CVB32Am - 2h - 13C glucose - 1	Purines	AMP	M+06	4638.08	area
HeLa - CVB32Am - 2h - 13C glucose - 2	Purines	AMP	M+06	0	area
HeLa - CVB32Am - 2h - 13C glucose - 3	Purines	AMP	M+06	0	area
HeLa - Mock - 4h - 13C glucose - 1	Purines	AMP	M+06	0	area
HeLa - Mock - 4h - 13C glucose - 2	Purines	AMP	M+06	0	area
HeLa - Mock - 4h - 13C glucose - 3	Purines	AMP	M+06	19564.9	area
HeLa - CVB3 - 4h - 13C glucose - 1	Purines	AMP	M+06	3688.21	area
HeLa - CVB3 - 4h - 13C glucose - 2	Purines	AMP	M+06	6534.31	area
HeLa - CVB3 - 4h - 13C glucose - 3	Purines	AMP	M+06	12521.4	area
HeLa - CVB32Am - 4h - 13C glucose - 1	Purines	AMP	M+06	4373.6	area
HeLa - CVB32Am - 4h - 13C glucose - 2	Purines	AMP	M+06	0	area
HeLa - CVB32Am - 4h - 13C glucose - 3	Purines	AMP	M+06	0	area
HeLa - Mock - 6h - 13C glucose - 1	Purines	AMP	M+06	8092.05	area
HeLa - Mock - 6h - 13C glucose - 2	Purines	AMP	M+06	10438.3	area
HeLa - Mock - 6h - 13C glucose - 3	Purines	AMP	M+06	16195.5	area
HeLa - CVB3 - 6h - 13C glucose - 1	Purines	AMP	M+06	25210.9	area
HeLa - CVB3 - 6h - 13C glucose - 2	Purines	AMP	M+06	20647.2	area
HeLa - CVB3 - 6h - 13C glucose - 3	Purines	AMP	M+06	57387.3	area
HeLa - CVB32Am - 6h - 13C glucose - 1	Purines	AMP	M+06	14688	area
HeLa - CVB32Am - 6h - 13C glucose - 2	Purines	AMP	M+06	0	area
HeLa - CVB32Am - 6h - 13C glucose - 3	Purines	AMP	M+06	0	area
HeLa - Mock - 8h - 13C glucose - 1	Purines	AMP	M+06	12358.7	area
HeLa - Mock - 8h - 13C glucose - 2	Purines	AMP	M+06	15596.3	area
HeLa - Mock - 8h - 13C glucose - 3	Purines	AMP	M+06	18688	area
HeLa - CVB3 - 8h - 13C glucose - 1	Purines	AMP	M+06	188637	area
HeLa - CVB3 - 8h - 13C glucose - 2	Purines	AMP	M+06	217841	area
HeLa - CVB3 - 8h - 13C glucose - 3	Purines	AMP	M+06	146358	area
HeLa - CVB32Am - 8h - 13C glucose - 1	Purines	AMP	M+06	733663	area
HeLa - CVB32Am - 8h - 13C glucose - 2	Purines	AMP	M+06	805518	area
HeLa - CVB32Am - 8h - 13C glucose - 3	Purines	AMP	M+06	893096	area
HeLa - Mock - 10h - 13C glucose - 1	Purines	AMP	M+06	80550.2	area
HeLa - Mock - 10h - 13C glucose - 2	Purines	AMP	M+06	54533.6	area
HeLa - Mock - 10h - 13C glucose - 3	Purines	AMP	M+06	60804.3	area
HeLa - CVB3 - 10h - 13C glucose - 1	Purines	AMP	M+06	0	area
HeLa - CVB3 - 10h - 13C glucose - 2	Purines	AMP	M+06	4752.19	area
HeLa - CVB3 - 10h - 13C glucose - 3	Purines	AMP	M+06	10835.9	area
HeLa - CVB32Am - 10h - 13C glucose - 1	Purines	AMP	M+06	710504	area
HeLa - CVB32Am - 10h - 13C glucose - 2	Purines	AMP	M+06	567649	area
HeLa - CVB32Am - 10h - 13C glucose - 3	Purines	AMP	M+06	591444	area
HeLa - 12CMock - 10h - 13C glucose - 1	Purines	AMP	M+06	0	area
HeLa - 12CMock - 10h - 13C glucose - 2	Purines	AMP	M+06	0	area
HeLa - 12CMock - 10h - 13C glucose - 3	Purines	AMP	M+06	0	area
HeLa - Mock - 2h - 13C glucose - 1	Purines	AMP	M+07	0	area
HeLa - Mock - 2h - 13C glucose - 2	Purines	AMP	M+07	0	area
HeLa - Mock - 2h - 13C glucose - 3	Purines	AMP	M+07	0	area
HeLa - CVB3 - 2h - 13C glucose - 1	Purines	AMP	M+07	0	area
HeLa - CVB3 - 2h - 13C glucose - 2	Purines	AMP	M+07	0	area
HeLa - CVB3 - 2h - 13C glucose - 3	Purines	AMP	M+07	0	area
HeLa - CVB32Am - 2h - 13C glucose - 1	Purines	AMP	M+07	0	area
HeLa - CVB32Am - 2h - 13C glucose - 2	Purines	AMP	M+07	0	area
HeLa - CVB32Am - 2h - 13C glucose - 3	Purines	AMP	M+07	0	area
HeLa - Mock - 4h - 13C glucose - 1	Purines	AMP	M+07	0	area
HeLa - Mock - 4h - 13C glucose - 2	Purines	AMP	M+07	0	area
HeLa - Mock - 4h - 13C glucose - 3	Purines	AMP	M+07	2619.52	area
HeLa - CVB3 - 4h - 13C glucose - 1	Purines	AMP	M+07	0	area
HeLa - CVB3 - 4h - 13C glucose - 2	Purines	AMP	M+07	0	area
HeLa - CVB3 - 4h - 13C glucose - 3	Purines	AMP	M+07	0	area
HeLa - CVB32Am - 4h - 13C glucose - 1	Purines	AMP	M+07	0	area
HeLa - CVB32Am - 4h - 13C glucose - 2	Purines	AMP	M+07	0	area
HeLa - CVB32Am - 4h - 13C glucose - 3	Purines	AMP	M+07	0	area
HeLa - Mock - 6h - 13C glucose - 1	Purines	AMP	M+07	0	area
HeLa - Mock - 6h - 13C glucose - 2	Purines	AMP	M+07	3869.77	area
HeLa - Mock - 6h - 13C glucose - 3	Purines	AMP	M+07	0	area
HeLa - CVB3 - 6h - 13C glucose - 1	Purines	AMP	M+07	0	area
HeLa - CVB3 - 6h - 13C glucose - 2	Purines	AMP	M+07	0	area
HeLa - CVB3 - 6h - 13C glucose - 3	Purines	AMP	M+07	4296.61	area
HeLa - CVB32Am - 6h - 13C glucose - 1	Purines	AMP	M+07	0	area
HeLa - CVB32Am - 6h - 13C glucose - 2	Purines	AMP	M+07	3709.8	area
HeLa - CVB32Am - 6h - 13C glucose - 3	Purines	AMP	M+07	0	area
HeLa - Mock - 8h - 13C glucose - 1	Purines	AMP	M+07	3701.15	area
HeLa - Mock - 8h - 13C glucose - 2	Purines	AMP	M+07	0	area
HeLa - Mock - 8h - 13C glucose - 3	Purines	AMP	M+07	0	area
HeLa - CVB3 - 8h - 13C glucose - 1	Purines	AMP	M+07	9097.82	area
HeLa - CVB3 - 8h - 13C glucose - 2	Purines	AMP	M+07	0	area
HeLa - CVB3 - 8h - 13C glucose - 3	Purines	AMP	M+07	0	area
HeLa - CVB32Am - 8h - 13C glucose - 1	Purines	AMP	M+07	117181	area
HeLa - CVB32Am - 8h - 13C glucose - 2	Purines	AMP	M+07	167147	area
HeLa - CVB32Am - 8h - 13C glucose - 3	Purines	AMP	M+07	163305	area
HeLa - Mock - 10h - 13C glucose - 1	Purines	AMP	M+07	5210.02	area
HeLa - Mock - 10h - 13C glucose - 2	Purines	AMP	M+07	0	area
HeLa - Mock - 10h - 13C glucose - 3	Purines	AMP	M+07	3509.63	area
HeLa - CVB3 - 10h - 13C glucose - 1	Purines	AMP	M+07	0	area
HeLa - CVB3 - 10h - 13C glucose - 2	Purines	AMP	M+07	0	area
HeLa - CVB3 - 10h - 13C glucose - 3	Purines	AMP	M+07	0	area
HeLa - CVB32Am - 10h - 13C glucose - 1	Purines	AMP	M+07	110092	area
HeLa - CVB32Am - 10h - 13C glucose - 2	Purines	AMP	M+07	51400.1	area
HeLa - CVB32Am - 10h - 13C glucose - 3	Purines	AMP	M+07	80008.2	area
HeLa - 12CMock - 10h - 13C glucose - 1	Purines	AMP	M+07	0	area
HeLa - 12CMock - 10h - 13C glucose - 2	Purines	AMP	M+07	0	area
HeLa - 12CMock - 10h - 13C glucose - 3	Purines	AMP	M+07	0	area
HeLa - Mock - 2h - 13C glucose - 1	Purines	AMP	M+08	0	area
HeLa - Mock - 2h - 13C glucose - 2	Purines	AMP	M+08	0	area
HeLa - Mock - 2h - 13C glucose - 3	Purines	AMP	M+08	0	area
HeLa - CVB3 - 2h - 13C glucose - 1	Purines	AMP	M+08	0	area
HeLa - CVB3 - 2h - 13C glucose - 2	Purines	AMP	M+08	0	area
HeLa - CVB3 - 2h - 13C glucose - 3	Purines	AMP	M+08	0	area
HeLa - CVB32Am - 2h - 13C glucose - 1	Purines	AMP	M+08	0	area
HeLa - CVB32Am - 2h - 13C glucose - 2	Purines	AMP	M+08	0	area
HeLa - CVB32Am - 2h - 13C glucose - 3	Purines	AMP	M+08	0	area
HeLa - Mock - 4h - 13C glucose - 1	Purines	AMP	M+08	0	area
HeLa - Mock - 4h - 13C glucose - 2	Purines	AMP	M+08	0	area
HeLa - Mock - 4h - 13C glucose - 3	Purines	AMP	M+08	0	area
HeLa - CVB3 - 4h - 13C glucose - 1	Purines	AMP	M+08	0	area
HeLa - CVB3 - 4h - 13C glucose - 2	Purines	AMP	M+08	0	area
HeLa - CVB3 - 4h - 13C glucose - 3	Purines	AMP	M+08	0	area
HeLa - CVB32Am - 4h - 13C glucose - 1	Purines	AMP	M+08	0	area
HeLa - CVB32Am - 4h - 13C glucose - 2	Purines	AMP	M+08	0	area
HeLa - CVB32Am - 4h - 13C glucose - 3	Purines	AMP	M+08	0	area
HeLa - Mock - 6h - 13C glucose - 1	Purines	AMP	M+08	0	area
HeLa - Mock - 6h - 13C glucose - 2	Purines	AMP	M+08	0	area
HeLa - Mock - 6h - 13C glucose - 3	Purines	AMP	M+08	0	area
HeLa - CVB3 - 6h - 13C glucose - 1	Purines	AMP	M+08	0	area
HeLa - CVB3 - 6h - 13C glucose - 2	Purines	AMP	M+08	0	area
HeLa - CVB3 - 6h - 13C glucose - 3	Purines	AMP	M+08	0	area
HeLa - CVB32Am - 6h - 13C glucose - 1	Purines	AMP	M+08	0	area
HeLa - CVB32Am - 6h - 13C glucose - 2	Purines	AMP	M+08	0	area
HeLa - CVB32Am - 6h - 13C glucose - 3	Purines	AMP	M+08	0	area
HeLa - Mock - 8h - 13C glucose - 1	Purines	AMP	M+08	0	area
HeLa - Mock - 8h - 13C glucose - 2	Purines	AMP	M+08	0	area
HeLa - Mock - 8h - 13C glucose - 3	Purines	AMP	M+08	0	area
HeLa - CVB3 - 8h - 13C glucose - 1	Purines	AMP	M+08	0	area
HeLa - CVB3 - 8h - 13C glucose - 2	Purines	AMP	M+08	0	area
HeLa - CVB3 - 8h - 13C glucose - 3	Purines	AMP	M+08	0	area
HeLa - CVB32Am - 8h - 13C glucose - 1	Purines	AMP	M+08	4346.85	area
HeLa - CVB32Am - 8h - 13C glucose - 2	Purines	AMP	M+08	0	area
HeLa - CVB32Am - 8h - 13C glucose - 3	Purines	AMP	M+08	31332.9	area
HeLa - Mock - 10h - 13C glucose - 1	Purines	AMP	M+08	0	area
HeLa - Mock - 10h - 13C glucose - 2	Purines	AMP	M+08	0	area
HeLa - Mock - 10h - 13C glucose - 3	Purines	AMP	M+08	0	area
HeLa - CVB3 - 10h - 13C glucose - 1	Purines	AMP	M+08	0	area
HeLa - CVB3 - 10h - 13C glucose - 2	Purines	AMP	M+08	0	area
HeLa - CVB3 - 10h - 13C glucose - 3	Purines	AMP	M+08	0	area
HeLa - CVB32Am - 10h - 13C glucose - 1	Purines	AMP	M+08	0	area
HeLa - CVB32Am - 10h - 13C glucose - 2	Purines	AMP	M+08	0	area
HeLa - CVB32Am - 10h - 13C glucose - 3	Purines	AMP	M+08	6384.86	area
HeLa - 12CMock - 10h - 13C glucose - 1	Purines	AMP	M+08	0	area
HeLa - 12CMock - 10h - 13C glucose - 2	Purines	AMP	M+08	0	area
HeLa - 12CMock - 10h - 13C glucose - 3	Purines	AMP	M+08	0	area
HeLa - Mock - 2h - 13C glucose - 1	Purines	ATP	M+00	1.21429e+07	area
HeLa - Mock - 2h - 13C glucose - 2	Purines	ATP	M+00	1.27289e+07	area
HeLa - Mock - 2h - 13C glucose - 3	Purines	ATP	M+00	1.37282e+07	area
HeLa - CVB3 - 2h - 13C glucose - 1	Purines	ATP	M+00	1.54636e+07	area
HeLa - CVB3 - 2h - 13C glucose - 2	Purines	ATP	M+00	1.42182e+07	area
HeLa - CVB3 - 2h - 13C glucose - 3	Purines	ATP	M+00	1.55052e+07	area
HeLa - CVB32Am - 2h - 13C glucose - 1	Purines	ATP	M+00	1.08121e+07	area
HeLa - CVB32Am - 2h - 13C glucose - 2	Purines	ATP	M+00	1.16197e+07	area
HeLa - CVB32Am - 2h - 13C glucose - 3	Purines	ATP	M+00	1.27696e+07	area
HeLa - Mock - 4h - 13C glucose - 1	Purines	ATP	M+00	8.80644e+06	area
HeLa - Mock - 4h - 13C glucose - 2	Purines	ATP	M+00	9.75621e+06	area
HeLa - Mock - 4h - 13C glucose - 3	Purines	ATP	M+00	1.0963e+07	area
HeLa - CVB3 - 4h - 13C glucose - 1	Purines	ATP	M+00	1.27128e+07	area
HeLa - CVB3 - 4h - 13C glucose - 2	Purines	ATP	M+00	1.21457e+07	area
HeLa - CVB3 - 4h - 13C glucose - 3	Purines	ATP	M+00	1.32182e+07	area
HeLa - CVB32Am - 4h - 13C glucose - 1	Purines	ATP	M+00	8.63582e+06	area
HeLa - CVB32Am - 4h - 13C glucose - 2	Purines	ATP	M+00	8.82263e+06	area
HeLa - CVB32Am - 4h - 13C glucose - 3	Purines	ATP	M+00	9.97648e+06	area
HeLa - Mock - 6h - 13C glucose - 1	Purines	ATP	M+00	7.06128e+06	area
HeLa - Mock - 6h - 13C glucose - 2	Purines	ATP	M+00	7.66357e+06	area
HeLa - Mock - 6h - 13C glucose - 3	Purines	ATP	M+00	7.90896e+06	area
HeLa - CVB3 - 6h - 13C glucose - 1	Purines	ATP	M+00	8.82221e+06	area
HeLa - CVB3 - 6h - 13C glucose - 2	Purines	ATP	M+00	9.89596e+06	area
HeLa - CVB3 - 6h - 13C glucose - 3	Purines	ATP	M+00	9.08156e+06	area
HeLa - CVB32Am - 6h - 13C glucose - 1	Purines	ATP	M+00	6.43827e+06	area
HeLa - CVB32Am - 6h - 13C glucose - 2	Purines	ATP	M+00	5.86531e+06	area
HeLa - CVB32Am - 6h - 13C glucose - 3	Purines	ATP	M+00	6.41322e+06	area
HeLa - Mock - 8h - 13C glucose - 1	Purines	ATP	M+00	5.89002e+06	area
HeLa - Mock - 8h - 13C glucose - 2	Purines	ATP	M+00	5.77757e+06	area
HeLa - Mock - 8h - 13C glucose - 3	Purines	ATP	M+00	6.267e+06	area
HeLa - CVB3 - 8h - 13C glucose - 1	Purines	ATP	M+00	4.17343e+06	area
HeLa - CVB3 - 8h - 13C glucose - 2	Purines	ATP	M+00	5.00363e+06	area
HeLa - CVB3 - 8h - 13C glucose - 3	Purines	ATP	M+00	3.94697e+06	area
HeLa - CVB32Am - 8h - 13C glucose - 1	Purines	ATP	M+00	5.23959e+06	area
HeLa - CVB32Am - 8h - 13C glucose - 2	Purines	ATP	M+00	5.22954e+06	area
HeLa - CVB32Am - 8h - 13C glucose - 3	Purines	ATP	M+00	5.52805e+06	area
HeLa - Mock - 10h - 13C glucose - 1	Purines	ATP	M+00	4.19275e+06	area
HeLa - Mock - 10h - 13C glucose - 2	Purines	ATP	M+00	4.96284e+06	area
HeLa - Mock - 10h - 13C glucose - 3	Purines	ATP	M+00	4.66532e+06	area
HeLa - CVB3 - 10h - 13C glucose - 1	Purines	ATP	M+00	1.20982e+06	area
HeLa - CVB3 - 10h - 13C glucose - 2	Purines	ATP	M+00	1.07235e+06	area
HeLa - CVB3 - 10h - 13C glucose - 3	Purines	ATP	M+00	964663	area
HeLa - CVB32Am - 10h - 13C glucose - 1	Purines	ATP	M+00	4.43996e+06	area
HeLa - CVB32Am - 10h - 13C glucose - 2	Purines	ATP	M+00	4.36134e+06	area
HeLa - CVB32Am - 10h - 13C glucose - 3	Purines	ATP	M+00	4.71715e+06	area
HeLa - 12CMock - 10h - 13C glucose - 1	Purines	ATP	M+00	1.86485e+07	area
HeLa - 12CMock - 10h - 13C glucose - 2	Purines	ATP	M+00	1.97749e+07	area
HeLa - 12CMock - 10h - 13C glucose - 3	Purines	ATP	M+00	1.63269e+07	area
HeLa - Mock - 2h - 13C glucose - 1	Purines	ATP	M+01	0	area
HeLa - Mock - 2h - 13C glucose - 2	Purines	ATP	M+01	0	area
HeLa - Mock - 2h - 13C glucose - 3	Purines	ATP	M+01	0	area
HeLa - CVB3 - 2h - 13C glucose - 1	Purines	ATP	M+01	0	area
HeLa - CVB3 - 2h - 13C glucose - 2	Purines	ATP	M+01	0	area
HeLa - CVB3 - 2h - 13C glucose - 3	Purines	ATP	M+01	0	area
HeLa - CVB32Am - 2h - 13C glucose - 1	Purines	ATP	M+01	0	area
HeLa - CVB32Am - 2h - 13C glucose - 2	Purines	ATP	M+01	0	area
HeLa - CVB32Am - 2h - 13C glucose - 3	Purines	ATP	M+01	0	area
HeLa - Mock - 4h - 13C glucose - 1	Purines	ATP	M+01	0	area
HeLa - Mock - 4h - 13C glucose - 2	Purines	ATP	M+01	0	area
HeLa - Mock - 4h - 13C glucose - 3	Purines	ATP	M+01	0	area
HeLa - CVB3 - 4h - 13C glucose - 1	Purines	ATP	M+01	0	area
HeLa - CVB3 - 4h - 13C glucose - 2	Purines	ATP	M+01	0	area
HeLa - CVB3 - 4h - 13C glucose - 3	Purines	ATP	M+01	0	area
HeLa - CVB32Am - 4h - 13C glucose - 1	Purines	ATP	M+01	0	area
HeLa - CVB32Am - 4h - 13C glucose - 2	Purines	ATP	M+01	0	area
HeLa - CVB32Am - 4h - 13C glucose - 3	Purines	ATP	M+01	0	area
HeLa - Mock - 6h - 13C glucose - 1	Purines	ATP	M+01	0	area
HeLa - Mock - 6h - 13C glucose - 2	Purines	ATP	M+01	0	area
HeLa - Mock - 6h - 13C glucose - 3	Purines	ATP	M+01	0	area
HeLa - CVB3 - 6h - 13C glucose - 1	Purines	ATP	M+01	0	area
HeLa - CVB3 - 6h - 13C glucose - 2	Purines	ATP	M+01	0	area
HeLa - CVB3 - 6h - 13C glucose - 3	Purines	ATP	M+01	0	area
HeLa - CVB32Am - 6h - 13C glucose - 1	Purines	ATP	M+01	0	area
HeLa - CVB32Am - 6h - 13C glucose - 2	Purines	ATP	M+01	0	area
HeLa - CVB32Am - 6h - 13C glucose - 3	Purines	ATP	M+01	0	area
HeLa - Mock - 8h - 13C glucose - 1	Purines	ATP	M+01	0	area
HeLa - Mock - 8h - 13C glucose - 2	Purines	ATP	M+01	0	area
HeLa - Mock - 8h - 13C glucose - 3	Purines	ATP	M+01	0	area
HeLa - CVB3 - 8h - 13C glucose - 1	Purines	ATP	M+01	0	area
HeLa - CVB3 - 8h - 13C glucose - 2	Purines	ATP	M+01	0	area
HeLa - CVB3 - 8h - 13C glucose - 3	Purines	ATP	M+01	0	area
HeLa - CVB32Am - 8h - 13C glucose - 1	Purines	ATP	M+01	0	area
HeLa - CVB32Am - 8h - 13C glucose - 2	Purines	ATP	M+01	0	area
HeLa - CVB32Am - 8h - 13C glucose - 3	Purines	ATP	M+01	0	area
HeLa - Mock - 10h - 13C glucose - 1	Purines	ATP	M+01	0	area
HeLa - Mock - 10h - 13C glucose - 2	Purines	ATP	M+01	0	area
HeLa - Mock - 10h - 13C glucose - 3	Purines	ATP	M+01	0	area
HeLa - CVB3 - 10h - 13C glucose - 1	Purines	ATP	M+01	0	area
HeLa - CVB3 - 10h - 13C glucose - 2	Purines	ATP	M+01	0	area
HeLa - CVB3 - 10h - 13C glucose - 3	Purines	ATP	M+01	0	area
HeLa - CVB32Am - 10h - 13C glucose - 1	Purines	ATP	M+01	0	area
HeLa - CVB32Am - 10h - 13C glucose - 2	Purines	ATP	M+01	0	area
HeLa - CVB32Am - 10h - 13C glucose - 3	Purines	ATP	M+01	0	area
HeLa - 12CMock - 10h - 13C glucose - 1	Purines	ATP	M+01	0	area
HeLa - 12CMock - 10h - 13C glucose - 2	Purines	ATP	M+01	0	area
HeLa - 12CMock - 10h - 13C glucose - 3	Purines	ATP	M+01	44257.6	area
HeLa - Mock - 2h - 13C glucose - 1	Purines	ATP	M+02	370103	area
HeLa - Mock - 2h - 13C glucose - 2	Purines	ATP	M+02	539548	area
HeLa - Mock - 2h - 13C glucose - 3	Purines	ATP	M+02	589748	area
HeLa - CVB3 - 2h - 13C glucose - 1	Purines	ATP	M+02	326818	area
HeLa - CVB3 - 2h - 13C glucose - 2	Purines	ATP	M+02	328630	area
HeLa - CVB3 - 2h - 13C glucose - 3	Purines	ATP	M+02	467424	area
HeLa - CVB32Am - 2h - 13C glucose - 1	Purines	ATP	M+02	259474	area
HeLa - CVB32Am - 2h - 13C glucose - 2	Purines	ATP	M+02	266732	area
HeLa - CVB32Am - 2h - 13C glucose - 3	Purines	ATP	M+02	388595	area
HeLa - Mock - 4h - 13C glucose - 1	Purines	ATP	M+02	332329	area
HeLa - Mock - 4h - 13C glucose - 2	Purines	ATP	M+02	389385	area
HeLa - Mock - 4h - 13C glucose - 3	Purines	ATP	M+02	460229	area
HeLa - CVB3 - 4h - 13C glucose - 1	Purines	ATP	M+02	358995	area
HeLa - CVB3 - 4h - 13C glucose - 2	Purines	ATP	M+02	410645	area
HeLa - CVB3 - 4h - 13C glucose - 3	Purines	ATP	M+02	506194	area
HeLa - CVB32Am - 4h - 13C glucose - 1	Purines	ATP	M+02	271699	area
HeLa - CVB32Am - 4h - 13C glucose - 2	Purines	ATP	M+02	278696	area
HeLa - CVB32Am - 4h - 13C glucose - 3	Purines	ATP	M+02	386651	area
HeLa - Mock - 6h - 13C glucose - 1	Purines	ATP	M+02	402609	area
HeLa - Mock - 6h - 13C glucose - 2	Purines	ATP	M+02	407486	area
HeLa - Mock - 6h - 13C glucose - 3	Purines	ATP	M+02	570653	area
HeLa - CVB3 - 6h - 13C glucose - 1	Purines	ATP	M+02	288652	area
HeLa - CVB3 - 6h - 13C glucose - 2	Purines	ATP	M+02	372407	area
HeLa - CVB3 - 6h - 13C glucose - 3	Purines	ATP	M+02	392640	area
HeLa - CVB32Am - 6h - 13C glucose - 1	Purines	ATP	M+02	289232	area
HeLa - CVB32Am - 6h - 13C glucose - 2	Purines	ATP	M+02	283198	area
HeLa - CVB32Am - 6h - 13C glucose - 3	Purines	ATP	M+02	327553	area
HeLa - Mock - 8h - 13C glucose - 1	Purines	ATP	M+02	296354	area
HeLa - Mock - 8h - 13C glucose - 2	Purines	ATP	M+02	426708	area
HeLa - Mock - 8h - 13C glucose - 3	Purines	ATP	M+02	313829	area
HeLa - CVB3 - 8h - 13C glucose - 1	Purines	ATP	M+02	92664.2	area
HeLa - CVB3 - 8h - 13C glucose - 2	Purines	ATP	M+02	192447	area
HeLa - CVB3 - 8h - 13C glucose - 3	Purines	ATP	M+02	119290	area
HeLa - CVB32Am - 8h - 13C glucose - 1	Purines	ATP	M+02	315287	area
HeLa - CVB32Am - 8h - 13C glucose - 2	Purines	ATP	M+02	336527	area
HeLa - CVB32Am - 8h - 13C glucose - 3	Purines	ATP	M+02	317576	area
HeLa - Mock - 10h - 13C glucose - 1	Purines	ATP	M+02	287788	area
HeLa - Mock - 10h - 13C glucose - 2	Purines	ATP	M+02	426134	area
HeLa - Mock - 10h - 13C glucose - 3	Purines	ATP	M+02	373319	area
HeLa - CVB3 - 10h - 13C glucose - 1	Purines	ATP	M+02	0	area
HeLa - CVB3 - 10h - 13C glucose - 2	Purines	ATP	M+02	0	area
HeLa - CVB3 - 10h - 13C glucose - 3	Purines	ATP	M+02	0	area
HeLa - CVB32Am - 10h - 13C glucose - 1	Purines	ATP	M+02	273234	area
HeLa - CVB32Am - 10h - 13C glucose - 2	Purines	ATP	M+02	312470	area
HeLa - CVB32Am - 10h - 13C glucose - 3	Purines	ATP	M+02	370904	area
HeLa - 12CMock - 10h - 13C glucose - 1	Purines	ATP	M+02	44939.7	area
HeLa - 12CMock - 10h - 13C glucose - 2	Purines	ATP	M+02	0	area
HeLa - 12CMock - 10h - 13C glucose - 3	Purines	ATP	M+02	2936.31	area
HeLa - Mock - 2h - 13C glucose - 1	Purines	ATP	M+03	498319	area
HeLa - Mock - 2h - 13C glucose - 2	Purines	ATP	M+03	588993	area
HeLa - Mock - 2h - 13C glucose - 3	Purines	ATP	M+03	720902	area
HeLa - CVB3 - 2h - 13C glucose - 1	Purines	ATP	M+03	408612	area
HeLa - CVB3 - 2h - 13C glucose - 2	Purines	ATP	M+03	458172	area
HeLa - CVB3 - 2h - 13C glucose - 3	Purines	ATP	M+03	543294	area
HeLa - CVB32Am - 2h - 13C glucose - 1	Purines	ATP	M+03	430888	area
HeLa - CVB32Am - 2h - 13C glucose - 2	Purines	ATP	M+03	466437	area
HeLa - CVB32Am - 2h - 13C glucose - 3	Purines	ATP	M+03	614757	area
HeLa - Mock - 4h - 13C glucose - 1	Purines	ATP	M+03	477617	area
HeLa - Mock - 4h - 13C glucose - 2	Purines	ATP	M+03	506503	area
HeLa - Mock - 4h - 13C glucose - 3	Purines	ATP	M+03	637537	area
HeLa - CVB3 - 4h - 13C glucose - 1	Purines	ATP	M+03	481482	area
HeLa - CVB3 - 4h - 13C glucose - 2	Purines	ATP	M+03	597405	area
HeLa - CVB3 - 4h - 13C glucose - 3	Purines	ATP	M+03	700258	area
HeLa - CVB32Am - 4h - 13C glucose - 1	Purines	ATP	M+03	400299	area
HeLa - CVB32Am - 4h - 13C glucose - 2	Purines	ATP	M+03	431163	area
HeLa - CVB32Am - 4h - 13C glucose - 3	Purines	ATP	M+03	579152	area
HeLa - Mock - 6h - 13C glucose - 1	Purines	ATP	M+03	607809	area
HeLa - Mock - 6h - 13C glucose - 2	Purines	ATP	M+03	607446	area
HeLa - Mock - 6h - 13C glucose - 3	Purines	ATP	M+03	825998	area
HeLa - CVB3 - 6h - 13C glucose - 1	Purines	ATP	M+03	412965	area
HeLa - CVB3 - 6h - 13C glucose - 2	Purines	ATP	M+03	544434	area
HeLa - CVB3 - 6h - 13C glucose - 3	Purines	ATP	M+03	578983	area
HeLa - CVB32Am - 6h - 13C glucose - 1	Purines	ATP	M+03	453994	area
HeLa - CVB32Am - 6h - 13C glucose - 2	Purines	ATP	M+03	427475	area
HeLa - CVB32Am - 6h - 13C glucose - 3	Purines	ATP	M+03	524684	area
HeLa - Mock - 8h - 13C glucose - 1	Purines	ATP	M+03	597671	area
HeLa - Mock - 8h - 13C glucose - 2	Purines	ATP	M+03	692508	area
HeLa - Mock - 8h - 13C glucose - 3	Purines	ATP	M+03	577772	area
HeLa - CVB3 - 8h - 13C glucose - 1	Purines	ATP	M+03	138338	area
HeLa - CVB3 - 8h - 13C glucose - 2	Purines	ATP	M+03	177220	area
HeLa - CVB3 - 8h - 13C glucose - 3	Purines	ATP	M+03	185896	area
HeLa - CVB32Am - 8h - 13C glucose - 1	Purines	ATP	M+03	371156	area
HeLa - CVB32Am - 8h - 13C glucose - 2	Purines	ATP	M+03	366395	area
HeLa - CVB32Am - 8h - 13C glucose - 3	Purines	ATP	M+03	430135	area
HeLa - Mock - 10h - 13C glucose - 1	Purines	ATP	M+03	568952	area
HeLa - Mock - 10h - 13C glucose - 2	Purines	ATP	M+03	662022	area
HeLa - Mock - 10h - 13C glucose - 3	Purines	ATP	M+03	696258	area
HeLa - CVB3 - 10h - 13C glucose - 1	Purines	ATP	M+03	0	area
HeLa - CVB3 - 10h - 13C glucose - 2	Purines	ATP	M+03	0	area
HeLa - CVB3 - 10h - 13C glucose - 3	Purines	ATP	M+03	0	area
HeLa - CVB32Am - 10h - 13C glucose - 1	Purines	ATP	M+03	301427	area
HeLa - CVB32Am - 10h - 13C glucose - 2	Purines	ATP	M+03	383895	area
HeLa - CVB32Am - 10h - 13C glucose - 3	Purines	ATP	M+03	434861	area
HeLa - 12CMock - 10h - 13C glucose - 1	Purines	ATP	M+03	0	area
HeLa - 12CMock - 10h - 13C glucose - 2	Purines	ATP	M+03	0	area
HeLa - 12CMock - 10h - 13C glucose - 3	Purines	ATP	M+03	0	area
HeLa - Mock - 2h - 13C glucose - 1	Purines	ATP	M+04	384488	area
HeLa - Mock - 2h - 13C glucose - 2	Purines	ATP	M+04	452601	area
HeLa - Mock - 2h - 13C glucose - 3	Purines	ATP	M+04	483509	area
HeLa - CVB3 - 2h - 13C glucose - 1	Purines	ATP	M+04	433533	area
HeLa - CVB3 - 2h - 13C glucose - 2	Purines	ATP	M+04	416377	area
HeLa - CVB3 - 2h - 13C glucose - 3	Purines	ATP	M+04	495787	area
HeLa - CVB32Am - 2h - 13C glucose - 1	Purines	ATP	M+04	384949	area
HeLa - CVB32Am - 2h - 13C glucose - 2	Purines	ATP	M+04	438984	area
HeLa - CVB32Am - 2h - 13C glucose - 3	Purines	ATP	M+04	459829	area
HeLa - Mock - 4h - 13C glucose - 1	Purines	ATP	M+04	476437	area
HeLa - Mock - 4h - 13C glucose - 2	Purines	ATP	M+04	498626	area
HeLa - Mock - 4h - 13C glucose - 3	Purines	ATP	M+04	581932	area
HeLa - CVB3 - 4h - 13C glucose - 1	Purines	ATP	M+04	644805	area
HeLa - CVB3 - 4h - 13C glucose - 2	Purines	ATP	M+04	608730	area
HeLa - CVB3 - 4h - 13C glucose - 3	Purines	ATP	M+04	644631	area
HeLa - CVB32Am - 4h - 13C glucose - 1	Purines	ATP	M+04	458265	area
HeLa - CVB32Am - 4h - 13C glucose - 2	Purines	ATP	M+04	517497	area
HeLa - CVB32Am - 4h - 13C glucose - 3	Purines	ATP	M+04	534622	area
HeLa - Mock - 6h - 13C glucose - 1	Purines	ATP	M+04	667455	area
HeLa - Mock - 6h - 13C glucose - 2	Purines	ATP	M+04	733807	area
HeLa - Mock - 6h - 13C glucose - 3	Purines	ATP	M+04	932521	area
HeLa - CVB3 - 6h - 13C glucose - 1	Purines	ATP	M+04	527778	area
HeLa - CVB3 - 6h - 13C glucose - 2	Purines	ATP	M+04	610109	area
HeLa - CVB3 - 6h - 13C glucose - 3	Purines	ATP	M+04	578957	area
HeLa - CVB32Am - 6h - 13C glucose - 1	Purines	ATP	M+04	597819	area
HeLa - CVB32Am - 6h - 13C glucose - 2	Purines	ATP	M+04	573888	area
HeLa - CVB32Am - 6h - 13C glucose - 3	Purines	ATP	M+04	602461	area
HeLa - Mock - 8h - 13C glucose - 1	Purines	ATP	M+04	783657	area
HeLa - Mock - 8h - 13C glucose - 2	Purines	ATP	M+04	788533	area
HeLa - Mock - 8h - 13C glucose - 3	Purines	ATP	M+04	716235	area
HeLa - CVB3 - 8h - 13C glucose - 1	Purines	ATP	M+04	194826	area
HeLa - CVB3 - 8h - 13C glucose - 2	Purines	ATP	M+04	233600	area
HeLa - CVB3 - 8h - 13C glucose - 3	Purines	ATP	M+04	194551	area
HeLa - CVB32Am - 8h - 13C glucose - 1	Purines	ATP	M+04	418236	area
HeLa - CVB32Am - 8h - 13C glucose - 2	Purines	ATP	M+04	467315	area
HeLa - CVB32Am - 8h - 13C glucose - 3	Purines	ATP	M+04	506099	area
HeLa - Mock - 10h - 13C glucose - 1	Purines	ATP	M+04	682896	area
HeLa - Mock - 10h - 13C glucose - 2	Purines	ATP	M+04	827608	area
HeLa - Mock - 10h - 13C glucose - 3	Purines	ATP	M+04	835853	area
HeLa - CVB3 - 10h - 13C glucose - 1	Purines	ATP	M+04	11352	area
HeLa - CVB3 - 10h - 13C glucose - 2	Purines	ATP	M+04	8764.46	area
HeLa - CVB3 - 10h - 13C glucose - 3	Purines	ATP	M+04	10962.8	area
HeLa - CVB32Am - 10h - 13C glucose - 1	Purines	ATP	M+04	336577	area
HeLa - CVB32Am - 10h - 13C glucose - 2	Purines	ATP	M+04	369172	area
HeLa - CVB32Am - 10h - 13C glucose - 3	Purines	ATP	M+04	444470	area
HeLa - 12CMock - 10h - 13C glucose - 1	Purines	ATP	M+04	0	area
HeLa - 12CMock - 10h - 13C glucose - 2	Purines	ATP	M+04	0	area
HeLa - 12CMock - 10h - 13C glucose - 3	Purines	ATP	M+04	0	area
HeLa - Mock - 2h - 13C glucose - 1	Purines	ATP	M+05	8.1126e+06	area
HeLa - Mock - 2h - 13C glucose - 2	Purines	ATP	M+05	8.27989e+06	area
HeLa - Mock - 2h - 13C glucose - 3	Purines	ATP	M+05	9.18182e+06	area
HeLa - CVB3 - 2h - 13C glucose - 1	Purines	ATP	M+05	8.82211e+06	area
HeLa - CVB3 - 2h - 13C glucose - 2	Purines	ATP	M+05	8.37731e+06	area
HeLa - CVB3 - 2h - 13C glucose - 3	Purines	ATP	M+05	9.4217e+06	area
HeLa - CVB32Am - 2h - 13C glucose - 1	Purines	ATP	M+05	7.66491e+06	area
HeLa - CVB32Am - 2h - 13C glucose - 2	Purines	ATP	M+05	8.26203e+06	area
HeLa - CVB32Am - 2h - 13C glucose - 3	Purines	ATP	M+05	8.95098e+06	area
HeLa - Mock - 4h - 13C glucose - 1	Purines	ATP	M+05	9.03704e+06	area
HeLa - Mock - 4h - 13C glucose - 2	Purines	ATP	M+05	1.02183e+07	area
HeLa - Mock - 4h - 13C glucose - 3	Purines	ATP	M+05	1.11436e+07	area
HeLa - CVB3 - 4h - 13C glucose - 1	Purines	ATP	M+05	1.16063e+07	area
HeLa - CVB3 - 4h - 13C glucose - 2	Purines	ATP	M+05	1.11765e+07	area
HeLa - CVB3 - 4h - 13C glucose - 3	Purines	ATP	M+05	1.03827e+07	area
HeLa - CVB32Am - 4h - 13C glucose - 1	Purines	ATP	M+05	9.19912e+06	area
HeLa - CVB32Am - 4h - 13C glucose - 2	Purines	ATP	M+05	1.00033e+07	area
HeLa - CVB32Am - 4h - 13C glucose - 3	Purines	ATP	M+05	1.06612e+07	area
HeLa - Mock - 6h - 13C glucose - 1	Purines	ATP	M+05	1.16215e+07	area
HeLa - Mock - 6h - 13C glucose - 2	Purines	ATP	M+05	1.2138e+07	area
HeLa - Mock - 6h - 13C glucose - 3	Purines	ATP	M+05	1.16293e+07	area
HeLa - CVB3 - 6h - 13C glucose - 1	Purines	ATP	M+05	1.0014e+07	area
HeLa - CVB3 - 6h - 13C glucose - 2	Purines	ATP	M+05	1.06716e+07	area
HeLa - CVB3 - 6h - 13C glucose - 3	Purines	ATP	M+05	9.52612e+06	area
HeLa - CVB32Am - 6h - 13C glucose - 1	Purines	ATP	M+05	9.50942e+06	area
HeLa - CVB32Am - 6h - 13C glucose - 2	Purines	ATP	M+05	9.17371e+06	area
HeLa - CVB32Am - 6h - 13C glucose - 3	Purines	ATP	M+05	9.66067e+06	area
HeLa - Mock - 8h - 13C glucose - 1	Purines	ATP	M+05	1.28191e+07	area
HeLa - Mock - 8h - 13C glucose - 2	Purines	ATP	M+05	1.17943e+07	area
HeLa - Mock - 8h - 13C glucose - 3	Purines	ATP	M+05	1.29467e+07	area
HeLa - CVB3 - 8h - 13C glucose - 1	Purines	ATP	M+05	3.76365e+06	area
HeLa - CVB3 - 8h - 13C glucose - 2	Purines	ATP	M+05	4.31131e+06	area
HeLa - CVB3 - 8h - 13C glucose - 3	Purines	ATP	M+05	3.64476e+06	area
HeLa - CVB32Am - 8h - 13C glucose - 1	Purines	ATP	M+05	7.2267e+06	area
HeLa - CVB32Am - 8h - 13C glucose - 2	Purines	ATP	M+05	7.1353e+06	area
HeLa - CVB32Am - 8h - 13C glucose - 3	Purines	ATP	M+05	7.56834e+06	area
HeLa - Mock - 10h - 13C glucose - 1	Purines	ATP	M+05	1.03304e+07	area
HeLa - Mock - 10h - 13C glucose - 2	Purines	ATP	M+05	1.25877e+07	area
HeLa - Mock - 10h - 13C glucose - 3	Purines	ATP	M+05	1.14852e+07	area
HeLa - CVB3 - 10h - 13C glucose - 1	Purines	ATP	M+05	1.10621e+06	area
HeLa - CVB3 - 10h - 13C glucose - 2	Purines	ATP	M+05	1.09276e+06	area
HeLa - CVB3 - 10h - 13C glucose - 3	Purines	ATP	M+05	887219	area
HeLa - CVB32Am - 10h - 13C glucose - 1	Purines	ATP	M+05	5.15948e+06	area
HeLa - CVB32Am - 10h - 13C glucose - 2	Purines	ATP	M+05	5.92822e+06	area
HeLa - CVB32Am - 10h - 13C glucose - 3	Purines	ATP	M+05	6.347e+06	area
HeLa - 12CMock - 10h - 13C glucose - 1	Purines	ATP	M+05	0	area
HeLa - 12CMock - 10h - 13C glucose - 2	Purines	ATP	M+05	0	area
HeLa - 12CMock - 10h - 13C glucose - 3	Purines	ATP	M+05	0	area
HeLa - Mock - 2h - 13C glucose - 1	Purines	ATP	M+07	48494.8	area
HeLa - Mock - 2h - 13C glucose - 2	Purines	ATP	M+07	157380	area
HeLa - Mock - 2h - 13C glucose - 3	Purines	ATP	M+07	146306	area
HeLa - CVB3 - 2h - 13C glucose - 1	Purines	ATP	M+07	113347	area
HeLa - CVB3 - 2h - 13C glucose - 2	Purines	ATP	M+07	150315	area
HeLa - CVB3 - 2h - 13C glucose - 3	Purines	ATP	M+07	164755	area
HeLa - CVB32Am - 2h - 13C glucose - 1	Purines	ATP	M+07	136846	area
HeLa - CVB32Am - 2h - 13C glucose - 2	Purines	ATP	M+07	127165	area
HeLa - CVB32Am - 2h - 13C glucose - 3	Purines	ATP	M+07	92905.2	area
HeLa - Mock - 4h - 13C glucose - 1	Purines	ATP	M+07	200966	area
HeLa - Mock - 4h - 13C glucose - 2	Purines	ATP	M+07	261033	area
HeLa - Mock - 4h - 13C glucose - 3	Purines	ATP	M+07	276389	area
HeLa - CVB3 - 4h - 13C glucose - 1	Purines	ATP	M+07	237579	area
HeLa - CVB3 - 4h - 13C glucose - 2	Purines	ATP	M+07	233911	area
HeLa - CVB3 - 4h - 13C glucose - 3	Purines	ATP	M+07	238542	area
HeLa - CVB32Am - 4h - 13C glucose - 1	Purines	ATP	M+07	348895	area
HeLa - CVB32Am - 4h - 13C glucose - 2	Purines	ATP	M+07	316659	area
HeLa - CVB32Am - 4h - 13C glucose - 3	Purines	ATP	M+07	325588	area
HeLa - Mock - 6h - 13C glucose - 1	Purines	ATP	M+07	715515	area
HeLa - Mock - 6h - 13C glucose - 2	Purines	ATP	M+07	647366	area
HeLa - Mock - 6h - 13C glucose - 3	Purines	ATP	M+07	678986	area
HeLa - CVB3 - 6h - 13C glucose - 1	Purines	ATP	M+07	180357	area
HeLa - CVB3 - 6h - 13C glucose - 2	Purines	ATP	M+07	213751	area
HeLa - CVB3 - 6h - 13C glucose - 3	Purines	ATP	M+07	195200	area
HeLa - CVB32Am - 6h - 13C glucose - 1	Purines	ATP	M+07	524747	area
HeLa - CVB32Am - 6h - 13C glucose - 2	Purines	ATP	M+07	468506	area
HeLa - CVB32Am - 6h - 13C glucose - 3	Purines	ATP	M+07	450869	area
HeLa - Mock - 8h - 13C glucose - 1	Purines	ATP	M+07	1.03386e+06	area
HeLa - Mock - 8h - 13C glucose - 2	Purines	ATP	M+07	902762	area
HeLa - Mock - 8h - 13C glucose - 3	Purines	ATP	M+07	1.18656e+06	area
HeLa - CVB3 - 8h - 13C glucose - 1	Purines	ATP	M+07	39691.7	area
HeLa - CVB3 - 8h - 13C glucose - 2	Purines	ATP	M+07	60078.2	area
HeLa - CVB3 - 8h - 13C glucose - 3	Purines	ATP	M+07	11808.8	area
HeLa - CVB32Am - 8h - 13C glucose - 1	Purines	ATP	M+07	401680	area
HeLa - CVB32Am - 8h - 13C glucose - 2	Purines	ATP	M+07	425025	area
HeLa - CVB32Am - 8h - 13C glucose - 3	Purines	ATP	M+07	500776	area
HeLa - Mock - 10h - 13C glucose - 1	Purines	ATP	M+07	1.25004e+06	area
HeLa - Mock - 10h - 13C glucose - 2	Purines	ATP	M+07	1.37775e+06	area
HeLa - Mock - 10h - 13C glucose - 3	Purines	ATP	M+07	1.24884e+06	area
HeLa - CVB3 - 10h - 13C glucose - 1	Purines	ATP	M+07	4381.89	area
HeLa - CVB3 - 10h - 13C glucose - 2	Purines	ATP	M+07	8218.07	area
HeLa - CVB3 - 10h - 13C glucose - 3	Purines	ATP	M+07	0	area
HeLa - CVB32Am - 10h - 13C glucose - 1	Purines	ATP	M+07	316085	area
HeLa - CVB32Am - 10h - 13C glucose - 2	Purines	ATP	M+07	336907	area
HeLa - CVB32Am - 10h - 13C glucose - 3	Purines	ATP	M+07	411676	area
HeLa - 12CMock - 10h - 13C glucose - 1	Purines	ATP	M+07	0	area
HeLa - 12CMock - 10h - 13C glucose - 2	Purines	ATP	M+07	0	area
HeLa - 12CMock - 10h - 13C glucose - 3	Purines	ATP	M+07	0	area
HeLa - Mock - 2h - 13C glucose - 1	Purines	ATP	M+08	0	area
HeLa - Mock - 2h - 13C glucose - 2	Purines	ATP	M+08	0	area
HeLa - Mock - 2h - 13C glucose - 3	Purines	ATP	M+08	0	area
HeLa - CVB3 - 2h - 13C glucose - 1	Purines	ATP	M+08	0	area
HeLa - CVB3 - 2h - 13C glucose - 2	Purines	ATP	M+08	0	area
HeLa - CVB3 - 2h - 13C glucose - 3	Purines	ATP	M+08	0	area
HeLa - CVB32Am - 2h - 13C glucose - 1	Purines	ATP	M+08	0	area
HeLa - CVB32Am - 2h - 13C glucose - 2	Purines	ATP	M+08	0	area
HeLa - CVB32Am - 2h - 13C glucose - 3	Purines	ATP	M+08	0	area
HeLa - Mock - 4h - 13C glucose - 1	Purines	ATP	M+08	0	area
HeLa - Mock - 4h - 13C glucose - 2	Purines	ATP	M+08	6684.87	area
HeLa - Mock - 4h - 13C glucose - 3	Purines	ATP	M+08	9954.4	area
HeLa - CVB3 - 4h - 13C glucose - 1	Purines	ATP	M+08	3385.75	area
HeLa - CVB3 - 4h - 13C glucose - 2	Purines	ATP	M+08	2797.79	area
HeLa - CVB3 - 4h - 13C glucose - 3	Purines	ATP	M+08	5501.1	area
HeLa - CVB32Am - 4h - 13C glucose - 1	Purines	ATP	M+08	4821.53	area
HeLa - CVB32Am - 4h - 13C glucose - 2	Purines	ATP	M+08	0	area
HeLa - CVB32Am - 4h - 13C glucose - 3	Purines	ATP	M+08	9392.24	area
HeLa - Mock - 6h - 13C glucose - 1	Purines	ATP	M+08	128614	area
HeLa - Mock - 6h - 13C glucose - 2	Purines	ATP	M+08	105827	area
HeLa - Mock - 6h - 13C glucose - 3	Purines	ATP	M+08	113103	area
HeLa - CVB3 - 6h - 13C glucose - 1	Purines	ATP	M+08	3286.82	area
HeLa - CVB3 - 6h - 13C glucose - 2	Purines	ATP	M+08	3360.47	area
HeLa - CVB3 - 6h - 13C glucose - 3	Purines	ATP	M+08	0	area
HeLa - CVB32Am - 6h - 13C glucose - 1	Purines	ATP	M+08	47491.6	area
HeLa - CVB32Am - 6h - 13C glucose - 2	Purines	ATP	M+08	61227.2	area
HeLa - CVB32Am - 6h - 13C glucose - 3	Purines	ATP	M+08	47555.1	area
HeLa - Mock - 8h - 13C glucose - 1	Purines	ATP	M+08	235282	area
HeLa - Mock - 8h - 13C glucose - 2	Purines	ATP	M+08	215614	area
HeLa - Mock - 8h - 13C glucose - 3	Purines	ATP	M+08	265943	area
HeLa - CVB3 - 8h - 13C glucose - 1	Purines	ATP	M+08	0	area
HeLa - CVB3 - 8h - 13C glucose - 2	Purines	ATP	M+08	0	area
HeLa - CVB3 - 8h - 13C glucose - 3	Purines	ATP	M+08	0	area
HeLa - CVB32Am - 8h - 13C glucose - 1	Purines	ATP	M+08	73020.9	area
HeLa - CVB32Am - 8h - 13C glucose - 2	Purines	ATP	M+08	60387.4	area
HeLa - CVB32Am - 8h - 13C glucose - 3	Purines	ATP	M+08	84957.7	area
HeLa - Mock - 10h - 13C glucose - 1	Purines	ATP	M+08	353833	area
HeLa - Mock - 10h - 13C glucose - 2	Purines	ATP	M+08	420066	area
HeLa - Mock - 10h - 13C glucose - 3	Purines	ATP	M+08	364293	area
HeLa - CVB3 - 10h - 13C glucose - 1	Purines	ATP	M+08	0	area
HeLa - CVB3 - 10h - 13C glucose - 2	Purines	ATP	M+08	0	area
HeLa - CVB3 - 10h - 13C glucose - 3	Purines	ATP	M+08	0	area
HeLa - CVB32Am - 10h - 13C glucose - 1	Purines	ATP	M+08	38344	area
HeLa - CVB32Am - 10h - 13C glucose - 2	Purines	ATP	M+08	19434.2	area
HeLa - CVB32Am - 10h - 13C glucose - 3	Purines	ATP	M+08	34605.9	area
HeLa - 12CMock - 10h - 13C glucose - 1	Purines	ATP	M+08	0	area
HeLa - 12CMock - 10h - 13C glucose - 2	Purines	ATP	M+08	0	area
HeLa - 12CMock - 10h - 13C glucose - 3	Purines	ATP	M+08	0	area
HeLa - Mock - 2h - 13C glucose - 1	Purines	ATP	M+09	0	area
HeLa - Mock - 2h - 13C glucose - 2	Purines	ATP	M+09	0	area
HeLa - Mock - 2h - 13C glucose - 3	Purines	ATP	M+09	0	area
HeLa - CVB3 - 2h - 13C glucose - 1	Purines	ATP	M+09	0	area
HeLa - CVB3 - 2h - 13C glucose - 2	Purines	ATP	M+09	0	area
HeLa - CVB3 - 2h - 13C glucose - 3	Purines	ATP	M+09	0	area
HeLa - CVB32Am - 2h - 13C glucose - 1	Purines	ATP	M+09	0	area
HeLa - CVB32Am - 2h - 13C glucose - 2	Purines	ATP	M+09	0	area
HeLa - CVB32Am - 2h - 13C glucose - 3	Purines	ATP	M+09	0	area
HeLa - Mock - 4h - 13C glucose - 1	Purines	ATP	M+09	0	area
HeLa - Mock - 4h - 13C glucose - 2	Purines	ATP	M+09	0	area
HeLa - Mock - 4h - 13C glucose - 3	Purines	ATP	M+09	0	area
HeLa - CVB3 - 4h - 13C glucose - 1	Purines	ATP	M+09	0	area
HeLa - CVB3 - 4h - 13C glucose - 2	Purines	ATP	M+09	0	area
HeLa - CVB3 - 4h - 13C glucose - 3	Purines	ATP	M+09	0	area
HeLa - CVB32Am - 4h - 13C glucose - 1	Purines	ATP	M+09	0	area
HeLa - CVB32Am - 4h - 13C glucose - 2	Purines	ATP	M+09	0	area
HeLa - CVB32Am - 4h - 13C glucose - 3	Purines	ATP	M+09	0	area
HeLa - Mock - 6h - 13C glucose - 1	Purines	ATP	M+09	0	area
HeLa - Mock - 6h - 13C glucose - 2	Purines	ATP	M+09	4318.46	area
HeLa - Mock - 6h - 13C glucose - 3	Purines	ATP	M+09	0	area
HeLa - CVB3 - 6h - 13C glucose - 1	Purines	ATP	M+09	0	area
HeLa - CVB3 - 6h - 13C glucose - 2	Purines	ATP	M+09	0	area
HeLa - CVB3 - 6h - 13C glucose - 3	Purines	ATP	M+09	0	area
HeLa - CVB32Am - 6h - 13C glucose - 1	Purines	ATP	M+09	0	area
HeLa - CVB32Am - 6h - 13C glucose - 2	Purines	ATP	M+09	0	area
HeLa - CVB32Am - 6h - 13C glucose - 3	Purines	ATP	M+09	0	area
HeLa - Mock - 8h - 13C glucose - 1	Purines	ATP	M+09	3024.61	area
HeLa - Mock - 8h - 13C glucose - 2	Purines	ATP	M+09	0	area
HeLa - Mock - 8h - 13C glucose - 3	Purines	ATP	M+09	5492.66	area
HeLa - CVB3 - 8h - 13C glucose - 1	Purines	ATP	M+09	0	area
HeLa - CVB3 - 8h - 13C glucose - 2	Purines	ATP	M+09	0	area
HeLa - CVB3 - 8h - 13C glucose - 3	Purines	ATP	M+09	0	area
HeLa - CVB32Am - 8h - 13C glucose - 1	Purines	ATP	M+09	0	area
HeLa - CVB32Am - 8h - 13C glucose - 2	Purines	ATP	M+09	0	area
HeLa - CVB32Am - 8h - 13C glucose - 3	Purines	ATP	M+09	0	area
HeLa - Mock - 10h - 13C glucose - 1	Purines	ATP	M+09	30611	area
HeLa - Mock - 10h - 13C glucose - 2	Purines	ATP	M+09	36045.1	area
HeLa - Mock - 10h - 13C glucose - 3	Purines	ATP	M+09	11094.9	area
HeLa - CVB3 - 10h - 13C glucose - 1	Purines	ATP	M+09	0	area
HeLa - CVB3 - 10h - 13C glucose - 2	Purines	ATP	M+09	0	area
HeLa - CVB3 - 10h - 13C glucose - 3	Purines	ATP	M+09	0	area
HeLa - CVB32Am - 10h - 13C glucose - 1	Purines	ATP	M+09	0	area
HeLa - CVB32Am - 10h - 13C glucose - 2	Purines	ATP	M+09	0	area
HeLa - CVB32Am - 10h - 13C glucose - 3	Purines	ATP	M+09	0	area
HeLa - 12CMock - 10h - 13C glucose - 1	Purines	ATP	M+09	0	area
HeLa - 12CMock - 10h - 13C glucose - 2	Purines	ATP	M+09	0	area
HeLa - 12CMock - 10h - 13C glucose - 3	Purines	ATP	M+09	0	area
HeLa - Mock - 2h - 13C glucose - 1	Purines	CDP	M+00	393900	area
HeLa - Mock - 2h - 13C glucose - 2	Purines	CDP	M+00	416930	area
HeLa - Mock - 2h - 13C glucose - 3	Purines	CDP	M+00	491887	area
HeLa - CVB3 - 2h - 13C glucose - 1	Purines	CDP	M+00	521680	area
HeLa - CVB3 - 2h - 13C glucose - 2	Purines	CDP	M+00	507378	area
HeLa - CVB3 - 2h - 13C glucose - 3	Purines	CDP	M+00	582894	area
HeLa - CVB32Am - 2h - 13C glucose - 1	Purines	CDP	M+00	348648	area
HeLa - CVB32Am - 2h - 13C glucose - 2	Purines	CDP	M+00	286955	area
HeLa - CVB32Am - 2h - 13C glucose - 3	Purines	CDP	M+00	392574	area
HeLa - Mock - 4h - 13C glucose - 1	Purines	CDP	M+00	188857	area
HeLa - Mock - 4h - 13C glucose - 2	Purines	CDP	M+00	197561	area
HeLa - Mock - 4h - 13C glucose - 3	Purines	CDP	M+00	262359	area
HeLa - CVB3 - 4h - 13C glucose - 1	Purines	CDP	M+00	413160	area
HeLa - CVB3 - 4h - 13C glucose - 2	Purines	CDP	M+00	505064	area
HeLa - CVB3 - 4h - 13C glucose - 3	Purines	CDP	M+00	558303	area
HeLa - CVB32Am - 4h - 13C glucose - 1	Purines	CDP	M+00	181990	area
HeLa - CVB32Am - 4h - 13C glucose - 2	Purines	CDP	M+00	182911	area
HeLa - CVB32Am - 4h - 13C glucose - 3	Purines	CDP	M+00	216588	area
HeLa - Mock - 6h - 13C glucose - 1	Purines	CDP	M+00	125312	area
HeLa - Mock - 6h - 13C glucose - 2	Purines	CDP	M+00	122460	area
HeLa - Mock - 6h - 13C glucose - 3	Purines	CDP	M+00	137141	area
HeLa - CVB3 - 6h - 13C glucose - 1	Purines	CDP	M+00	691109	area
HeLa - CVB3 - 6h - 13C glucose - 2	Purines	CDP	M+00	713267	area
HeLa - CVB3 - 6h - 13C glucose - 3	Purines	CDP	M+00	867033	area
HeLa - CVB32Am - 6h - 13C glucose - 1	Purines	CDP	M+00	132722	area
HeLa - CVB32Am - 6h - 13C glucose - 2	Purines	CDP	M+00	121004	area
HeLa - CVB32Am - 6h - 13C glucose - 3	Purines	CDP	M+00	127567	area
HeLa - Mock - 8h - 13C glucose - 1	Purines	CDP	M+00	94518.7	area
HeLa - Mock - 8h - 13C glucose - 2	Purines	CDP	M+00	80813.6	area
HeLa - Mock - 8h - 13C glucose - 3	Purines	CDP	M+00	83764	area
HeLa - CVB3 - 8h - 13C glucose - 1	Purines	CDP	M+00	979592	area
HeLa - CVB3 - 8h - 13C glucose - 2	Purines	CDP	M+00	1.08839e+06	area
HeLa - CVB3 - 8h - 13C glucose - 3	Purines	CDP	M+00	932438	area
HeLa - CVB32Am - 8h - 13C glucose - 1	Purines	CDP	M+00	753478	area
HeLa - CVB32Am - 8h - 13C glucose - 2	Purines	CDP	M+00	745189	area
HeLa - CVB32Am - 8h - 13C glucose - 3	Purines	CDP	M+00	826125	area
HeLa - Mock - 10h - 13C glucose - 1	Purines	CDP	M+00	69431.1	area
HeLa - Mock - 10h - 13C glucose - 2	Purines	CDP	M+00	83619	area
HeLa - Mock - 10h - 13C glucose - 3	Purines	CDP	M+00	65619.9	area
HeLa - CVB3 - 10h - 13C glucose - 1	Purines	CDP	M+00	149332	area
HeLa - CVB3 - 10h - 13C glucose - 2	Purines	CDP	M+00	174537	area
HeLa - CVB3 - 10h - 13C glucose - 3	Purines	CDP	M+00	88290.1	area
HeLa - CVB32Am - 10h - 13C glucose - 1	Purines	CDP	M+00	920196	area
HeLa - CVB32Am - 10h - 13C glucose - 2	Purines	CDP	M+00	842734	area
HeLa - CVB32Am - 10h - 13C glucose - 3	Purines	CDP	M+00	844758	area
HeLa - 12CMock - 10h - 13C glucose - 1	Purines	CDP	M+00	726485	area
HeLa - 12CMock - 10h - 13C glucose - 2	Purines	CDP	M+00	607091	area
HeLa - 12CMock - 10h - 13C glucose - 3	Purines	CDP	M+00	517141	area
HeLa - Mock - 2h - 13C glucose - 1	Purines	CDP	M+01	0	area
HeLa - Mock - 2h - 13C glucose - 2	Purines	CDP	M+01	0	area
HeLa - Mock - 2h - 13C glucose - 3	Purines	CDP	M+01	0	area
HeLa - CVB3 - 2h - 13C glucose - 1	Purines	CDP	M+01	0	area
HeLa - CVB3 - 2h - 13C glucose - 2	Purines	CDP	M+01	0	area
HeLa - CVB3 - 2h - 13C glucose - 3	Purines	CDP	M+01	0	area
HeLa - CVB32Am - 2h - 13C glucose - 1	Purines	CDP	M+01	0	area
HeLa - CVB32Am - 2h - 13C glucose - 2	Purines	CDP	M+01	0	area
HeLa - CVB32Am - 2h - 13C glucose - 3	Purines	CDP	M+01	0	area
HeLa - Mock - 4h - 13C glucose - 1	Purines	CDP	M+01	0	area
HeLa - Mock - 4h - 13C glucose - 2	Purines	CDP	M+01	0	area
HeLa - Mock - 4h - 13C glucose - 3	Purines	CDP	M+01	0	area
HeLa - CVB3 - 4h - 13C glucose - 1	Purines	CDP	M+01	0	area
HeLa - CVB3 - 4h - 13C glucose - 2	Purines	CDP	M+01	0	area
HeLa - CVB3 - 4h - 13C glucose - 3	Purines	CDP	M+01	0	area
HeLa - CVB32Am - 4h - 13C glucose - 1	Purines	CDP	M+01	0	area
HeLa - CVB32Am - 4h - 13C glucose - 2	Purines	CDP	M+01	0	area
HeLa - CVB32Am - 4h - 13C glucose - 3	Purines	CDP	M+01	0	area
HeLa - Mock - 6h - 13C glucose - 1	Purines	CDP	M+01	0	area
HeLa - Mock - 6h - 13C glucose - 2	Purines	CDP	M+01	0	area
HeLa - Mock - 6h - 13C glucose - 3	Purines	CDP	M+01	0	area
HeLa - CVB3 - 6h - 13C glucose - 1	Purines	CDP	M+01	0	area
HeLa - CVB3 - 6h - 13C glucose - 2	Purines	CDP	M+01	0	area
HeLa - CVB3 - 6h - 13C glucose - 3	Purines	CDP	M+01	9334.39	area
HeLa - CVB32Am - 6h - 13C glucose - 1	Purines	CDP	M+01	0	area
HeLa - CVB32Am - 6h - 13C glucose - 2	Purines	CDP	M+01	0	area
HeLa - CVB32Am - 6h - 13C glucose - 3	Purines	CDP	M+01	0	area
HeLa - Mock - 8h - 13C glucose - 1	Purines	CDP	M+01	0	area
HeLa - Mock - 8h - 13C glucose - 2	Purines	CDP	M+01	0	area
HeLa - Mock - 8h - 13C glucose - 3	Purines	CDP	M+01	0	area
HeLa - CVB3 - 8h - 13C glucose - 1	Purines	CDP	M+01	7686.3	area
HeLa - CVB3 - 8h - 13C glucose - 2	Purines	CDP	M+01	21217.8	area
HeLa - CVB3 - 8h - 13C glucose - 3	Purines	CDP	M+01	4398.37	area
HeLa - CVB32Am - 8h - 13C glucose - 1	Purines	CDP	M+01	0	area
HeLa - CVB32Am - 8h - 13C glucose - 2	Purines	CDP	M+01	1944.04	area
HeLa - CVB32Am - 8h - 13C glucose - 3	Purines	CDP	M+01	3326.17	area
HeLa - Mock - 10h - 13C glucose - 1	Purines	CDP	M+01	0	area
HeLa - Mock - 10h - 13C glucose - 2	Purines	CDP	M+01	0	area
HeLa - Mock - 10h - 13C glucose - 3	Purines	CDP	M+01	0	area
HeLa - CVB3 - 10h - 13C glucose - 1	Purines	CDP	M+01	0	area
HeLa - CVB3 - 10h - 13C glucose - 2	Purines	CDP	M+01	0	area
HeLa - CVB3 - 10h - 13C glucose - 3	Purines	CDP	M+01	0	area
HeLa - CVB32Am - 10h - 13C glucose - 1	Purines	CDP	M+01	4266.16	area
HeLa - CVB32Am - 10h - 13C glucose - 2	Purines	CDP	M+01	2113.17	area
HeLa - CVB32Am - 10h - 13C glucose - 3	Purines	CDP	M+01	0	area
HeLa - 12CMock - 10h - 13C glucose - 1	Purines	CDP	M+01	1554.5	area
HeLa - 12CMock - 10h - 13C glucose - 2	Purines	CDP	M+01	6068.9	area
HeLa - 12CMock - 10h - 13C glucose - 3	Purines	CDP	M+01	0	area
HeLa - Mock - 2h - 13C glucose - 1	Purines	CDP	M+05	0	area
HeLa - Mock - 2h - 13C glucose - 2	Purines	CDP	M+05	0	area
HeLa - Mock - 2h - 13C glucose - 3	Purines	CDP	M+05	8159.04	area
HeLa - CVB3 - 2h - 13C glucose - 1	Purines	CDP	M+05	0	area
HeLa - CVB3 - 2h - 13C glucose - 2	Purines	CDP	M+05	0	area
HeLa - CVB3 - 2h - 13C glucose - 3	Purines	CDP	M+05	0	area
HeLa - CVB32Am - 2h - 13C glucose - 1	Purines	CDP	M+05	0	area
HeLa - CVB32Am - 2h - 13C glucose - 2	Purines	CDP	M+05	0	area
HeLa - CVB32Am - 2h - 13C glucose - 3	Purines	CDP	M+05	0	area
HeLa - Mock - 4h - 13C glucose - 1	Purines	CDP	M+05	32219.2	area
HeLa - Mock - 4h - 13C glucose - 2	Purines	CDP	M+05	41297.9	area
HeLa - Mock - 4h - 13C glucose - 3	Purines	CDP	M+05	70803.4	area
HeLa - CVB3 - 4h - 13C glucose - 1	Purines	CDP	M+05	18930.3	area
HeLa - CVB3 - 4h - 13C glucose - 2	Purines	CDP	M+05	24294.6	area
HeLa - CVB3 - 4h - 13C glucose - 3	Purines	CDP	M+05	29095.4	area
HeLa - CVB32Am - 4h - 13C glucose - 1	Purines	CDP	M+05	39633	area
HeLa - CVB32Am - 4h - 13C glucose - 2	Purines	CDP	M+05	44736.3	area
HeLa - CVB32Am - 4h - 13C glucose - 3	Purines	CDP	M+05	46709.4	area
HeLa - Mock - 6h - 13C glucose - 1	Purines	CDP	M+05	73654.3	area
HeLa - Mock - 6h - 13C glucose - 2	Purines	CDP	M+05	53867.8	area
HeLa - Mock - 6h - 13C glucose - 3	Purines	CDP	M+05	68223.2	area
HeLa - CVB3 - 6h - 13C glucose - 1	Purines	CDP	M+05	44357.6	area
HeLa - CVB3 - 6h - 13C glucose - 2	Purines	CDP	M+05	41480.9	area
HeLa - CVB3 - 6h - 13C glucose - 3	Purines	CDP	M+05	60852.9	area
HeLa - CVB32Am - 6h - 13C glucose - 1	Purines	CDP	M+05	59411.1	area
HeLa - CVB32Am - 6h - 13C glucose - 2	Purines	CDP	M+05	41596.6	area
HeLa - CVB32Am - 6h - 13C glucose - 3	Purines	CDP	M+05	42675.1	area
HeLa - Mock - 8h - 13C glucose - 1	Purines	CDP	M+05	56579.3	area
HeLa - Mock - 8h - 13C glucose - 2	Purines	CDP	M+05	72845.6	area
HeLa - Mock - 8h - 13C glucose - 3	Purines	CDP	M+05	94459.4	area
HeLa - CVB3 - 8h - 13C glucose - 1	Purines	CDP	M+05	110734	area
[truncated: 17,585 more rows]

## Sheet: Figure 3
sample.id	pathway	metabolite	isotope	area	type
HeLa R19 - Mock - 13C glucose - 4h - 1	Purines	ADP	M+00	1.02605e+06	area
HeLa R19 - Mock - 13C glucose - 4h - 2	Purines	ADP	M+00	1.47771e+06	area
HeLa R19 - Mock - 13C glucose - 4h - 3	Purines	ADP	M+00	1.39229e+06	area
HeLa R19 - CVB3 - 13C glucose - 4h - 1	Purines	ADP	M+00	1.76275e+06	area
HeLa R19 - CVB3 - 13C glucose - 4h - 2	Purines	ADP	M+00	2.07731e+06	area
HeLa R19 - CVB3 - 13C glucose - 4h - 3	Purines	ADP	M+00	2.42366e+06	area
HeLa R19 - CVB3_2Am - 13C glucose - 4h - 1	Purines	ADP	M+00	2.20572e+06	area
HeLa R19 - CVB3_2Am - 13C glucose - 4h - 2	Purines	ADP	M+00	2.169e+06	area
HeLa R19 - CVB3_2Am - 13C glucose - 4h - 3	Purines	ADP	M+00	2.56584e+06	area
HeLa R19 - Mock - 13C glutamine - 4h - 1	Purines	ADP	M+00	5.20245e+06	area
HeLa R19 - Mock - 13C glutamine - 4h - 2	Purines	ADP	M+00	7.07682e+06	area
HeLa R19 - Mock - 13C glutamine - 4h - 3	Purines	ADP	M+00	7.28184e+06	area
HeLa R19 - CVB3 - 13C glutamine - 4h - 1	Purines	ADP	M+00	3.50462e+06	area
HeLa R19 - CVB3 - 13C glutamine - 4h - 2	Purines	ADP	M+00	2.7343e+06	area
HeLa R19 - CVB3 - 13C glutamine - 4h - 3	Purines	ADP	M+00	2.7846e+06	area
HeLa R19 - CVB3_2Am - 13C glutamine - 4h - 1	Purines	ADP	M+00	4.36098e+06	area
HeLa R19 - CVB3_2Am - 13C glutamine - 4h - 2	Purines	ADP	M+00	3.98494e+06	area
HeLa R19 - CVB3_2Am - 13C glutamine - 4h - 3	Purines	ADP	M+00	4.732e+06	area
HeLa R19 - Mock - 13C glucose - 6h - 1	Purines	ADP	M+00	935381	area
HeLa R19 - Mock - 13C glucose - 6h - 2	Purines	ADP	M+00	898284	area
HeLa R19 - Mock - 13C glucose - 6h - 3	Purines	ADP	M+00	803853	area
HeLa R19 - CVB3 - 13C glucose - 6h - 1	Purines	ADP	M+00	2.27112e+06	area
HeLa R19 - CVB3 - 13C glucose - 6h - 2	Purines	ADP	M+00	2.34821e+06	area
HeLa R19 - CVB3 - 13C glucose - 6h - 3	Purines	ADP	M+00	2.44381e+06	area
HeLa R19 - CVB3_2Am - 13C glucose - 6h - 1	Purines	ADP	M+00	821767	area
HeLa R19 - CVB3_2Am - 13C glucose - 6h - 2	Purines	ADP	M+00	807605	area
HeLa R19 - CVB3_2Am - 13C glucose - 6h - 3	Purines	ADP	M+00	837816	area
HeLa R19 - Mock - 13C glutamine - 6h - 1	Purines	ADP	M+00	1.98171e+06	area
HeLa R19 - Mock - 13C glutamine - 6h - 2	Purines	ADP	M+00	2.44775e+06	area
HeLa R19 - Mock - 13C glutamine - 6h - 3	Purines	ADP	M+00	2.28894e+06	area
HeLa R19 - CVB3 - 13C glutamine - 6h - 1	Purines	ADP	M+00	3.00242e+06	area
HeLa R19 - CVB3 - 13C glutamine - 6h - 2	Purines	ADP	M+00	2.60275e+06	area
HeLa R19 - CVB3 - 13C glutamine - 6h - 3	Purines	ADP	M+00	2.45861e+06	area
HeLa R19 - CVB3_2Am - 13C glutamine - 6h - 1	Purines	ADP	M+00	3.14721e+06	area
HeLa R19 - CVB3_2Am - 13C glutamine - 6h - 2	Purines	ADP	M+00	3.99039e+06	area
HeLa R19 - CVB3_2Am - 13C glutamine - 6h - 3	Purines	ADP	M+00	4.23222e+06	area
HeLa R19 - Mock - 13C glucose - 8h - 1	Purines	ADP	M+00	431004	area
HeLa R19 - Mock - 13C glucose - 8h - 2	Purines	ADP	M+00	505807	area
HeLa R19 - Mock - 13C glucose - 8h - 3	Purines	ADP	M+00	552441	area
HeLa R19 - CVB3 - 13C glucose - 8h - 1	Purines	ADP	M+00	2.17199e+06	area
HeLa R19 - CVB3 - 13C glucose - 8h - 2	Purines	ADP	M+00	2.49155e+06	area
HeLa R19 - CVB3 - 13C glucose - 8h - 3	Purines	ADP	M+00	2.23285e+06	area
HeLa R19 - CVB3_2Am - 13C glucose - 8h - 1	Purines	ADP	M+00	979215	area
HeLa R19 - CVB3_2Am - 13C glucose - 8h - 2	Purines	ADP	M+00	895135	area
HeLa R19 - CVB3_2Am - 13C glucose - 8h - 3	Purines	ADP	M+00	961984	area
HeLa R19 - Mock - 13C glutamine - 8h - 1	Purines	ADP	M+00	2.31854e+06	area
HeLa R19 - Mock - 13C glutamine - 8h - 2	Purines	ADP	M+00	2.00466e+06	area
HeLa R19 - Mock - 13C glutamine - 8h - 3	Purines	ADP	M+00	2.12234e+06	area
HeLa R19 - CVB3 - 13C glutamine - 8h - 1	Purines	ADP	M+00	3.26816e+06	area
HeLa R19 - CVB3 - 13C glutamine - 8h - 2	Purines	ADP	M+00	3.71795e+06	area
HeLa R19 - CVB3 - 13C glutamine - 8h - 3	Purines	ADP	M+00	4.43331e+06	area
HeLa R19 - CVB3_2Am - 13C glutamine - 8h - 1	Purines	ADP	M+00	4.24846e+06	area
HeLa R19 - CVB3_2Am - 13C glutamine - 8h - 2	Purines	ADP	M+00	3.92433e+06	area
HeLa R19 - CVB3_2Am - 13C glutamine - 8h - 3	Purines	ADP	M+00	5.28894e+06	area
HeLa R19 - Mock - 12C_14N glucose_glutamine - 8h - 1	Purines	ADP	M+00	1.76225e+06	area
HeLa R19 - Mock - 12C_14N glucose_glutamine - 8h - 2	Purines	ADP	M+00	1.68746e+06	area
HeLa R19 - Mock - 12C_14N glucose_glutamine - 8h - 3	Purines	ADP	M+00	2.43397e+06	area
HeLa R19 - Mock - 13C glucose - 4h - 1	Purines	ADP	M+01	0	area
HeLa R19 - Mock - 13C glucose - 4h - 2	Purines	ADP	M+01	0	area
HeLa R19 - Mock - 13C glucose - 4h - 3	Purines	ADP	M+01	0	area
HeLa R19 - CVB3 - 13C glucose - 4h - 1	Purines	ADP	M+01	0	area
HeLa R19 - CVB3 - 13C glucose - 4h - 2	Purines	ADP	M+01	0	area
HeLa R19 - CVB3 - 13C glucose - 4h - 3	Purines	ADP	M+01	0	area
HeLa R19 - CVB3_2Am - 13C glucose - 4h - 1	Purines	ADP	M+01	0	area
HeLa R19 - CVB3_2Am - 13C glucose - 4h - 2	Purines	ADP	M+01	0	area
HeLa R19 - CVB3_2Am - 13C glucose - 4h - 3	Purines	ADP	M+01	0	area
HeLa R19 - Mock - 13C glutamine - 4h - 1	Purines	ADP	M+01	64004.7	area
HeLa R19 - Mock - 13C glutamine - 4h - 2	Purines	ADP	M+01	127752	area
HeLa R19 - Mock - 13C glutamine - 4h - 3	Purines	ADP	M+01	46467.5	area
HeLa R19 - CVB3 - 13C glutamine - 4h - 1	Purines	ADP	M+01	23695.8	area
HeLa R19 - CVB3 - 13C glutamine - 4h - 2	Purines	ADP	M+01	0	area
HeLa R19 - CVB3 - 13C glutamine - 4h - 3	Purines	ADP	M+01	22587	area
HeLa R19 - CVB3_2Am - 13C glutamine - 4h - 1	Purines	ADP	M+01	43532.9	area
HeLa R19 - CVB3_2Am - 13C glutamine - 4h - 2	Purines	ADP	M+01	18978.3	area
HeLa R19 - CVB3_2Am - 13C glutamine - 4h - 3	Purines	ADP	M+01	0	area
HeLa R19 - Mock - 13C glucose - 6h - 1	Purines	ADP	M+01	0	area
HeLa R19 - Mock - 13C glucose - 6h - 2	Purines	ADP	M+01	0	area
HeLa R19 - Mock - 13C glucose - 6h - 3	Purines	ADP	M+01	0	area
HeLa R19 - CVB3 - 13C glucose - 6h - 1	Purines	ADP	M+01	0	area
HeLa R19 - CVB3 - 13C glucose - 6h - 2	Purines	ADP	M+01	0	area
HeLa R19 - CVB3 - 13C glucose - 6h - 3	Purines	ADP	M+01	0	area
HeLa R19 - CVB3_2Am - 13C glucose - 6h - 1	Purines	ADP	M+01	0	area
HeLa R19 - CVB3_2Am - 13C glucose - 6h - 2	Purines	ADP	M+01	0	area
HeLa R19 - CVB3_2Am - 13C glucose - 6h - 3	Purines	ADP	M+01	0	area
HeLa R19 - Mock - 13C glutamine - 6h - 1	Purines	ADP	M+01	29225.7	area
HeLa R19 - Mock - 13C glutamine - 6h - 2	Purines	ADP	M+01	10025	area
HeLa R19 - Mock - 13C glutamine - 6h - 3	Purines	ADP	M+01	16557	area
HeLa R19 - CVB3 - 13C glutamine - 6h - 1	Purines	ADP	M+01	0	area
HeLa R19 - CVB3 - 13C glutamine - 6h - 2	Purines	ADP	M+01	7003.14	area
HeLa R19 - CVB3 - 13C glutamine - 6h - 3	Purines	ADP	M+01	12834.3	area
HeLa R19 - CVB3_2Am - 13C glutamine - 6h - 1	Purines	ADP	M+01	39081.5	area
HeLa R19 - CVB3_2Am - 13C glutamine - 6h - 2	Purines	ADP	M+01	18603.2	area
HeLa R19 - CVB3_2Am - 13C glutamine - 6h - 3	Purines	ADP	M+01	0	area
HeLa R19 - Mock - 13C glucose - 8h - 1	Purines	ADP	M+01	0	area
HeLa R19 - Mock - 13C glucose - 8h - 2	Purines	ADP	M+01	0	area
HeLa R19 - Mock - 13C glucose - 8h - 3	Purines	ADP	M+01	0	area
HeLa R19 - CVB3 - 13C glucose - 8h - 1	Purines	ADP	M+01	0	area
HeLa R19 - CVB3 - 13C glucose - 8h - 2	Purines	ADP	M+01	0	area
HeLa R19 - CVB3 - 13C glucose - 8h - 3	Purines	ADP	M+01	0	area
HeLa R19 - CVB3_2Am - 13C glucose - 8h - 1	Purines	ADP	M+01	0	area
HeLa R19 - CVB3_2Am - 13C glucose - 8h - 2	Purines	ADP	M+01	0	area
HeLa R19 - CVB3_2Am - 13C glucose - 8h - 3	Purines	ADP	M+01	0	area
HeLa R19 - Mock - 13C glutamine - 8h - 1	Purines	ADP	M+01	24249.4	area
HeLa R19 - Mock - 13C glutamine - 8h - 2	Purines	ADP	M+01	3590.27	area
HeLa R19 - Mock - 13C glutamine - 8h - 3	Purines	ADP	M+01	18951.2	area
HeLa R19 - CVB3 - 13C glutamine - 8h - 1	Purines	ADP	M+01	0	area
HeLa R19 - CVB3 - 13C glutamine - 8h - 2	Purines	ADP	M+01	0	area
HeLa R19 - CVB3 - 13C glutamine - 8h - 3	Purines	ADP	M+01	16704	area
HeLa R19 - CVB3_2Am - 13C glutamine - 8h - 1	Purines	ADP	M+01	44761.2	area
HeLa R19 - CVB3_2Am - 13C glutamine - 8h - 2	Purines	ADP	M+01	16954	area
HeLa R19 - CVB3_2Am - 13C glutamine - 8h - 3	Purines	ADP	M+01	23804.5	area
HeLa R19 - Mock - 12C_14N glucose_glutamine - 8h - 1	Purines	ADP	M+01	5644.55	area
HeLa R19 - Mock - 12C_14N glucose_glutamine - 8h - 2	Purines	ADP	M+01	0	area
HeLa R19 - Mock - 12C_14N glucose_glutamine - 8h - 3	Purines	ADP	M+01	224.898	area
HeLa R19 - Mock - 13C glucose - 4h - 1	Purines	ADP	M+02	25338.5	area
HeLa R19 - Mock - 13C glucose - 4h - 2	Purines	ADP	M+02	75367.2	area
HeLa R19 - Mock - 13C glucose - 4h - 3	Purines	ADP	M+02	100820	area
HeLa R19 - CVB3 - 13C glucose - 4h - 1	Purines	ADP	M+02	112400	area
HeLa R19 - CVB3 - 13C glucose - 4h - 2	Purines	ADP	M+02	108122	area
HeLa R19 - CVB3 - 13C glucose - 4h - 3	Purines	ADP	M+02	187543	area
HeLa R19 - CVB3_2Am - 13C glucose - 4h - 1	Purines	ADP	M+02	152348	area
HeLa R19 - CVB3_2Am - 13C glucose - 4h - 2	Purines	ADP	M+02	158816	area
HeLa R19 - CVB3_2Am - 13C glucose - 4h - 3	Purines	ADP	M+02	178487	area
HeLa R19 - Mock - 13C glutamine - 4h - 1	Purines	ADP	M+02	0	area
HeLa R19 - Mock - 13C glutamine - 4h - 2	Purines	ADP	M+02	0	area
HeLa R19 - Mock - 13C glutamine - 4h - 3	Purines	ADP	M+02	0	area
HeLa R19 - CVB3 - 13C glutamine - 4h - 1	Purines	ADP	M+02	0	area
HeLa R19 - CVB3 - 13C glutamine - 4h - 2	Purines	ADP	M+02	0	area
HeLa R19 - CVB3 - 13C glutamine - 4h - 3	Purines	ADP	M+02	0	area
HeLa R19 - CVB3_2Am - 13C glutamine - 4h - 1	Purines	ADP	M+02	0	area
HeLa R19 - CVB3_2Am - 13C glutamine - 4h - 2	Purines	ADP	M+02	0	area
HeLa R19 - CVB3_2Am - 13C glutamine - 4h - 3	Purines	ADP	M+02	0	area
HeLa R19 - Mock - 13C glucose - 6h - 1	Purines	ADP	M+02	32171.4	area
HeLa R19 - Mock - 13C glucose - 6h - 2	Purines	ADP	M+02	79288.3	area
HeLa R19 - Mock - 13C glucose - 6h - 3	Purines	ADP	M+02	59480.9	area
HeLa R19 - CVB3 - 13C glucose - 6h - 1	Purines	ADP	M+02	160132	area
HeLa R19 - CVB3 - 13C glucose - 6h - 2	Purines	ADP	M+02	179662	area
HeLa R19 - CVB3 - 13C glucose - 6h - 3	Purines	ADP	M+02	190303	area
HeLa R19 - CVB3_2Am - 13C glucose - 6h - 1	Purines	ADP	M+02	72584.6	area
HeLa R19 - CVB3_2Am - 13C glucose - 6h - 2	Purines	ADP	M+02	54336.4	area
HeLa R19 - CVB3_2Am - 13C glucose - 6h - 3	Purines	ADP	M+02	82629.6	area
HeLa R19 - Mock - 13C glutamine - 6h - 1	Purines	ADP	M+02	0	area
HeLa R19 - Mock - 13C glutamine - 6h - 2	Purines	ADP	M+02	0	area
HeLa R19 - Mock - 13C glutamine - 6h - 3	Purines	ADP	M+02	0	area
HeLa R19 - CVB3 - 13C glutamine - 6h - 1	Purines	ADP	M+02	0	area
HeLa R19 - CVB3 - 13C glutamine - 6h - 2	Purines	ADP	M+02	0	area
HeLa R19 - CVB3 - 13C glutamine - 6h - 3	Purines	ADP	M+02	0	area
HeLa R19 - CVB3_2Am - 13C glutamine - 6h - 1	Purines	ADP	M+02	0	area
HeLa R19 - CVB3_2Am - 13C glutamine - 6h - 2	Purines	ADP	M+02	0	area
HeLa R19 - CVB3_2Am - 13C glutamine - 6h - 3	Purines	ADP	M+02	0	area
HeLa R19 - Mock - 13C glucose - 8h - 1	Purines	ADP	M+02	23985.7	area
HeLa R19 - Mock - 13C glucose - 8h - 2	Purines	ADP	M+02	46775.5	area
HeLa R19 - Mock - 13C glucose - 8h - 3	Purines	ADP	M+02	49398.8	area
HeLa R19 - CVB3 - 13C glucose - 8h - 1	Purines	ADP	M+02	115879	area
HeLa R19 - CVB3 - 13C glucose - 8h - 2	Purines	ADP	M+02	203224	area
HeLa R19 - CVB3 - 13C glucose - 8h - 3	Purines	ADP	M+02	162321	area
HeLa R19 - CVB3_2Am - 13C glucose - 8h - 1	Purines	ADP	M+02	93812	area
HeLa R19 - CVB3_2Am - 13C glucose - 8h - 2	Purines	ADP	M+02	78338.1	area
HeLa R19 - CVB3_2Am - 13C glucose - 8h - 3	Purines	ADP	M+02	89515.3	area
HeLa R19 - Mock - 13C glutamine - 8h - 1	Purines	ADP	M+02	0	area
HeLa R19 - Mock - 13C glutamine - 8h - 2	Purines	ADP	M+02	0	area
HeLa R19 - Mock - 13C glutamine - 8h - 3	Purines	ADP	M+02	0	area
HeLa R19 - CVB3 - 13C glutamine - 8h - 1	Purines	ADP	M+02	0	area
HeLa R19 - CVB3 - 13C glutamine - 8h - 2	Purines	ADP	M+02	0	area
HeLa R19 - CVB3 - 13C glutamine - 8h - 3	Purines	ADP	M+02	0	area
HeLa R19 - CVB3_2Am - 13C glutamine - 8h - 1	Purines	ADP	M+02	0	area
HeLa R19 - CVB3_2Am - 13C glutamine - 8h - 2	Purines	ADP	M+02	0	area
HeLa R19 - CVB3_2Am - 13C glutamine - 8h - 3	Purines	ADP	M+02	0	area
HeLa R19 - Mock - 12C_14N glucose_glutamine - 8h - 1	Purines	ADP	M+02	0	area
HeLa R19 - Mock - 12C_14N glucose_glutamine - 8h - 2	Purines	ADP	M+02	0	area
HeLa R19 - Mock - 12C_14N glucose_glutamine - 8h - 3	Purines	ADP	M+02	0	area
HeLa R19 - Mock - 13C glucose - 4h - 1	Purines	ADP	M+03	22748.7	area
HeLa R19 - Mock - 13C glucose - 4h - 2	Purines	ADP	M+03	31342.2	area
HeLa R19 - Mock - 13C glucose - 4h - 3	Purines	ADP	M+03	79002.3	area
HeLa R19 - CVB3 - 13C glucose - 4h - 1	Purines	ADP	M+03	71955.8	area
HeLa R19 - CVB3 - 13C glucose - 4h - 2	Purines	ADP	M+03	144589	area
HeLa R19 - CVB3 - 13C glucose - 4h - 3	Purines	ADP	M+03	203738	area
HeLa R19 - CVB3_2Am - 13C glucose - 4h - 1	Purines	ADP	M+03	124628	area
HeLa R19 - CVB3_2Am - 13C glucose - 4h - 2	Purines	ADP	M+03	147108	area
HeLa R19 - CVB3_2Am - 13C glucose - 4h - 3	Purines	ADP	M+03	139368	area
HeLa R19 - Mock - 13C glutamine - 4h - 1	Purines	ADP	M+03	0	area
HeLa R19 - Mock - 13C glutamine - 4h - 2	Purines	ADP	M+03	0	area
HeLa R19 - Mock - 13C glutamine - 4h - 3	Purines	ADP	M+03	0	area
HeLa R19 - CVB3 - 13C glutamine - 4h - 1	Purines	ADP	M+03	0	area
HeLa R19 - CVB3 - 13C glutamine - 4h - 2	Purines	ADP	M+03	0	area
HeLa R19 - CVB3 - 13C glutamine - 4h - 3	Purines	ADP	M+03	0	area
HeLa R19 - CVB3_2Am - 13C glutamine - 4h - 1	Purines	ADP	M+03	0	area
HeLa R19 - CVB3_2Am - 13C glutamine - 4h - 2	Purines	ADP	M+03	0	area
HeLa R19 - CVB3_2Am - 13C glutamine - 4h - 3	Purines	ADP	M+03	0	area
HeLa R19 - Mock - 13C glucose - 6h - 1	Purines	ADP	M+03	38817.5	area
HeLa R19 - Mock - 13C glucose - 6h - 2	Purines	ADP	M+03	23262.6	area
HeLa R19 - Mock - 13C glucose - 6h - 3	Purines	ADP	M+03	72994.2	area
HeLa R19 - CVB3 - 13C glucose - 6h - 1	Purines	ADP	M+03	154834	area
HeLa R19 - CVB3 - 13C glucose - 6h - 2	Purines	ADP	M+03	159187	area
HeLa R19 - CVB3 - 13C glucose - 6h - 3	Purines	ADP	M+03	170722	area
HeLa R19 - CVB3_2Am - 13C glucose - 6h - 1	Purines	ADP	M+03	61515.2	area
HeLa R19 - CVB3_2Am - 13C glucose - 6h - 2	Purines	ADP	M+03	64239.2	area
HeLa R19 - CVB3_2Am - 13C glucose - 6h - 3	Purines	ADP	M+03	95149.9	area
HeLa R19 - Mock - 13C glutamine - 6h - 1	Purines	ADP	M+03	0	area
HeLa R19 - Mock - 13C glutamine - 6h - 2	Purines	ADP	M+03	0	area
HeLa R19 - Mock - 13C glutamine - 6h - 3	Purines	ADP	M+03	0	area
HeLa R19 - CVB3 - 13C glutamine - 6h - 1	Purines	ADP	M+03	0	area
HeLa R19 - CVB3 - 13C glutamine - 6h - 2	Purines	ADP	M+03	0	area
HeLa R19 - CVB3 - 13C glutamine - 6h - 3	Purines	ADP	M+03	0	area
HeLa R19 - CVB3_2Am - 13C glutamine - 6h - 1	Purines	ADP	M+03	0	area
HeLa R19 - CVB3_2Am - 13C glutamine - 6h - 2	Purines	ADP	M+03	0	area
HeLa R19 - CVB3_2Am - 13C glutamine - 6h - 3	Purines	ADP	M+03	0	area
HeLa R19 - Mock - 13C glucose - 8h - 1	Purines	ADP	M+03	14265.7	area
HeLa R19 - Mock - 13C glucose - 8h - 2	Purines	ADP	M+03	35321	area
HeLa R19 - Mock - 13C glucose - 8h - 3	Purines	ADP	M+03	66151.7	area
HeLa R19 - CVB3 - 13C glucose - 8h - 1	Purines	ADP	M+03	92122.7	area
HeLa R19 - CVB3 - 13C glucose - 8h - 2	Purines	ADP	M+03	85517.1	area
HeLa R19 - CVB3 - 13C glucose - 8h - 3	Purines	ADP	M+03	101096	area
HeLa R19 - CVB3_2Am - 13C glucose - 8h - 1	Purines	ADP	M+03	58825.6	area
HeLa R19 - CVB3_2Am - 13C glucose - 8h - 2	Purines	ADP	M+03	78708.7	area
HeLa R19 - CVB3_2Am - 13C glucose - 8h - 3	Purines	ADP	M+03	95435.5	area
HeLa R19 - Mock - 13C glutamine - 8h - 1	Purines	ADP	M+03	0	area
HeLa R19 - Mock - 13C glutamine - 8h - 2	Purines	ADP	M+03	0	area
HeLa R19 - Mock - 13C glutamine - 8h - 3	Purines	ADP	M+03	0	area
HeLa R19 - CVB3 - 13C glutamine - 8h - 1	Purines	ADP	M+03	0	area
HeLa R19 - CVB3 - 13C glutamine - 8h - 2	Purines	ADP	M+03	0	area
HeLa R19 - CVB3 - 13C glutamine - 8h - 3	Purines	ADP	M+03	0	area
HeLa R19 - CVB3_2Am - 13C glutamine - 8h - 1	Purines	ADP	M+03	0	area
HeLa R19 - CVB3_2Am - 13C glutamine - 8h - 2	Purines	ADP	M+03	0	area
HeLa R19 - CVB3_2Am - 13C glutamine - 8h - 3	Purines	ADP	M+03	0	area
HeLa R19 - Mock - 12C_14N glucose_glutamine - 8h - 1	Purines	ADP	M+03	0	area
HeLa R19 - Mock - 12C_14N glucose_glutamine - 8h - 2	Purines	ADP	M+03	0	area
HeLa R19 - Mock - 12C_14N glucose_glutamine - 8h - 3	Purines	ADP	M+03	0	area
HeLa R19 - Mock - 13C glucose - 4h - 1	Purines	ADP	M+04	18235.5	area
HeLa R19 - Mock - 13C glucose - 4h - 2	Purines	ADP	M+04	98211.7	area
HeLa R19 - Mock - 13C glucose - 4h - 3	Purines	ADP	M+04	85972.5	area
HeLa R19 - CVB3 - 13C glucose - 4h - 1	Purines	ADP	M+04	94831.8	area
HeLa R19 - CVB3 - 13C glucose - 4h - 2	Purines	ADP	M+04	158320	area
HeLa R19 - CVB3 - 13C glucose - 4h - 3	Purines	ADP	M+04	161323	area
HeLa R19 - CVB3_2Am - 13C glucose - 4h - 1	Purines	ADP	M+04	137644	area
HeLa R19 - CVB3_2Am - 13C glucose - 4h - 2	Purines	ADP	M+04	177314	area
HeLa R19 - CVB3_2Am - 13C glucose - 4h - 3	Purines	ADP	M+04	192064	area
HeLa R19 - Mock - 13C glutamine - 4h - 1	Purines	ADP	M+04	0	area
HeLa R19 - Mock - 13C glutamine - 4h - 2	Purines	ADP	M+04	0	area
HeLa R19 - Mock - 13C glutamine - 4h - 3	Purines	ADP	M+04	0	area
HeLa R19 - CVB3 - 13C glutamine - 4h - 1	Purines	ADP	M+04	0	area
HeLa R19 - CVB3 - 13C glutamine - 4h - 2	Purines	ADP	M+04	0	area
HeLa R19 - CVB3 - 13C glutamine - 4h - 3	Purines	ADP	M+04	0	area
HeLa R19 - CVB3_2Am - 13C glutamine - 4h - 1	Purines	ADP	M+04	0	area
HeLa R19 - CVB3_2Am - 13C glutamine - 4h - 2	Purines	ADP	M+04	0	area
HeLa R19 - CVB3_2Am - 13C glutamine - 4h - 3	Purines	ADP	M+04	0	area
HeLa R19 - Mock - 13C glucose - 6h - 1	Purines	ADP	M+04	86324.6	area
HeLa R19 - Mock - 13C glucose - 6h - 2	Purines	ADP	M+04	92815.4	area
HeLa R19 - Mock - 13C glucose - 6h - 3	Purines	ADP	M+04	75864.4	area
HeLa R19 - CVB3 - 13C glucose - 6h - 1	Purines	ADP	M+04	175601	area
HeLa R19 - CVB3 - 13C glucose - 6h - 2	Purines	ADP	M+04	190181	area
HeLa R19 - CVB3 - 13C glucose - 6h - 3	Purines	ADP	M+04	223649	area
HeLa R19 - CVB3_2Am - 13C glucose - 6h - 1	Purines	ADP	M+04	87302.5	area
HeLa R19 - CVB3_2Am - 13C glucose - 6h - 2	Purines	ADP	M+04	70252.2	area
HeLa R19 - CVB3_2Am - 13C glucose - 6h - 3	Purines	ADP	M+04	104159	area
HeLa R19 - Mock - 13C glutamine - 6h - 1	Purines	ADP	M+04	0	area
HeLa R19 - Mock - 13C glutamine - 6h - 2	Purines	ADP	M+04	0	area
HeLa R19 - Mock - 13C glutamine - 6h - 3	Purines	ADP	M+04	0	area
HeLa R19 - CVB3 - 13C glutamine - 6h - 1	Purines	ADP	M+04	0	area
HeLa R19 - CVB3 - 13C glutamine - 6h - 2	Purines	ADP	M+04	0	area
HeLa R19 - CVB3 - 13C glutamine - 6h - 3	Purines	ADP	M+04	0	area
HeLa R19 - CVB3_2Am - 13C glutamine - 6h - 1	Purines	ADP	M+04	0	area
HeLa R19 - CVB3_2Am - 13C glutamine - 6h - 2	Purines	ADP	M+04	0	area
HeLa R19 - CVB3_2Am - 13C glutamine - 6h - 3	Purines	ADP	M+04	0	area
HeLa R19 - Mock - 13C glucose - 8h - 1	Purines	ADP	M+04	54788.6	area
HeLa R19 - Mock - 13C glucose - 8h - 2	Purines	ADP	M+04	79234	area
HeLa R19 - Mock - 13C glucose - 8h - 3	Purines	ADP	M+04	94937.9	area
HeLa R19 - CVB3 - 13C glucose - 8h - 1	Purines	ADP	M+04	102510	area
HeLa R19 - CVB3 - 13C glucose - 8h - 2	Purines	ADP	M+04	124135	area
HeLa R19 - CVB3 - 13C glucose - 8h - 3	Purines	ADP	M+04	117677	area
HeLa R19 - CVB3_2Am - 13C glucose - 8h - 1	Purines	ADP	M+04	145890	area
HeLa R19 - CVB3_2Am - 13C glucose - 8h - 2	Purines	ADP	M+04	96932.8	area
HeLa R19 - CVB3_2Am - 13C glucose - 8h - 3	Purines	ADP	M+04	119412	area
HeLa R19 - Mock - 13C glutamine - 8h - 1	Purines	ADP	M+04	0	area
HeLa R19 - Mock - 13C glutamine - 8h - 2	Purines	ADP	M+04	0	area
HeLa R19 - Mock - 13C glutamine - 8h - 3	Purines	ADP	M+04	0	area
HeLa R19 - CVB3 - 13C glutamine - 8h - 1	Purines	ADP	M+04	0	area
HeLa R19 - CVB3 - 13C glutamine - 8h - 2	Purines	ADP	M+04	0	area
HeLa R19 - CVB3 - 13C glutamine - 8h - 3	Purines	ADP	M+04	0	area
HeLa R19 - CVB3_2Am - 13C glutamine - 8h - 1	Purines	ADP	M+04	0	area
HeLa R19 - CVB3_2Am - 13C glutamine - 8h - 2	Purines	ADP	M+04	0	area
HeLa R19 - CVB3_2Am - 13C glutamine - 8h - 3	Purines	ADP	M+04	0	area
HeLa R19 - Mock - 12C_14N glucose_glutamine - 8h - 1	Purines	ADP	M+04	0	area
HeLa R19 - Mock - 12C_14N glucose_glutamine - 8h - 2	Purines	ADP	M+04	0	area
HeLa R19 - Mock - 12C_14N glucose_glutamine - 8h - 3	Purines	ADP	M+04	0	area
HeLa R19 - Mock - 13C glucose - 4h - 1	Purines	ADP	M+05	1.02681e+06	area
HeLa R19 - Mock - 13C glucose - 4h - 2	Purines	ADP	M+05	1.51936e+06	area
HeLa R19 - Mock - 13C glucose - 4h - 3	Purines	ADP	M+05	1.52074e+06	area
HeLa R19 - CVB3 - 13C glucose - 4h - 1	Purines	ADP	M+05	1.64298e+06	area
HeLa R19 - CVB3 - 13C glucose - 4h - 2	Purines	ADP	M+05	1.9562e+06	area
HeLa R19 - CVB3 - 13C glucose - 4h - 3	Purines	ADP	M+05	2.33792e+06	area
HeLa R19 - CVB3_2Am - 13C glucose - 4h - 1	Purines	ADP	M+05	2.25154e+06	area
HeLa R19 - CVB3_2Am - 13C glucose - 4h - 2	Purines	ADP	M+05	2.12257e+06	area
HeLa R19 - CVB3_2Am - 13C glucose - 4h - 3	Purines	ADP	M+05	2.87968e+06	area
HeLa R19 - Mock - 13C glutamine - 4h - 1	Purines	ADP	M+05	0	area
HeLa R19 - Mock - 13C glutamine - 4h - 2	Purines	ADP	M+05	0	area
HeLa R19 - Mock - 13C glutamine - 4h - 3	Purines	ADP	M+05	0	area
HeLa R19 - CVB3 - 13C glutamine - 4h - 1	Purines	ADP	M+05	0	area
HeLa R19 - CVB3 - 13C glutamine - 4h - 2	Purines	ADP	M+05	0	area
HeLa R19 - CVB3 - 13C glutamine - 4h - 3	Purines	ADP	M+05	0	area
HeLa R19 - CVB3_2Am - 13C glutamine - 4h - 1	Purines	ADP	M+05	0	area
HeLa R19 - CVB3_2Am - 13C glutamine - 4h - 2	Purines	ADP	M+05	0	area
HeLa R19 - CVB3_2Am - 13C glutamine - 4h - 3	Purines	ADP	M+05	0	area
HeLa R19 - Mock - 13C glucose - 6h - 1	Purines	ADP	M+05	1.45768e+06	area
HeLa R19 - Mock - 13C glucose - 6h - 2	Purines	ADP	M+05	1.65782e+06	area
HeLa R19 - Mock - 13C glucose - 6h - 3	Purines	ADP	M+05	1.28682e+06	area
HeLa R19 - CVB3 - 13C glucose - 6h - 1	Purines	ADP	M+05	2.35319e+06	area
HeLa R19 - CVB3 - 13C glucose - 6h - 2	Purines	ADP	M+05	2.39487e+06	area
HeLa R19 - CVB3 - 13C glucose - 6h - 3	Purines	ADP	M+05	2.59787e+06	area
HeLa R19 - CVB3_2Am - 13C glucose - 6h - 1	Purines	ADP	M+05	1.2592e+06	area
HeLa R19 - CVB3_2Am - 13C glucose - 6h - 2	Purines	ADP	M+05	1.10401e+06	area
HeLa R19 - CVB3_2Am - 13C glucose - 6h - 3	Purines	ADP	M+05	1.25541e+06	area
HeLa R19 - Mock - 13C glutamine - 6h - 1	Purines	ADP	M+05	0	area
HeLa R19 - Mock - 13C glutamine - 6h - 2	Purines	ADP	M+05	0	area
HeLa R19 - Mock - 13C glutamine - 6h - 3	Purines	ADP	M+05	0	area
HeLa R19 - CVB3 - 13C glutamine - 6h - 1	Purines	ADP	M+05	0	area
HeLa R19 - CVB3 - 13C glutamine - 6h - 2	Purines	ADP	M+05	0	area
HeLa R19 - CVB3 - 13C glutamine - 6h - 3	Purines	ADP	M+05	0	area
HeLa R19 - CVB3_2Am - 13C glutamine - 6h - 1	Purines	ADP	M+05	0	area
HeLa R19 - CVB3_2Am - 13C glutamine - 6h - 2	Purines	ADP	M+05	0	area
HeLa R19 - CVB3_2Am - 13C glutamine - 6h - 3	Purines	ADP	M+05	0	area
HeLa R19 - Mock - 13C glucose - 8h - 1	Purines	ADP	M+05	1.06615e+06	area
HeLa R19 - Mock - 13C glucose - 8h - 2	Purines	ADP	M+05	1.257e+06	area
HeLa R19 - Mock - 13C glucose - 8h - 3	Purines	ADP	M+05	1.26617e+06	area
HeLa R19 - CVB3 - 13C glucose - 8h - 1	Purines	ADP	M+05	1.95641e+06	area
HeLa R19 - CVB3 - 13C glucose - 8h - 2	Purines	ADP	M+05	2.51132e+06	area
HeLa R19 - CVB3 - 13C glucose - 8h - 3	Purines	ADP	M+05	2.0724e+06	area
HeLa R19 - CVB3_2Am - 13C glucose - 8h - 1	Purines	ADP	M+05	1.69389e+06	area
HeLa R19 - CVB3_2Am - 13C glucose - 8h - 2	Purines	ADP	M+05	1.40101e+06	area
HeLa R19 - CVB3_2Am - 13C glucose - 8h - 3	Purines	ADP	M+05	1.50168e+06	area
HeLa R19 - Mock - 13C glutamine - 8h - 1	Purines	ADP	M+05	0	area
HeLa R19 - Mock - 13C glutamine - 8h - 2	Purines	ADP	M+05	0	area
HeLa R19 - Mock - 13C glutamine - 8h - 3	Purines	ADP	M+05	0	area
HeLa R19 - CVB3 - 13C glutamine - 8h - 1	Purines	ADP	M+05	0	area
HeLa R19 - CVB3 - 13C glutamine - 8h - 2	Purines	ADP	M+05	0	area
HeLa R19 - CVB3 - 13C glutamine - 8h - 3	Purines	ADP	M+05	0	area
HeLa R19 - CVB3_2Am - 13C glutamine - 8h - 1	Purines	ADP	M+05	0	area
HeLa R19 - CVB3_2Am - 13C glutamine - 8h - 2	Purines	ADP	M+05	0	area
HeLa R19 - CVB3_2Am - 13C glutamine - 8h - 3	Purines	ADP	M+05	0	area
HeLa R19 - Mock - 12C_14N glucose_glutamine - 8h - 1	Purines	ADP	M+05	0	area
HeLa R19 - Mock - 12C_14N glucose_glutamine - 8h - 2	Purines	ADP	M+05	0	area
HeLa R19 - Mock - 12C_14N glucose_glutamine - 8h - 3	Purines	ADP	M+05	0	area
HeLa R19 - Mock - 13C glucose - 4h - 1	Purines	ADP	M+06	33461.1	area
HeLa R19 - Mock - 13C glucose - 4h - 2	Purines	ADP	M+06	128665	area
HeLa R19 - Mock - 13C glucose - 4h - 3	Purines	ADP	M+06	132792	area
HeLa R19 - CVB3 - 13C glucose - 4h - 1	Purines	ADP	M+06	123098	area
HeLa R19 - CVB3 - 13C glucose - 4h - 2	Purines	ADP	M+06	152234	area
HeLa R19 - CVB3 - 13C glucose - 4h - 3	Purines	ADP	M+06	163171	area
HeLa R19 - CVB3_2Am - 13C glucose - 4h - 1	Purines	ADP	M+06	259354	area
HeLa R19 - CVB3_2Am - 13C glucose - 4h - 2	Purines	ADP	M+06	292748	area
HeLa R19 - CVB3_2Am - 13C glucose - 4h - 3	Purines	ADP	M+06	353953	area
HeLa R19 - Mock - 13C glutamine - 4h - 1	Purines	ADP	M+06	0	area
HeLa R19 - Mock - 13C glutamine - 4h - 2	Purines	ADP	M+06	0	area
HeLa R19 - Mock - 13C glutamine - 4h - 3	Purines	ADP	M+06	0	area
HeLa R19 - CVB3 - 13C glutamine - 4h - 1	Purines	ADP	M+06	0	area
HeLa R19 - CVB3 - 13C glutamine - 4h - 2	Purines	ADP	M+06	0	area
HeLa R19 - CVB3 - 13C glutamine - 4h - 3	Purines	ADP	M+06	0	area
HeLa R19 - CVB3_2Am - 13C glutamine - 4h - 1	Purines	ADP	M+06	0	area
HeLa R19 - CVB3_2Am - 13C glutamine - 4h - 2	Purines	ADP	M+06	0	area
HeLa R19 - CVB3_2Am - 13C glutamine - 4h - 3	Purines	ADP	M+06	0	area
HeLa R19 - Mock - 13C glucose - 6h - 1	Purines	ADP	M+06	262434	area
HeLa R19 - Mock - 13C glucose - 6h - 2	Purines	ADP	M+06	277593	area
HeLa R19 - Mock - 13C glucose - 6h - 3	Purines	ADP	M+06	235487	area
HeLa R19 - CVB3 - 13C glucose - 6h - 1	Purines	ADP	M+06	200482	area
HeLa R19 - CVB3 - 13C glucose - 6h - 2	Purines	ADP	M+06	224130	area
HeLa R19 - CVB3 - 13C glucose - 6h - 3	Purines	ADP	M+06	227078	area
HeLa R19 - CVB3_2Am - 13C glucose - 6h - 1	Purines	ADP	M+06	238220	area
HeLa R19 - CVB3_2Am - 13C glucose - 6h - 2	Purines	ADP	M+06	188308	area
HeLa R19 - CVB3_2Am - 13C glucose - 6h - 3	Purines	ADP	M+06	230255	area
HeLa R19 - Mock - 13C glutamine - 6h - 1	Purines	ADP	M+06	0	area
HeLa R19 - Mock - 13C glutamine - 6h - 2	Purines	ADP	M+06	0	area
HeLa R19 - Mock - 13C glutamine - 6h - 3	Purines	ADP	M+06	0	area
HeLa R19 - CVB3 - 13C glutamine - 6h - 1	Purines	ADP	M+06	0	area
HeLa R19 - CVB3 - 13C glutamine - 6h - 2	Purines	ADP	M+06	0	area
HeLa R19 - CVB3 - 13C glutamine - 6h - 3	Purines	ADP	M+06	0	area
HeLa R19 - CVB3_2Am - 13C glutamine - 6h - 1	Purines	ADP	M+06	0	area
HeLa R19 - CVB3_2Am - 13C glutamine - 6h - 2	Purines	ADP	M+06	0	area
HeLa R19 - CVB3_2Am - 13C glutamine - 6h - 3	Purines	ADP	M+06	0	area
HeLa R19 - Mock - 13C glucose - 8h - 1	Purines	ADP	M+06	284776	area
HeLa R19 - Mock - 13C glucose - 8h - 2	Purines	ADP	M+06	314474	area
HeLa R19 - Mock - 13C glucose - 8h - 3	Purines	ADP	M+06	333124	area
HeLa R19 - CVB3 - 13C glucose - 8h - 1	Purines	ADP	M+06	115634	area
HeLa R19 - CVB3 - 13C glucose - 8h - 2	Purines	ADP	M+06	145913	area
HeLa R19 - CVB3 - 13C glucose - 8h - 3	Purines	ADP	M+06	112216	area
HeLa R19 - CVB3_2Am - 13C glucose - 8h - 1	Purines	ADP	M+06	323307	area
HeLa R19 - CVB3_2Am - 13C glucose - 8h - 2	Purines	ADP	M+06	279307	area
HeLa R19 - CVB3_2Am - 13C glucose - 8h - 3	Purines	ADP	M+06	364152	area
HeLa R19 - Mock - 13C glutamine - 8h - 1	Purines	ADP	M+06	0	area
HeLa R19 - Mock - 13C glutamine - 8h - 2	Purines	ADP	M+06	0	area
HeLa R19 - Mock - 13C glutamine - 8h - 3	Purines	ADP	M+06	0	area
HeLa R19 - CVB3 - 13C glutamine - 8h - 1	Purines	ADP	M+06	0	area
HeLa R19 - CVB3 - 13C glutamine - 8h - 2	Purines	ADP	M+06	0	area
HeLa R19 - CVB3 - 13C glutamine - 8h - 3	Purines	ADP	M+06	0	area
HeLa R19 - CVB3_2Am - 13C glutamine - 8h - 1	Purines	ADP	M+06	0	area
HeLa R19 - CVB3_2Am - 13C glutamine - 8h - 2	Purines	ADP	M+06	0	area
HeLa R19 - CVB3_2Am - 13C glutamine - 8h - 3	Purines	ADP	M+06	0	area
HeLa R19 - Mock - 12C_14N glucose_glutamine - 8h - 1	Purines	ADP	M+06	0	area
HeLa R19 - Mock - 12C_14N glucose_glutamine - 8h - 2	Purines	ADP	M+06	0	area
HeLa R19 - Mock - 12C_14N glucose_glutamine - 8h - 3	Purines	ADP	M+06	0	area
HeLa R19 - Mock - 13C glucose - 4h - 1	Purines	ADP	M+07	0	area
HeLa R19 - Mock - 13C glucose - 4h - 2	Purines	ADP	M+07	8263.62	area
HeLa R19 - Mock - 13C glucose - 4h - 3	Purines	ADP	M+07	4999.24	area
HeLa R19 - CVB3 - 13C glucose - 4h - 1	Purines	ADP	M+07	15613.5	area
HeLa R19 - CVB3 - 13C glucose - 4h - 2	Purines	ADP	M+07	19360.9	area
HeLa R19 - CVB3 - 13C glucose - 4h - 3	Purines	ADP	M+07	14425.8	area
HeLa R19 - CVB3_2Am - 13C glucose - 4h - 1	Purines	ADP	M+07	49405.4	area
HeLa R19 - CVB3_2Am - 13C glucose - 4h - 2	Purines	ADP	M+07	24893.9	area
HeLa R19 - CVB3_2Am - 13C glucose - 4h - 3	Purines	ADP	M+07	59022	area
HeLa R19 - Mock - 13C glutamine - 4h - 1	Purines	ADP	M+07	2392.61	area
HeLa R19 - Mock - 13C glutamine - 4h - 2	Purines	ADP	M+07	0	area
HeLa R19 - Mock - 13C glutamine - 4h - 3	Purines	ADP	M+07	0	area
HeLa R19 - CVB3 - 13C glutamine - 4h - 1	Purines	ADP	M+07	0	area
HeLa R19 - CVB3 - 13C glutamine - 4h - 2	Purines	ADP	M+07	0	area
HeLa R19 - CVB3 - 13C glutamine - 4h - 3	Purines	ADP	M+07	0	area
HeLa R19 - CVB3_2Am - 13C glutamine - 4h - 1	Purines	ADP	M+07	0	area
HeLa R19 - CVB3_2Am - 13C glutamine - 4h - 2	Purines	ADP	M+07	0	area
HeLa R19 - CVB3_2Am - 13C glutamine - 4h - 3	Purines	ADP	M+07	0	area
HeLa R19 - Mock - 13C glucose - 6h - 1	Purines	ADP	M+07	16976.3	area
HeLa R19 - Mock - 13C glucose - 6h - 2	Purines	ADP	M+07	12596.1	area
HeLa R19 - Mock - 13C glucose - 6h - 3	Purines	ADP	M+07	19089.8	area
HeLa R19 - CVB3 - 13C glucose - 6h - 1	Purines	ADP	M+07	11294.2	area
HeLa R19 - CVB3 - 13C glucose - 6h - 2	Purines	ADP	M+07	36714.1	area
HeLa R19 - CVB3 - 13C glucose - 6h - 3	Purines	ADP	M+07	28047.7	area
HeLa R19 - CVB3_2Am - 13C glucose - 6h - 1	Purines	ADP	M+07	41326.2	area
HeLa R19 - CVB3_2Am - 13C glucose - 6h - 2	Purines	ADP	M+07	25878.9	area
HeLa R19 - CVB3_2Am - 13C glucose - 6h - 3	Purines	ADP	M+07	27253	area
HeLa R19 - Mock - 13C glutamine - 6h - 1	Purines	ADP	M+07	0	area
HeLa R19 - Mock - 13C glutamine - 6h - 2	Purines	ADP	M+07	0	area
HeLa R19 - Mock - 13C glutamine - 6h - 3	Purines	ADP	M+07	0	area
HeLa R19 - CVB3 - 13C glutamine - 6h - 1	Purines	ADP	M+07	0	area
HeLa R19 - CVB3 - 13C glutamine - 6h - 2	Purines	ADP	M+07	0	area
HeLa R19 - CVB3 - 13C glutamine - 6h - 3	Purines	ADP	M+07	0	area
HeLa R19 - CVB3_2Am - 13C glutamine - 6h - 1	Purines	ADP	M+07	0	area
HeLa R19 - CVB3_2Am - 13C glutamine - 6h - 2	Purines	ADP	M+07	0	area
HeLa R19 - CVB3_2Am - 13C glutamine - 6h - 3	Purines	ADP	M+07	0	area
HeLa R19 - Mock - 13C glucose - 8h - 1	Purines	ADP	M+07	54165.8	area
HeLa R19 - Mock - 13C glucose - 8h - 2	Purines	ADP	M+07	48997.1	area
HeLa R19 - Mock - 13C glucose - 8h - 3	Purines	ADP	M+07	85255.3	area
HeLa R19 - CVB3 - 13C glucose - 8h - 1	Purines	ADP	M+07	11688.2	area
HeLa R19 - CVB3 - 13C glucose - 8h - 2	Purines	ADP	M+07	7148.72	area
HeLa R19 - CVB3 - 13C glucose - 8h - 3	Purines	ADP	M+07	6549.91	area
HeLa R19 - CVB3_2Am - 13C glucose - 8h - 1	Purines	ADP	M+07	66036.9	area
HeLa R19 - CVB3_2Am - 13C glucose - 8h - 2	Purines	ADP	M+07	64424.9	area
HeLa R19 - CVB3_2Am - 13C glucose - 8h - 3	Purines	ADP	M+07	99433.3	area
HeLa R19 - Mock - 13C glutamine - 8h - 1	Purines	ADP	M+07	0	area
HeLa R19 - Mock - 13C glutamine - 8h - 2	Purines	ADP	M+07	0	area
HeLa R19 - Mock - 13C glutamine - 8h - 3	Purines	ADP	M+07	0	area
HeLa R19 - CVB3 - 13C glutamine - 8h - 1	Purines	ADP	M+07	0	area
HeLa R19 - CVB3 - 13C glutamine - 8h - 2	Purines	ADP	M+07	0	area
HeLa R19 - CVB3 - 13C glutamine - 8h - 3	Purines	ADP	M+07	0	area
HeLa R19 - CVB3_2Am - 13C glutamine - 8h - 1	Purines	ADP	M+07	0	area
HeLa R19 - CVB3_2Am - 13C glutamine - 8h - 2	Purines	ADP	M+07	0	area
HeLa R19 - CVB3_2Am - 13C glutamine - 8h - 3	Purines	ADP	M+07	0	area
HeLa R19 - Mock - 12C_14N glucose_glutamine - 8h - 1	Purines	ADP	M+07	0	area
HeLa R19 - Mock - 12C_14N glucose_glutamine - 8h - 2	Purines	ADP	M+07	0	area
HeLa R19 - Mock - 12C_14N glucose_glutamine - 8h - 3	Purines	ADP	M+07	0	area
HeLa R19 - Mock - 13C glucose - 4h - 1	Purines	AMP	M+00	503149	area
HeLa R19 - Mock - 13C glucose - 4h - 2	Purines	AMP	M+00	595185	area
HeLa R19 - Mock - 13C glucose - 4h - 3	Purines	AMP	M+00	577574	area
HeLa R19 - CVB3 - 13C glucose - 4h - 1	Purines	AMP	M+00	674481	area
HeLa R19 - CVB3 - 13C glucose - 4h - 2	Purines	AMP	M+00	909878	area
HeLa R19 - CVB3 - 13C glucose - 4h - 3	Purines	AMP	M+00	1.21931e+06	area
HeLa R19 - CVB3_2Am - 13C glucose - 4h - 1	Purines	AMP	M+00	1.87287e+06	area
HeLa R19 - CVB3_2Am - 13C glucose - 4h - 2	Purines	AMP	M+00	2.06997e+06	area
HeLa R19 - CVB3_2Am - 13C glucose - 4h - 3	Purines	AMP	M+00	2.32273e+06	area
HeLa R19 - Mock - 13C glutamine - 4h - 1	Purines	AMP	M+00	5.75514e+06	area
HeLa R19 - Mock - 13C glutamine - 4h - 2	Purines	AMP	M+00	5.93535e+06	area
HeLa R19 - Mock - 13C glutamine - 4h - 3	Purines	AMP	M+00	6.87763e+06	area
HeLa R19 - CVB3 - 13C glutamine - 4h - 1	Purines	AMP	M+00	953412	area
HeLa R19 - CVB3 - 13C glutamine - 4h - 2	Purines	AMP	M+00	622230	area
HeLa R19 - CVB3 - 13C glutamine - 4h - 3	Purines	AMP	M+00	705723	area
HeLa R19 - CVB3_2Am - 13C glutamine - 4h - 1	Purines	AMP	M+00	2.67641e+06	area
HeLa R19 - CVB3_2Am - 13C glutamine - 4h - 2	Purines	AMP	M+00	2.10697e+06	area
HeLa R19 - CVB3_2Am - 13C glutamine - 4h - 3	Purines	AMP	M+00	2.14918e+06	area
HeLa R19 - Mock - 13C glucose - 6h - 1	Purines	AMP	M+00	160607	area
HeLa R19 - Mock - 13C glucose - 6h - 2	Purines	AMP	M+00	151909	area
HeLa R19 - Mock - 13C glucose - 6h - 3	Purines	AMP	M+00	117768	area
HeLa R19 - CVB3 - 13C glucose - 6h - 1	Purines	AMP	M+00	819154	area
HeLa R19 - CVB3 - 13C glucose - 6h - 2	Purines	AMP	M+00	918302	area
HeLa R19 - CVB3 - 13C glucose - 6h - 3	Purines	AMP	M+00	898710	area
HeLa R19 - CVB3_2Am - 13C glucose - 6h - 1	Purines	AMP	M+00	199298	area
HeLa R19 - CVB3_2Am - 13C glucose - 6h - 2	Purines	AMP	M+00	210324	area
HeLa R19 - CVB3_2Am - 13C glucose - 6h - 3	Purines	AMP	M+00	199757	area
HeLa R19 - Mock - 13C glutamine - 6h - 1	Purines	AMP	M+00	638886	area
HeLa R19 - Mock - 13C glutamine - 6h - 2	Purines	AMP	M+00	689929	area
HeLa R19 - Mock - 13C glutamine - 6h - 3	Purines	AMP	M+00	631230	area
HeLa R19 - CVB3 - 13C glutamine - 6h - 1	Purines	AMP	M+00	666131	area
HeLa R19 - CVB3 - 13C glutamine - 6h - 2	Purines	AMP	M+00	580342	area
HeLa R19 - CVB3 - 13C glutamine - 6h - 3	Purines	AMP	M+00	636637	area
HeLa R19 - CVB3_2Am - 13C glutamine - 6h - 1	Purines	AMP	M+00	1.2264e+06	area
HeLa R19 - CVB3_2Am - 13C glutamine - 6h - 2	Purines	AMP	M+00	2.11694e+06	area
HeLa R19 - CVB3_2Am - 13C glutamine - 6h - 3	Purines	AMP	M+00	2.46355e+06	area
HeLa R19 - Mock - 13C glucose - 8h - 1	Purines	AMP	M+00	54137.1	area
HeLa R19 - Mock - 13C glucose - 8h - 2	Purines	AMP	M+00	50129.1	area
HeLa R19 - Mock - 13C glucose - 8h - 3	Purines	AMP	M+00	69450.2	area
HeLa R19 - CVB3 - 13C glucose - 8h - 1	Purines	AMP	M+00	1.52822e+06	area
HeLa R19 - CVB3 - 13C glucose - 8h - 2	Purines	AMP	M+00	1.70322e+06	area
HeLa R19 - CVB3 - 13C glucose - 8h - 3	Purines	AMP	M+00	1.40771e+06	area
HeLa R19 - CVB3_2Am - 13C glucose - 8h - 1	Purines	AMP	M+00	340347	area
HeLa R19 - CVB3_2Am - 13C glucose - 8h - 2	Purines	AMP	M+00	300682	area
HeLa R19 - CVB3_2Am - 13C glucose - 8h - 3	Purines	AMP	M+00	273288	area
HeLa R19 - Mock - 13C glutamine - 8h - 1	Purines	AMP	M+00	775648	area
HeLa R19 - Mock - 13C glutamine - 8h - 2	Purines	AMP	M+00	523442	area
HeLa R19 - Mock - 13C glutamine - 8h - 3	Purines	AMP	M+00	549479	area
HeLa R19 - CVB3 - 13C glutamine - 8h - 1	Purines	AMP	M+00	1.36233e+06	area
HeLa R19 - CVB3 - 13C glutamine - 8h - 2	Purines	AMP	M+00	1.47523e+06	area
HeLa R19 - CVB3 - 13C glutamine - 8h - 3	Purines	AMP	M+00	1.72157e+06	area
HeLa R19 - CVB3_2Am - 13C glutamine - 8h - 1	Purines	AMP	M+00	2.20996e+06	area
HeLa R19 - CVB3_2Am - 13C glutamine - 8h - 2	Purines	AMP	M+00	1.37173e+06	area
HeLa R19 - CVB3_2Am - 13C glutamine - 8h - 3	Purines	AMP	M+00	2.42053e+06	area
HeLa R19 - Mock - 12C_14N glucose_glutamine - 8h - 1	Purines	AMP	M+00	552040	area
HeLa R19 - Mock - 12C_14N glucose_glutamine - 8h - 2	Purines	AMP	M+00	412029	area
HeLa R19 - Mock - 12C_14N glucose_glutamine - 8h - 3	Purines	AMP	M+00	814497	area
HeLa R19 - Mock - 13C glucose - 4h - 1	Purines	AMP	M+01	0	area
HeLa R19 - Mock - 13C glucose - 4h - 2	Purines	AMP	M+01	0	area
HeLa R19 - Mock - 13C glucose - 4h - 3	Purines	AMP	M+01	0	area
HeLa R19 - CVB3 - 13C glucose - 4h - 1	Purines	AMP	M+01	0	area
HeLa R19 - CVB3 - 13C glucose - 4h - 2	Purines	AMP	M+01	0	area
HeLa R19 - CVB3 - 13C glucose - 4h - 3	Purines	AMP	M+01	0	area
HeLa R19 - CVB3_2Am - 13C glucose - 4h - 1	Purines	AMP	M+01	0	area
HeLa R19 - CVB3_2Am - 13C glucose - 4h - 2	Purines	AMP	M+01	0	area
HeLa R19 - CVB3_2Am - 13C glucose - 4h - 3	Purines	AMP	M+01	0	area
HeLa R19 - Mock - 13C glutamine - 4h - 1	Purines	AMP	M+01	242630	area
HeLa R19 - Mock - 13C glutamine - 4h - 2	Purines	AMP	M+01	358860	area
HeLa R19 - Mock - 13C glutamine - 4h - 3	Purines	AMP	M+01	392779	area
HeLa R19 - CVB3 - 13C glutamine - 4h - 1	Purines	AMP	M+01	39487.7	area
HeLa R19 - CVB3 - 13C glutamine - 4h - 2	Purines	AMP	M+01	0	area
HeLa R19 - CVB3 - 13C glutamine - 4h - 3	Purines	AMP	M+01	0	area
HeLa R19 - CVB3_2Am - 13C glutamine - 4h - 1	Purines	AMP	M+01	140286	area
HeLa R19 - CVB3_2Am - 13C glutamine - 4h - 2	Purines	AMP	M+01	61355.6	area
HeLa R19 - CVB3_2Am - 13C glutamine - 4h - 3	Purines	AMP	M+01	101191	area
HeLa R19 - Mock - 13C glucose - 6h - 1	Purines	AMP	M+01	0	area
HeLa R19 - Mock - 13C glucose - 6h - 2	Purines	AMP	M+01	0	area
HeLa R19 - Mock - 13C glucose - 6h - 3	Purines	AMP	M+01	0	area
HeLa R19 - CVB3 - 13C glucose - 6h - 1	Purines	AMP	M+01	0	area
HeLa R19 - CVB3 - 13C glucose - 6h - 2	Purines	AMP	M+01	0	area
HeLa R19 - CVB3 - 13C glucose - 6h - 3	Purines	AMP	M+01	0	area
HeLa R19 - CVB3_2Am - 13C glucose - 6h - 1	Purines	AMP	M+01	0	area
HeLa R19 - CVB3_2Am - 13C glucose - 6h - 2	Purines	AMP	M+01	0	area
HeLa R19 - CVB3_2Am - 13C glucose - 6h - 3	Purines	AMP	M+01	0	area
HeLa R19 - Mock - 13C glutamine - 6h - 1	Purines	AMP	M+01	2834.79	area
HeLa R19 - Mock - 13C glutamine - 6h - 2	Purines	AMP	M+01	0	area
HeLa R19 - Mock - 13C glutamine - 6h - 3	Purines	AMP	M+01	0	area
HeLa R19 - CVB3 - 13C glutamine - 6h - 1	Purines	AMP	M+01	0	area
HeLa R19 - CVB3 - 13C glutamine - 6h - 2	Purines	AMP	M+01	0	area
HeLa R19 - CVB3 - 13C glutamine - 6h - 3	Purines	AMP	M+01	0	area
HeLa R19 - CVB3_2Am - 13C glutamine - 6h - 1	Purines	AMP	M+01	21847.1	area
HeLa R19 - CVB3_2Am - 13C glutamine - 6h - 2	Purines	AMP	M+01	106034	area
HeLa R19 - CVB3_2Am - 13C glutamine - 6h - 3	Purines	AMP	M+01	108391	area
HeLa R19 - Mock - 13C glucose - 8h - 1	Purines	AMP	M+01	0	area
HeLa R19 - Mock - 13C glucose - 8h - 2	Purines	AMP	M+01	0	area
HeLa R19 - Mock - 13C glucose - 8h - 3	Purines	AMP	M+01	0	area
HeLa R19 - CVB3 - 13C glucose - 8h - 1	Purines	AMP	M+01	0	area
HeLa R19 - CVB3 - 13C glucose - 8h - 2	Purines	AMP	M+01	0	area
HeLa R19 - CVB3 - 13C glucose - 8h - 3	Purines	AMP	M+01	0	area
HeLa R19 - CVB3_2Am - 13C glucose - 8h - 1	Purines	AMP	M+01	0	area
HeLa R19 - CVB3_2Am - 13C glucose - 8h - 2	Purines	AMP	M+01	0	area
HeLa R19 - CVB3_2Am - 13C glucose - 8h - 3	Purines	AMP	M+01	0	area
HeLa R19 - Mock - 13C glutamine - 8h - 1	Purines	AMP	M+01	0	area
HeLa R19 - Mock - 13C glutamine - 8h - 2	Purines	AMP	M+01	0	area
HeLa R19 - Mock - 13C glutamine - 8h - 3	Purines	AMP	M+01	0	area
HeLa R19 - CVB3 - 13C glutamine - 8h - 1	Purines	AMP	M+01	23953.6	area
HeLa R19 - CVB3 - 13C glutamine - 8h - 2	Purines	AMP	M+01	11017.6	area
HeLa R19 - CVB3 - 13C glutamine - 8h - 3	Purines	AMP	M+01	22357.3	area
HeLa R19 - CVB3_2Am - 13C glutamine - 8h - 1	Purines	AMP	M+01	114732	area
HeLa R19 - CVB3_2Am - 13C glutamine - 8h - 2	Purines	AMP	M+01	65163.3	area
HeLa R19 - CVB3_2Am - 13C glutamine - 8h - 3	Purines	AMP	M+01	107366	area
HeLa R19 - Mock - 12C_14N glucose_glutamine - 8h - 1	Purines	AMP	M+01	0	area
HeLa R19 - Mock - 12C_14N glucose_glutamine - 8h - 2	Purines	AMP	M+01	0	area
HeLa R19 - Mock - 12C_14N glucose_glutamine - 8h - 3	Purines	AMP	M+01	20026.4	area
HeLa R19 - Mock - 13C glucose - 4h - 1	Purines	AMP	M+02	0	area
HeLa R19 - Mock - 13C glucose - 4h - 2	Purines	AMP	M+02	0	area
HeLa R19 - Mock - 13C glucose - 4h - 3	Purines	AMP	M+02	8280.94	area
HeLa R19 - CVB3 - 13C glucose - 4h - 1	Purines	AMP	M+02	10481.5	area
HeLa R19 - CVB3 - 13C glucose - 4h - 2	Purines	AMP	M+02	0	area
HeLa R19 - CVB3 - 13C glucose - 4h - 3	Purines	AMP	M+02	66065.9	area
HeLa R19 - CVB3_2Am - 13C glucose - 4h - 1	Purines	AMP	M+02	137719	area
HeLa R19 - CVB3_2Am - 13C glucose - 4h - 2	Purines	AMP	M+02	105708	area
HeLa R19 - CVB3_2Am - 13C glucose - 4h - 3	Purines	AMP	M+02	104242	area
HeLa R19 - Mock - 13C glutamine - 4h - 1	Purines	AMP	M+02	0	area
HeLa R19 - Mock - 13C glutamine - 4h - 2	Purines	AMP	M+02	0	area
HeLa R19 - Mock - 13C glutamine - 4h - 3	Purines	AMP	M+02	0	area
HeLa R19 - CVB3 - 13C glutamine - 4h - 1	Purines	AMP	M+02	0	area
HeLa R19 - CVB3 - 13C glutamine - 4h - 2	Purines	AMP	M+02	0	area
HeLa R19 - CVB3 - 13C glutamine - 4h - 3	Purines	AMP	M+02	0	area
HeLa R19 - CVB3_2Am - 13C glutamine - 4h - 1	Purines	AMP	M+02	0	area
HeLa R19 - CVB3_2Am - 13C glutamine - 4h - 2	Purines	AMP	M+02	0	area
HeLa R19 - CVB3_2Am - 13C glutamine - 4h - 3	Purines	AMP	M+02	0	area
HeLa R19 - Mock - 13C glucose - 6h - 1	Purines	AMP	M+02	0	area
HeLa R19 - Mock - 13C glucose - 6h - 2	Purines	AMP	M+02	3219.16	area
HeLa R19 - Mock - 13C glucose - 6h - 3	Purines	AMP	M+02	0	area
HeLa R19 - CVB3 - 13C glucose - 6h - 1	Purines	AMP	M+02	44866.4	area
HeLa R19 - CVB3 - 13C glucose - 6h - 2	Purines	AMP	M+02	10472.5	area
HeLa R19 - CVB3 - 13C glucose - 6h - 3	Purines	AMP	M+02	19085.1	area
HeLa R19 - CVB3_2Am - 13C glucose - 6h - 1	Purines	AMP	M+02	0	area
HeLa R19 - CVB3_2Am - 13C glucose - 6h - 2	Purines	AMP	M+02	0	area
HeLa R19 - CVB3_2Am - 13C glucose - 6h - 3	Purines	AMP	M+02	4252.06	area
HeLa R19 - Mock - 13C glutamine - 6h - 1	Purines	AMP	M+02	0	area
HeLa R19 - Mock - 13C glutamine - 6h - 2	Purines	AMP	M+02	0	area
HeLa R19 - Mock - 13C glutamine - 6h - 3	Purines	AMP	M+02	0	area
HeLa R19 - CVB3 - 13C glutamine - 6h - 1	Purines	AMP	M+02	0	area
HeLa R19 - CVB3 - 13C glutamine - 6h - 2	Purines	AMP	M+02	0	area
HeLa R19 - CVB3 - 13C glutamine - 6h - 3	Purines	AMP	M+02	0	area
HeLa R19 - CVB3_2Am - 13C glutamine - 6h - 1	Purines	AMP	M+02	0	area
HeLa R19 - CVB3_2Am - 13C glutamine - 6h - 2	Purines	AMP	M+02	0	area
HeLa R19 - CVB3_2Am - 13C glutamine - 6h - 3	Purines	AMP	M+02	0	area
HeLa R19 - Mock - 13C glucose - 8h - 1	Purines	AMP	M+02	0	area
HeLa R19 - Mock - 13C glucose - 8h - 2	Purines	AMP	M+02	0	area
HeLa R19 - Mock - 13C glucose - 8h - 3	Purines	AMP	M+02	3019.17	area
HeLa R19 - CVB3 - 13C glucose - 8h - 1	Purines	AMP	M+02	33891.3	area
HeLa R19 - CVB3 - 13C glucose - 8h - 2	Purines	AMP	M+02	57389.3	area
HeLa R19 - CVB3 - 13C glucose - 8h - 3	Purines	AMP	M+02	20355	area
HeLa R19 - CVB3_2Am - 13C glucose - 8h - 1	Purines	AMP	M+02	0	area
HeLa R19 - CVB3_2Am - 13C glucose - 8h - 2	Purines	AMP	M+02	0	area
HeLa R19 - CVB3_2Am - 13C glucose - 8h - 3	Purines	AMP	M+02	0	area
HeLa R19 - Mock - 13C glutamine - 8h - 1	Purines	AMP	M+02	0	area
HeLa R19 - Mock - 13C glutamine - 8h - 2	Purines	AMP	M+02	0	area
HeLa R19 - Mock - 13C glutamine - 8h - 3	Purines	AMP	M+02	0	area
HeLa R19 - CVB3 - 13C glutamine - 8h - 1	Purines	AMP	M+02	0	area
HeLa R19 - CVB3 - 13C glutamine - 8h - 2	Purines	AMP	M+02	0	area
HeLa R19 - CVB3 - 13C glutamine - 8h - 3	Purines	AMP	M+02	0	area
HeLa R19 - CVB3_2Am - 13C glutamine - 8h - 1	Purines	AMP	M+02	0	area
HeLa R19 - CVB3_2Am - 13C glutamine - 8h - 2	Purines	AMP	M+02	0	area
HeLa R19 - CVB3_2Am - 13C glutamine - 8h - 3	Purines	AMP	M+02	0	area
HeLa R19 - Mock - 12C_14N glucose_glutamine - 8h - 1	Purines	AMP	M+02	0	area
HeLa R19 - Mock - 12C_14N glucose_glutamine - 8h - 2	Purines	AMP	M+02	0	area
HeLa R19 - Mock - 12C_14N glucose_glutamine - 8h - 3	Purines	AMP	M+02	0	area
HeLa R19 - Mock - 13C glucose - 4h - 1	Purines	AMP	M+03	0	area
HeLa R19 - Mock - 13C glucose - 4h - 2	Purines	AMP	M+03	3403.7	area
HeLa R19 - Mock - 13C glucose - 4h - 3	Purines	AMP	M+03	9734.16	area
HeLa R19 - CVB3 - 13C glucose - 4h - 1	Purines	AMP	M+03	11352.3	area
HeLa R19 - CVB3 - 13C glucose - 4h - 2	Purines	AMP	M+03	35663.9	area
HeLa R19 - CVB3 - 13C glucose - 4h - 3	Purines	AMP	M+03	33994.8	area
HeLa R19 - CVB3_2Am - 13C glucose - 4h - 1	Purines	AMP	M+03	128097	area
HeLa R19 - CVB3_2Am - 13C glucose - 4h - 2	Purines	AMP	M+03	131438	area
HeLa R19 - CVB3_2Am - 13C glucose - 4h - 3	Purines	AMP	M+03	109256	area
HeLa R19 - Mock - 13C glutamine - 4h - 1	Purines	AMP	M+03	0	area
HeLa R19 - Mock - 13C glutamine - 4h - 2	Purines	AMP	M+03	0	area
HeLa R19 - Mock - 13C glutamine - 4h - 3	Purines	AMP	M+03	0	area
HeLa R19 - CVB3 - 13C glutamine - 4h - 1	Purines	AMP	M+03	0	area
HeLa R19 - CVB3 - 13C glutamine - 4h - 2	Purines	AMP	M+03	0	area
HeLa R19 - CVB3 - 13C glutamine - 4h - 3	Purines	AMP	M+03	0	area
HeLa R19 - CVB3_2Am - 13C glutamine - 4h - 1	Purines	AMP	M+03	0	area
HeLa R19 - CVB3_2Am - 13C glutamine - 4h - 2	Purines	AMP	M+03	0	area
HeLa R19 - CVB3_2Am - 13C glutamine - 4h - 3	Purines	AMP	M+03	0	area
HeLa R19 - Mock - 13C glucose - 6h - 1	Purines	AMP	M+03	0	area
HeLa R19 - Mock - 13C glucose - 6h - 2	Purines	AMP	M+03	2894.96	area
HeLa R19 - Mock - 13C glucose - 6h - 3	Purines	AMP	M+03	0	area
HeLa R19 - CVB3 - 13C glucose - 6h - 1	Purines	AMP	M+03	20869.7	area
HeLa R19 - CVB3 - 13C glucose - 6h - 2	Purines	AMP	M+03	13935.5	area
HeLa R19 - CVB3 - 13C glucose - 6h - 3	Purines	AMP	M+03	22430.3	area
HeLa R19 - CVB3_2Am - 13C glucose - 6h - 1	Purines	AMP	M+03	3283.67	area
HeLa R19 - CVB3_2Am - 13C glucose - 6h - 2	Purines	AMP	M+03	0	area
HeLa R19 - CVB3_2Am - 13C glucose - 6h - 3	Purines	AMP	M+03	6170.2	area
HeLa R19 - Mock - 13C glutamine - 6h - 1	Purines	AMP	M+03	0	area
HeLa R19 - Mock - 13C glutamine - 6h - 2	Purines	AMP	M+03	0	area
HeLa R19 - Mock - 13C glutamine - 6h - 3	Purines	AMP	M+03	0	area
HeLa R19 - CVB3 - 13C glutamine - 6h - 1	Purines	AMP	M+03	0	area
HeLa R19 - CVB3 - 13C glutamine - 6h - 2	Purines	AMP	M+03	0	area
HeLa R19 - CVB3 - 13C glutamine - 6h - 3	Purines	AMP	M+03	0	area
HeLa R19 - CVB3_2Am - 13C glutamine - 6h - 1	Purines	AMP	M+03	0	area
HeLa R19 - CVB3_2Am - 13C glutamine - 6h - 2	Purines	AMP	M+03	0	area
HeLa R19 - CVB3_2Am - 13C glutamine - 6h - 3	Purines	AMP	M+03	0	area
HeLa R19 - Mock - 13C glucose - 8h - 1	Purines	AMP	M+03	0	area
HeLa R19 - Mock - 13C glucose - 8h - 2	Purines	AMP	M+03	0	area
HeLa R19 - Mock - 13C glucose - 8h - 3	Purines	AMP	M+03	0	area
HeLa R19 - CVB3 - 13C glucose - 8h - 1	Purines	AMP	M+03	7796.05	area
HeLa R19 - CVB3 - 13C glucose - 8h - 2	Purines	AMP	M+03	42474	area
HeLa R19 - CVB3 - 13C glucose - 8h - 3	Purines	AMP	M+03	31491	area
HeLa R19 - CVB3_2Am - 13C glucose - 8h - 1	Purines	AMP	M+03	0	area
HeLa R19 - CVB3_2Am - 13C glucose - 8h - 2	Purines	AMP	M+03	0	area
HeLa R19 - CVB3_2Am - 13C glucose - 8h - 3	Purines	AMP	M+03	3452.49	area
HeLa R19 - Mock - 13C glutamine - 8h - 1	Purines	AMP	M+03	0	area
HeLa R19 - Mock - 13C glutamine - 8h - 2	Purines	AMP	M+03	0	area
HeLa R19 - Mock - 13C glutamine - 8h - 3	Purines	AMP	M+03	0	area
HeLa R19 - CVB3 - 13C glutamine - 8h - 1	Purines	AMP	M+03	0	area
HeLa R19 - CVB3 - 13C glutamine - 8h - 2	Purines	AMP	M+03	0	area
HeLa R19 - CVB3 - 13C glutamine - 8h - 3	Purines	AMP	M+03	0	area
HeLa R19 - CVB3_2Am - 13C glutamine - 8h - 1	Purines	AMP	M+03	0	area
HeLa R19 - CVB3_2Am - 13C glutamine - 8h - 2	Purines	AMP	M+03	0	area
HeLa R19 - CVB3_2Am - 13C glutamine - 8h - 3	Purines	AMP	M+03	0	area
HeLa R19 - Mock - 12C_14N glucose_glutamine - 8h - 1	Purines	AMP	M+03	0	area
HeLa R19 - Mock - 12C_14N glucose_glutamine - 8h - 2	Purines	AMP	M+03	0	area
HeLa R19 - Mock - 12C_14N glucose_glutamine - 8h - 3	Purines	AMP	M+03	0	area
HeLa R19 - Mock - 13C glucose - 4h - 1	Purines	AMP	M+04	0	area
HeLa R19 - Mock - 13C glucose - 4h - 2	Purines	AMP	M+04	11057.4	area
HeLa R19 - Mock - 13C glucose - 4h - 3	Purines	AMP	M+04	5784.58	area
HeLa R19 - CVB3 - 13C glucose - 4h - 1	Purines	AMP	M+04	8373.88	area
HeLa R19 - CVB3 - 13C glucose - 4h - 2	Purines	AMP	M+04	16137.3	area
HeLa R19 - CVB3 - 13C glucose - 4h - 3	Purines	AMP	M+04	50967	area
HeLa R19 - CVB3_2Am - 13C glucose - 4h - 1	Purines	AMP	M+04	138796	area
HeLa R19 - CVB3_2Am - 13C glucose - 4h - 2	Purines	AMP	M+04	144061	area
HeLa R19 - CVB3_2Am - 13C glucose - 4h - 3	Purines	AMP	M+04	142932	area
HeLa R19 - Mock - 13C glutamine - 4h - 1	Purines	AMP	M+04	0	area
HeLa R19 - Mock - 13C glutamine - 4h - 2	Purines	AMP	M+04	0	area
HeLa R19 - Mock - 13C glutamine - 4h - 3	Purines	AMP	M+04	0	area
HeLa R19 - CVB3 - 13C glutamine - 4h - 1	Purines	AMP	M+04	0	area
HeLa R19 - CVB3 - 13C glutamine - 4h - 2	Purines	AMP	M+04	0	area
HeLa R19 - CVB3 - 13C glutamine - 4h - 3	Purines	AMP	M+04	0	area
HeLa R19 - CVB3_2Am - 13C glutamine - 4h - 1	Purines	AMP	M+04	0	area
HeLa R19 - CVB3_2Am - 13C glutamine - 4h - 2	Purines	AMP	M+04	0	area
HeLa R19 - CVB3_2Am - 13C glutamine - 4h - 3	Purines	AMP	M+04	0	area
HeLa R19 - Mock - 13C glucose - 6h - 1	Purines	AMP	M+04	0	area
HeLa R19 - Mock - 13C glucose - 6h - 2	Purines	AMP	M+04	5023.06	area
HeLa R19 - Mock - 13C glucose - 6h - 3	Purines	AMP	M+04	0	area
HeLa R19 - CVB3 - 13C glucose - 6h - 1	Purines	AMP	M+04	27681.6	area
HeLa R19 - CVB3 - 13C glucose - 6h - 2	Purines	AMP	M+04	38266.8	area
HeLa R19 - CVB3 - 13C glucose - 6h - 3	Purines	AMP	M+04	49027.1	area
HeLa R19 - CVB3_2Am - 13C glucose - 6h - 1	Purines	AMP	M+04	6167.7	area
HeLa R19 - CVB3_2Am - 13C glucose - 6h - 2	Purines	AMP	M+04	0	area
HeLa R19 - CVB3_2Am - 13C glucose - 6h - 3	Purines	AMP	M+04	3567.63	area
HeLa R19 - Mock - 13C glutamine - 6h - 1	Purines	AMP	M+04	0	area
HeLa R19 - Mock - 13C glutamine - 6h - 2	Purines	AMP	M+04	0	area
HeLa R19 - Mock - 13C glutamine - 6h - 3	Purines	AMP	M+04	0	area
HeLa R19 - CVB3 - 13C glutamine - 6h - 1	Purines	AMP	M+04	0	area
HeLa R19 - CVB3 - 13C glutamine - 6h - 2	Purines	AMP	M+04	0	area
HeLa R19 - CVB3 - 13C glutamine - 6h - 3	Purines	AMP	M+04	0	area
HeLa R19 - CVB3_2Am - 13C glutamine - 6h - 1	Purines	AMP	M+04	0	area
HeLa R19 - CVB3_2Am - 13C glutamine - 6h - 2	Purines	AMP	M+04	0	area
HeLa R19 - CVB3_2Am - 13C glutamine - 6h - 3	Purines	AMP	M+04	0	area
HeLa R19 - Mock - 13C glucose - 8h - 1	Purines	AMP	M+04	0	area
HeLa R19 - Mock - 13C glucose - 8h - 2	Purines	AMP	M+04	3297.43	area
HeLa R19 - Mock - 13C glucose - 8h - 3	Purines	AMP	M+04	6606.11	area
HeLa R19 - CVB3 - 13C glucose - 8h - 1	Purines	AMP	M+04	13958.5	area
HeLa R19 - CVB3 - 13C glucose - 8h - 2	Purines	AMP	M+04	70391.6	area
HeLa R19 - CVB3 - 13C glucose - 8h - 3	Purines	AMP	M+04	25447.8	area
HeLa R19 - CVB3_2Am - 13C glucose - 8h - 1	Purines	AMP	M+04	15381.5	area
HeLa R19 - CVB3_2Am - 13C glucose - 8h - 2	Purines	AMP	M+04	15517.2	area
HeLa R19 - CVB3_2Am - 13C glucose - 8h - 3	Purines	AMP	M+04	5310.39	area
HeLa R19 - Mock - 13C glutamine - 8h - 1	Purines	AMP	M+04	0	area
HeLa R19 - Mock - 13C glutamine - 8h - 2	Purines	AMP	M+04	0	area
HeLa R19 - Mock - 13C glutamine - 8h - 3	Purines	AMP	M+04	0	area
HeLa R19 - CVB3 - 13C glutamine - 8h - 1	Purines	AMP	M+04	0	area
HeLa R19 - CVB3 - 13C glutamine - 8h - 2	Purines	AMP	M+04	0	area
HeLa R19 - CVB3 - 13C glutamine - 8h - 3	Purines	AMP	M+04	0	area
HeLa R19 - CVB3_2Am - 13C glutamine - 8h - 1	Purines	AMP	M+04	0	area
HeLa R19 - CVB3_2Am - 13C glutamine - 8h - 2	Purines	AMP	M+04	0	area
HeLa R19 - CVB3_2Am - 13C glutamine - 8h - 3	Purines	AMP	M+04	0	area
HeLa R19 - Mock - 12C_14N glucose_glutamine - 8h - 1	Purines	AMP	M+04	0	area
HeLa R19 - Mock - 12C_14N glucose_glutamine - 8h - 2	Purines	AMP	M+04	0	area
HeLa R19 - Mock - 12C_14N glucose_glutamine - 8h - 3	Purines	AMP	M+04	0	area
HeLa R19 - Mock - 13C glucose - 4h - 1	Purines	AMP	M+05	515831	area
HeLa R19 - Mock - 13C glucose - 4h - 2	Purines	AMP	M+05	686219	area
HeLa R19 - Mock - 13C glucose - 4h - 3	Purines	AMP	M+05	579713	area
HeLa R19 - CVB3 - 13C glucose - 4h - 1	Purines	AMP	M+05	633065	area
HeLa R19 - CVB3 - 13C glucose - 4h - 2	Purines	AMP	M+05	958800	area
HeLa R19 - CVB3 - 13C glucose - 4h - 3	Purines	AMP	M+05	1.18516e+06	area
HeLa R19 - CVB3_2Am - 13C glucose - 4h - 1	Purines	AMP	M+05	2.24984e+06	area
HeLa R19 - CVB3_2Am - 13C glucose - 4h - 2	Purines	AMP	M+05	2.34083e+06	area
HeLa R19 - CVB3_2Am - 13C glucose - 4h - 3	Purines	AMP	M+05	2.77774e+06	area
HeLa R19 - Mock - 13C glutamine - 4h - 1	Purines	AMP	M+05	0	area
HeLa R19 - Mock - 13C glutamine - 4h - 2	Purines	AMP	M+05	0	area
HeLa R19 - Mock - 13C glutamine - 4h - 3	Purines	AMP	M+05	0	area
HeLa R19 - CVB3 - 13C glutamine - 4h - 1	Purines	AMP	M+05	0	area
HeLa R19 - CVB3 - 13C glutamine - 4h - 2	Purines	AMP	M+05	0	area
HeLa R19 - CVB3 - 13C glutamine - 4h - 3	Purines	AMP	M+05	0	area
HeLa R19 - CVB3_2Am - 13C glutamine - 4h - 1	Purines	AMP	M+05	0	area
HeLa R19 - CVB3_2Am - 13C glutamine - 4h - 2	Purines	AMP	M+05	0	area
HeLa R19 - CVB3_2Am - 13C glutamine - 4h - 3	Purines	AMP	M+05	0	area
HeLa R19 - Mock - 13C glucose - 6h - 1	Purines	AMP	M+05	328270	area
HeLa R19 - Mock - 13C glucose - 6h - 2	Purines	AMP	M+05	340952	area
HeLa R19 - Mock - 13C glucose - 6h - 3	Purines	AMP	M+05	247617	area
HeLa R19 - CVB3 - 13C glucose - 6h - 1	Purines	AMP	M+05	1.08794e+06	area
HeLa R19 - CVB3 - 13C glucose - 6h - 2	Purines	AMP	M+05	1.08927e+06	area
HeLa R19 - CVB3 - 13C glucose - 6h - 3	Purines	AMP	M+05	1.09372e+06	area
HeLa R19 - CVB3_2Am - 13C glucose - 6h - 1	Purines	AMP	M+05	389661	area
HeLa R19 - CVB3_2Am - 13C glucose - 6h - 2	Purines	AMP	M+05	361725	area
HeLa R19 - CVB3_2Am - 13C glucose - 6h - 3	Purines	AMP	M+05	358103	area
HeLa R19 - Mock - 13C glutamine - 6h - 1	Purines	AMP	M+05	0	area
HeLa R19 - Mock - 13C glutamine - 6h - 2	Purines	AMP	M+05	0	area
HeLa R19 - Mock - 13C glutamine - 6h - 3	Purines	AMP	M+05	0	area
HeLa R19 - CVB3 - 13C glutamine - 6h - 1	Purines	AMP	M+05	0	area
HeLa R19 - CVB3 - 13C glutamine - 6h - 2	Purines	AMP	M+05	0	area
HeLa R19 - CVB3 - 13C glutamine - 6h - 3	Purines	AMP	M+05	0	area
HeLa R19 - CVB3_2Am - 13C glutamine - 6h - 1	Purines	AMP	M+05	0	area
HeLa R19 - CVB3_2Am - 13C glutamine - 6h - 2	Purines	AMP	M+05	0	area
HeLa R19 - CVB3_2Am - 13C glutamine - 6h - 3	Purines	AMP	M+05	0	area
HeLa R19 - Mock - 13C glucose - 8h - 1	Purines	AMP	M+05	219299	area
HeLa R19 - Mock - 13C glucose - 8h - 2	Purines	AMP	M+05	258642	area
HeLa R19 - Mock - 13C glucose - 8h - 3	Purines	AMP	M+05	269209	area
HeLa R19 - CVB3 - 13C glucose - 8h - 1	Purines	AMP	M+05	1.35132e+06	area
HeLa R19 - CVB3 - 13C glucose - 8h - 2	Purines	AMP	M+05	1.52045e+06	area
HeLa R19 - CVB3 - 13C glucose - 8h - 3	Purines	AMP	M+05	1.38679e+06	area
HeLa R19 - CVB3_2Am - 13C glucose - 8h - 1	Purines	AMP	M+05	684479	area
HeLa R19 - CVB3_2Am - 13C glucose - 8h - 2	Purines	AMP	M+05	552684	area
HeLa R19 - CVB3_2Am - 13C glucose - 8h - 3	Purines	AMP	M+05	565101	area
HeLa R19 - Mock - 13C glutamine - 8h - 1	Purines	AMP	M+05	0	area
HeLa R19 - Mock - 13C glutamine - 8h - 2	Purines	AMP	M+05	0	area
HeLa R19 - Mock - 13C glutamine - 8h - 3	Purines	AMP	M+05	0	area
HeLa R19 - CVB3 - 13C glutamine - 8h - 1	Purines	AMP	M+05	0	area
HeLa R19 - CVB3 - 13C glutamine - 8h - 2	Purines	AMP	M+05	0	area
HeLa R19 - CVB3 - 13C glutamine - 8h - 3	Purines	AMP	M+05	0	area
HeLa R19 - CVB3_2Am - 13C glutamine - 8h - 1	Purines	AMP	M+05	0	area
HeLa R19 - CVB3_2Am - 13C glutamine - 8h - 2	Purines	AMP	M+05	0	area
HeLa R19 - CVB3_2Am - 13C glutamine - 8h - 3	Purines	AMP	M+05	0	area
HeLa R19 - Mock - 12C_14N glucose_glutamine - 8h - 1	Purines	AMP	M+05	0	area
HeLa R19 - Mock - 12C_14N glucose_glutamine - 8h - 2	Purines	AMP	M+05	0	area
HeLa R19 - Mock - 12C_14N glucose_glutamine - 8h - 3	Purines	AMP	M+05	0	area
HeLa R19 - Mock - 13C glucose - 4h - 1	Purines	AMP	M+06	6109.46	area
HeLa R19 - Mock - 13C glucose - 4h - 2	Purines	AMP	M+06	0	area
HeLa R19 - Mock - 13C glucose - 4h - 3	Purines	AMP	M+06	9902.75	area
HeLa R19 - CVB3 - 13C glucose - 4h - 1	Purines	AMP	M+06	9657.66	area
HeLa R19 - CVB3 - 13C glucose - 4h - 2	Purines	AMP	M+06	30272.1	area
HeLa R19 - CVB3 - 13C glucose - 4h - 3	Purines	AMP	M+06	58898.2	area
HeLa R19 - CVB3_2Am - 13C glucose - 4h - 1	Purines	AMP	M+06	273224	area
HeLa R19 - CVB3_2Am - 13C glucose - 4h - 2	Purines	AMP	M+06	282437	area
HeLa R19 - CVB3_2Am - 13C glucose - 4h - 3	Purines	AMP	M+06	340339	area
HeLa R19 - Mock - 13C glutamine - 4h - 1	Purines	AMP	M+06	0	area
HeLa R19 - Mock - 13C glutamine - 4h - 2	Purines	AMP	M+06	0	area
HeLa R19 - Mock - 13C glutamine - 4h - 3	Purines	AMP	M+06	0	area
HeLa R19 - CVB3 - 13C glutamine - 4h - 1	Purines	AMP	M+06	0	area
HeLa R19 - CVB3 - 13C glutamine - 4h - 2	Purines	AMP	M+06	0	area
HeLa R19 - CVB3 - 13C glutamine - 4h - 3	Purines	AMP	M+06	0	area
HeLa R19 - CVB3_2Am - 13C glutamine - 4h - 1	Purines	AMP	M+06	0	area
HeLa R19 - CVB3_2Am - 13C glutamine - 4h - 2	Purines	AMP	M+06	0	area
HeLa R19 - CVB3_2Am - 13C glutamine - 4h - 3	Purines	AMP	M+06	0	area
HeLa R19 - Mock - 13C glucose - 6h - 1	Purines	AMP	M+06	9430.3	area
HeLa R19 - Mock - 13C glucose - 6h - 2	Purines	AMP	M+06	8113.38	area
HeLa R19 - Mock - 13C glucose - 6h - 3	Purines	AMP	M+06	8669.98	area
HeLa R19 - CVB3 - 13C glucose - 6h - 1	Purines	AMP	M+06	40512.9	area
HeLa R19 - CVB3 - 13C glucose - 6h - 2	Purines	AMP	M+06	30594.9	area
HeLa R19 - CVB3 - 13C glucose - 6h - 3	Purines	AMP	M+06	43922.3	area
HeLa R19 - CVB3_2Am - 13C glucose - 6h - 1	Purines	AMP	M+06	28934.2	area
HeLa R19 - CVB3_2Am - 13C glucose - 6h - 2	Purines	AMP	M+06	24563.6	area
HeLa R19 - CVB3_2Am - 13C glucose - 6h - 3	Purines	AMP	M+06	9230.11	area
HeLa R19 - Mock - 13C glutamine - 6h - 1	Purines	AMP	M+06	0	area
HeLa R19 - Mock - 13C glutamine - 6h - 2	Purines	AMP	M+06	0	area
HeLa R19 - Mock - 13C glutamine - 6h - 3	Purines	AMP	M+06	0	area
HeLa R19 - CVB3 - 13C glutamine - 6h - 1	Purines	AMP	M+06	0	area
HeLa R19 - CVB3 - 13C glutamine - 6h - 2	Purines	AMP	M+06	0	area
HeLa R19 - CVB3 - 13C glutamine - 6h - 3	Purines	AMP	M+06	0	area
HeLa R19 - CVB3_2Am - 13C glutamine - 6h - 1	Purines	AMP	M+06	0	area
HeLa R19 - CVB3_2Am - 13C glutamine - 6h - 2	Purines	AMP	M+06	0	area
HeLa R19 - CVB3_2Am - 13C glutamine - 6h - 3	Purines	AMP	M+06	0	area
HeLa R19 - Mock - 13C glucose - 8h - 1	Purines	AMP	M+06	18242.2	area
HeLa R19 - Mock - 13C glucose - 8h - 2	Purines	AMP	M+06	19638.4	area
HeLa R19 - Mock - 13C glucose - 8h - 3	Purines	AMP	M+06	16919.4	area
HeLa R19 - CVB3 - 13C glucose - 8h - 1	Purines	AMP	M+06	38580.6	area
HeLa R19 - CVB3 - 13C glucose - 8h - 2	Purines	AMP	M+06	34365.6	area
HeLa R19 - CVB3 - 13C glucose - 8h - 3	Purines	AMP	M+06	23929.9	area
HeLa R19 - CVB3_2Am - 13C glucose - 8h - 1	Purines	AMP	M+06	90824.2	area
HeLa R19 - CVB3_2Am - 13C glucose - 8h - 2	Purines	AMP	M+06	81843.6	area
HeLa R19 - CVB3_2Am - 13C glucose - 8h - 3	Purines	AMP	M+06	110292	area
HeLa R19 - Mock - 13C glutamine - 8h - 1	Purines	AMP	M+06	0	area
HeLa R19 - Mock - 13C glutamine - 8h - 2	Purines	AMP	M+06	0	area
HeLa R19 - Mock - 13C glutamine - 8h - 3	Purines	AMP	M+06	0	area
HeLa R19 - CVB3 - 13C glutamine - 8h - 1	Purines	AMP	M+06	0	area
HeLa R19 - CVB3 - 13C glutamine - 8h - 2	Purines	AMP	M+06	0	area
HeLa R19 - CVB3 - 13C glutamine - 8h - 3	Purines	AMP	M+06	0	area
HeLa R19 - CVB3_2Am - 13C glutamine - 8h - 1	Purines	AMP	M+06	0	area
HeLa R19 - CVB3_2Am - 13C glutamine - 8h - 2	Purines	AMP	M+06	0	area
HeLa R19 - CVB3_2Am - 13C glutamine - 8h - 3	Purines	AMP	M+06	0	area
HeLa R19 - Mock - 12C_14N glucose_glutamine - 8h - 1	Purines	AMP	M+06	0	area
HeLa R19 - Mock - 12C_14N glucose_glutamine - 8h - 2	Purines	AMP	M+06	0	area
HeLa R19 - Mock - 12C_14N glucose_glutamine - 8h - 3	Purines	AMP	M+06	0	area
HeLa R19 - Mock - 13C glucose - 4h - 1	Purines	AMP	M+07	0	area
HeLa R19 - Mock - 13C glucose - 4h - 2	Purines	AMP	M+07	0	area
HeLa R19 - Mock - 13C glucose - 4h - 3	Purines	AMP	M+07	0	area
HeLa R19 - CVB3 - 13C glucose - 4h - 1	Purines	AMP	M+07	0	area
HeLa R19 - CVB3 - 13C glucose - 4h - 2	Purines	AMP	M+07	0	area
HeLa R19 - CVB3 - 13C glucose - 4h - 3	Purines	AMP	M+07	0	area
HeLa R19 - CVB3_2Am - 13C glucose - 4h - 1	Purines	AMP	M+07	5096.29	area
HeLa R19 - CVB3_2Am - 13C glucose - 4h - 2	Purines	AMP	M+07	5737.42	area
HeLa R19 - CVB3_2Am - 13C glucose - 4h - 3	Purines	AMP	M+07	8389.94	area
HeLa R19 - Mock - 13C glutamine - 4h - 1	Purines	AMP	M+07	0	area
HeLa R19 - Mock - 13C glutamine - 4h - 2	Purines	AMP	M+07	0	area
HeLa R19 - Mock - 13C glutamine - 4h - 3	Purines	AMP	M+07	0	area
HeLa R19 - CVB3 - 13C glutamine - 4h - 1	Purines	AMP	M+07	0	area
HeLa R19 - CVB3 - 13C glutamine - 4h - 2	Purines	AMP	M+07	0	area
HeLa R19 - CVB3 - 13C glutamine - 4h - 3	Purines	AMP	M+07	0	area
HeLa R19 - CVB3_2Am - 13C glutamine - 4h - 1	Purines	AMP	M+07	0	area
HeLa R19 - CVB3_2Am - 13C glutamine - 4h - 2	Purines	AMP	M+07	0	area
HeLa R19 - CVB3_2Am - 13C glutamine - 4h - 3	Purines	AMP	M+07	0	area
HeLa R19 - Mock - 13C glucose - 6h - 1	Purines	AMP	M+07	0	area
HeLa R19 - Mock - 13C glucose - 6h - 2	Purines	AMP	M+07	0	area
HeLa R19 - Mock - 13C glucose - 6h - 3	Purines	AMP	M+07	0	area
HeLa R19 - CVB3 - 13C glucose - 6h - 1	Purines	AMP	M+07	0	area
HeLa R19 - CVB3 - 13C glucose - 6h - 2	Purines	AMP	M+07	3193.32	area
HeLa R19 - CVB3 - 13C glucose - 6h - 3	Purines	AMP	M+07	0	area
HeLa R19 - CVB3_2Am - 13C glucose - 6h - 1	Purines	AMP	M+07	2763.49	area
HeLa R19 - CVB3_2Am - 13C glucose - 6h - 2	Purines	AMP	M+07	0	area
HeLa R19 - CVB3_2Am - 13C glucose - 6h - 3	Purines	AMP	M+07	0	area
HeLa R19 - Mock - 13C glutamine - 6h - 1	Purines	AMP	M+07	0	area
HeLa R19 - Mock - 13C glutamine - 6h - 2	Purines	AMP	M+07	0	area
HeLa R19 - Mock - 13C glutamine - 6h - 3	Purines	AMP	M+07	0	area
HeLa R19 - CVB3 - 13C glutamine - 6h - 1	Purines	AMP	M+07	0	area
HeLa R19 - CVB3 - 13C glutamine - 6h - 2	Purines	AMP	M+07	0	area
HeLa R19 - CVB3 - 13C glutamine - 6h - 3	Purines	AMP	M+07	0	area
HeLa R19 - CVB3_2Am - 13C glutamine - 6h - 1	Purines	AMP	M+07	0	area
HeLa R19 - CVB3_2Am - 13C glutamine - 6h - 2	Purines	AMP	M+07	0	area
HeLa R19 - CVB3_2Am - 13C glutamine - 6h - 3	Purines	AMP	M+07	0	area
HeLa R19 - Mock - 13C glucose - 8h - 1	Purines	AMP	M+07	0	area
HeLa R19 - Mock - 13C glucose - 8h - 2	Purines	AMP	M+07	2779.74	area
HeLa R19 - Mock - 13C glucose - 8h - 3	Purines	AMP	M+07	0	area
HeLa R19 - CVB3 - 13C glucose - 8h - 1	Purines	AMP	M+07	0	area
HeLa R19 - CVB3 - 13C glucose - 8h - 2	Purines	AMP	M+07	0	area
HeLa R19 - CVB3 - 13C glucose - 8h - 3	Purines	AMP	M+07	0	area
HeLa R19 - CVB3_2Am - 13C glucose - 8h - 1	Purines	AMP	M+07	5749.3	area
HeLa R19 - CVB3_2Am - 13C glucose - 8h - 2	Purines	AMP	M+07	5294.01	area
HeLa R19 - CVB3_2Am - 13C glucose - 8h - 3	Purines	AMP	M+07	0	area
HeLa R19 - Mock - 13C glutamine - 8h - 1	Purines	AMP	M+07	0	area
HeLa R19 - Mock - 13C glutamine - 8h - 2	Purines	AMP	M+07	0	area
HeLa R19 - Mock - 13C glutamine - 8h - 3	Purines	AMP	M+07	0	area
HeLa R19 - CVB3 - 13C glutamine - 8h - 1	Purines	AMP	M+07	0	area
HeLa R19 - CVB3 - 13C glutamine - 8h - 2	Purines	AMP	M+07	0	area
HeLa R19 - CVB3 - 13C glutamine - 8h - 3	Purines	AMP	M+07	0	area
HeLa R19 - CVB3_2Am - 13C glutamine - 8h - 1	Purines	AMP	M+07	0	area
HeLa R19 - CVB3_2Am - 13C glutamine - 8h - 2	Purines	AMP	M+07	0	area
HeLa R19 - CVB3_2Am - 13C glutamine - 8h - 3	Purines	AMP	M+07	0	area
HeLa R19 - Mock - 12C_14N glucose_glutamine - 8h - 1	Purines	AMP	M+07	0	area
HeLa R19 - Mock - 12C_14N glucose_glutamine - 8h - 2	Purines	AMP	M+07	0	area
HeLa R19 - Mock - 12C_14N glucose_glutamine - 8h - 3	Purines	AMP	M+07	0	area
HeLa R19 - Mock - 13C glucose - 4h - 1	Purines	GMP	M+00	9446.6	area
HeLa R19 - Mock - 13C glucose - 4h - 2	Purines	GMP	M+00	11295.8	area
HeLa R19 - Mock - 13C glucose - 4h - 3	Purines	GMP	M+00	14163.4	area
HeLa R19 - CVB3 - 13C glucose - 4h - 1	Purines	GMP	M+00	50059.3	area
HeLa R19 - CVB3 - 13C glucose - 4h - 2	Purines	GMP	M+00	89565.6	area
HeLa R19 - CVB3 - 13C glucose - 4h - 3	Purines	GMP	M+00	111437	area
HeLa R19 - CVB3_2Am - 13C glucose - 4h - 1	Purines	GMP	M+00	51749.4	area
HeLa R19 - CVB3_2Am - 13C glucose - 4h - 2	Purines	GMP	M+00	84054.2	area
HeLa R19 - CVB3_2Am - 13C glucose - 4h - 3	Purines	GMP	M+00	96951.1	area
HeLa R19 - Mock - 13C glutamine - 4h - 1	Purines	GMP	M+00	401018	area
HeLa R19 - Mock - 13C glutamine - 4h - 2	Purines	GMP	M+00	447941	area
HeLa R19 - Mock - 13C glutamine - 4h - 3	Purines	GMP	M+00	523904	area
HeLa R19 - CVB3 - 13C glutamine - 4h - 1	Purines	GMP	M+00	137626	area
HeLa R19 - CVB3 - 13C glutamine - 4h - 2	Purines	GMP	M+00	160455	area
HeLa R19 - CVB3 - 13C glutamine - 4h - 3	Purines	GMP	M+00	144071	area
HeLa R19 - CVB3_2Am - 13C glutamine - 4h - 1	Purines	GMP	M+00	170626	area
HeLa R19 - CVB3_2Am - 13C glutamine - 4h - 2	Purines	GMP	M+00	176808	area
HeLa R19 - CVB3_2Am - 13C glutamine - 4h - 3	Purines	GMP	M+00	190380	area
HeLa R19 - Mock - 13C glucose - 6h - 1	Purines	GMP	M+00	2904.92	area
HeLa R19 - Mock - 13C glucose - 6h - 2	Purines	GMP	M+00	7607.33	area
HeLa R19 - Mock - 13C glucose - 6h - 3	Purines	GMP	M+00	0	area
HeLa R19 - CVB3 - 13C glucose - 6h - 1	Purines	GMP	M+00	118801	area
HeLa R19 - CVB3 - 13C glucose - 6h - 2	Purines	GMP	M+00	116330	area
HeLa R19 - CVB3 - 13C glucose - 6h - 3	Purines	GMP	M+00	132218	area
HeLa R19 - CVB3_2Am - 13C glucose - 6h - 1	Purines	GMP	M+00	5163.75	area
HeLa R19 - CVB3_2Am - 13C glucose - 6h - 2	Purines	GMP	M+00	7388.62	area
HeLa R19 - CVB3_2Am - 13C glucose - 6h - 3	Purines	GMP	M+00	8516.1	area
HeLa R19 - Mock - 13C glutamine - 6h - 1	Purines	GMP	M+00	78880.8	area
HeLa R19 - Mock - 13C glutamine - 6h - 2	Purines	GMP	M+00	106228	area
HeLa R19 - Mock - 13C glutamine - 6h - 3	Purines	GMP	M+00	92792.8	area
HeLa R19 - CVB3 - 13C glutamine - 6h - 1	Purines	GMP	M+00	141443	area
HeLa R19 - CVB3 - 13C glutamine - 6h - 2	Purines	GMP	M+00	144623	area
HeLa R19 - CVB3 - 13C glutamine - 6h - 3	Purines	GMP	M+00	123962	area
HeLa R19 - CVB3_2Am - 13C glutamine - 6h - 1	Purines	GMP	M+00	129626	area
HeLa R19 - CVB3_2Am - 13C glutamine - 6h - 2	Purines	GMP	M+00	240686	area
HeLa R19 - CVB3_2Am - 13C glutamine - 6h - 3	Purines	GMP	M+00	224825	area
HeLa R19 - Mock - 13C glucose - 8h - 1	Purines	GMP	M+00	0	area
HeLa R19 - Mock - 13C glucose - 8h - 2	Purines	GMP	M+00	4409.14	area
HeLa R19 - Mock - 13C glucose - 8h - 3	Purines	GMP	M+00	0	area
HeLa R19 - CVB3 - 13C glucose - 8h - 1	Purines	GMP	M+00	358162	area
HeLa R19 - CVB3 - 13C glucose - 8h - 2	Purines	GMP	M+00	452248	area
HeLa R19 - CVB3 - 13C glucose - 8h - 3	Purines	GMP	M+00	380515	area
HeLa R19 - CVB3_2Am - 13C glucose - 8h - 1	Purines	GMP	M+00	29378.2	area
HeLa R19 - CVB3_2Am - 13C glucose - 8h - 2	Purines	GMP	M+00	19265.4	area
HeLa R19 - CVB3_2Am - 13C glucose - 8h - 3	Purines	GMP	M+00	17227.4	area
HeLa R19 - Mock - 13C glutamine - 8h - 1	Purines	GMP	M+00	105800	area
HeLa R19 - Mock - 13C glutamine - 8h - 2	Purines	GMP	M+00	94689.3	area
HeLa R19 - Mock - 13C glutamine - 8h - 3	Purines	GMP	M+00	87729.6	area
HeLa R19 - CVB3 - 13C glutamine - 8h - 1	Purines	GMP	M+00	409004	area
HeLa R19 - CVB3 - 13C glutamine - 8h - 2	Purines	GMP	M+00	339027	area
HeLa R19 - CVB3 - 13C glutamine - 8h - 3	Purines	GMP	M+00	402463	area
HeLa R19 - CVB3_2Am - 13C glutamine - 8h - 1	Purines	GMP	M+00	256304	area
HeLa R19 - CVB3_2Am - 13C glutamine - 8h - 2	Purines	GMP	M+00	164564	area
HeLa R19 - CVB3_2Am - 13C glutamine - 8h - 3	Purines	GMP	M+00	290477	area
HeLa R19 - Mock - 12C_14N glucose_glutamine - 8h - 1	Purines	GMP	M+00	70688.9	area
HeLa R19 - Mock - 12C_14N glucose_glutamine - 8h - 2	Purines	GMP	M+00	66203.5	area
HeLa R19 - Mock - 12C_14N glucose_glutamine - 8h - 3	Purines	GMP	M+00	107590	area
HeLa R19 - Mock - 13C glucose - 4h - 1	Purines	GMP	M+01	0	area
HeLa R19 - Mock - 13C glucose - 4h - 2	Purines	GMP	M+01	0	area
HeLa R19 - Mock - 13C glucose - 4h - 3	Purines	GMP	M+01	0	area
HeLa R19 - CVB3 - 13C glucose - 4h - 1	Purines	GMP	M+01	0	area
HeLa R19 - CVB3 - 13C glucose - 4h - 2	Purines	GMP	M+01	0	area
HeLa R19 - CVB3 - 13C glucose - 4h - 3	Purines	GMP	M+01	0	area
HeLa R19 - CVB3_2Am - 13C glucose - 4h - 1	Purines	GMP	M+01	0	area
HeLa R19 - CVB3_2Am - 13C glucose - 4h - 2	Purines	GMP	M+01	0	area
HeLa R19 - CVB3_2Am - 13C glucose - 4h - 3	Purines	GMP	M+01	0	area
HeLa R19 - Mock - 13C glutamine - 4h - 1	Purines	GMP	M+01	7349.39	area
HeLa R19 - Mock - 13C glutamine - 4h - 2	Purines	GMP	M+01	14136.6	area
HeLa R19 - Mock - 13C glutamine - 4h - 3	Purines	GMP	M+01	16694.3	area
HeLa R19 - CVB3 - 13C glutamine - 4h - 1	Purines	GMP	M+01	0	area
HeLa R19 - CVB3 - 13C glutamine - 4h - 2	Purines	GMP	M+01	0	area
HeLa R19 - CVB3 - 13C glutamine - 4h - 3	Purines	GMP	M+01	0	area
HeLa R19 - CVB3_2Am - 13C glutamine - 4h - 1	Purines	GMP	M+01	0	area
HeLa R19 - CVB3_2Am - 13C glutamine - 4h - 2	Purines	GMP	M+01	0	area
HeLa R19 - CVB3_2Am - 13C glutamine - 4h - 3	Purines	GMP	M+01	5584.73	area
HeLa R19 - Mock - 13C glucose - 6h - 1	Purines	GMP	M+01	0	area
HeLa R19 - Mock - 13C glucose - 6h - 2	Purines	GMP	M+01	0	area
HeLa R19 - Mock - 13C glucose - 6h - 3	Purines	GMP	M+01	0	area
HeLa R19 - CVB3 - 13C glucose - 6h - 1	Purines	GMP	M+01	3206.11	area
HeLa R19 - CVB3 - 13C glucose - 6h - 2	Purines	GMP	M+01	0	area
HeLa R19 - CVB3 - 13C glucose - 6h - 3	Purines	GMP	M+01	0	area
HeLa R19 - CVB3_2Am - 13C glucose - 6h - 1	Purines	GMP	M+01	0	area
HeLa R19 - CVB3_2Am - 13C glucose - 6h - 2	Purines	GMP	M+01	0	area
HeLa R19 - CVB3_2Am - 13C glucose - 6h - 3	Purines	GMP	M+01	0	area
HeLa R19 - Mock - 13C glutamine - 6h - 1	Purines	GMP	M+01	2476.81	area
HeLa R19 - Mock - 13C glutamine - 6h - 2	Purines	GMP	M+01	3360.74	area
HeLa R19 - Mock - 13C glutamine - 6h - 3	Purines	GMP	M+01	0	area
HeLa R19 - CVB3 - 13C glutamine - 6h - 1	Purines	GMP	M+01	0	area
HeLa R19 - CVB3 - 13C glutamine - 6h - 2	Purines	GMP	M+01	3678.4	area
HeLa R19 - CVB3 - 13C glutamine - 6h - 3	Purines	GMP	M+01	3169.75	area
HeLa R19 - CVB3_2Am - 13C glutamine - 6h - 1	Purines	GMP	M+01	0	area
HeLa R19 - CVB3_2Am - 13C glutamine - 6h - 2	Purines	GMP	M+01	0	area
HeLa R19 - CVB3_2Am - 13C glutamine - 6h - 3	Purines	GMP	M+01	0	area
HeLa R19 - Mock - 13C glucose - 8h - 1	Purines	GMP	M+01	0	area
HeLa R19 - Mock - 13C glucose - 8h - 2	Purines	GMP	M+01	0	area
HeLa R19 - Mock - 13C glucose - 8h - 3	Purines	GMP	M+01	0	area
HeLa R19 - CVB3 - 13C glucose - 8h - 1	Purines	GMP	M+01	0	area
HeLa R19 - CVB3 - 13C glucose - 8h - 2	Purines	GMP	M+01	0	area
HeLa R19 - CVB3 - 13C glucose - 8h - 3	Purines	GMP	M+01	0	area
HeLa R19 - CVB3_2Am - 13C glucose - 8h - 1	Purines	GMP	M+01	0	area
HeLa R19 - CVB3_2Am - 13C glucose - 8h - 2	Purines	GMP	M+01	0	area
HeLa R19 - CVB3_2Am - 13C glucose - 8h - 3	Purines	GMP	M+01	0	area
HeLa R19 - Mock - 13C glutamine - 8h - 1	Purines	GMP	M+01	0	area
HeLa R19 - Mock - 13C glutamine - 8h - 2	Purines	GMP	M+01	0	area
HeLa R19 - Mock - 13C glutamine - 8h - 3	Purines	GMP	M+01	0	area
HeLa R19 - CVB3 - 13C glutamine - 8h - 1	Purines	GMP	M+01	0	area
HeLa R19 - CVB3 - 13C glutamine - 8h - 2	Purines	GMP	M+01	0	area
HeLa R19 - CVB3 - 13C glutamine - 8h - 3	Purines	GMP	M+01	10877.9	area
HeLa R19 - CVB3_2Am - 13C glutamine - 8h - 1	Purines	GMP	M+01	0	area
HeLa R19 - CVB3_2Am - 13C glutamine - 8h - 2	Purines	GMP	M+01	0	area
HeLa R19 - CVB3_2Am - 13C glutamine - 8h - 3	Purines	GMP	M+01	4602.2	area
HeLa R19 - Mock - 12C_14N glucose_glutamine - 8h - 1	Purines	GMP	M+01	0	area
HeLa R19 - Mock - 12C_14N glucose_glutamine - 8h - 2	Purines	GMP	M+01	0	area
HeLa R19 - Mock - 12C_14N glucose_glutamine - 8h - 3	Purines	GMP	M+01	0	area
HeLa R19 - Mock - 13C glucose - 4h - 1	Purines	GMP	M+05	28994.3	area
HeLa R19 - Mock - 13C glucose - 4h - 2	Purines	GMP	M+05	53911.9	area
HeLa R19 - Mock - 13C glucose - 4h - 3	Purines	GMP	M+05	62989.7	area
HeLa R19 - CVB3 - 13C glucose - 4h - 1	Purines	GMP	M+05	60971.4	area
HeLa R19 - CVB3 - 13C glucose - 4h - 2	Purines	GMP	M+05	107998	area
HeLa R19 - CVB3 - 13C glucose - 4h - 3	Purines	GMP	M+05	111470	area
HeLa R19 - CVB3_2Am - 13C glucose - 4h - 1	Purines	GMP	M+05	152253	area
HeLa R19 - CVB3_2Am - 13C glucose - 4h - 2	Purines	GMP	M+05	196179	area
HeLa R19 - CVB3_2Am - 13C glucose - 4h - 3	Purines	GMP	M+05	202318	area
HeLa R19 - Mock - 13C glutamine - 4h - 1	Purines	GMP	M+05	0	area
HeLa R19 - Mock - 13C glutamine - 4h - 2	Purines	GMP	M+05	0	area
HeLa R19 - Mock - 13C glutamine - 4h - 3	Purines	GMP	M+05	0	area
HeLa R19 - CVB3 - 13C glutamine - 4h - 1	Purines	GMP	M+05	0	area
HeLa R19 - CVB3 - 13C glutamine - 4h - 2	Purines	GMP	M+05	0	area
HeLa R19 - CVB3 - 13C glutamine - 4h - 3	Purines	GMP	M+05	0	area
HeLa R19 - CVB3_2Am - 13C glutamine - 4h - 1	Purines	GMP	M+05	0	area
HeLa R19 - CVB3_2Am - 13C glutamine - 4h - 2	Purines	GMP	M+05	0	area
HeLa R19 - CVB3_2Am - 13C glutamine - 4h - 3	Purines	GMP	M+05	0	area
HeLa R19 - Mock - 13C glucose - 6h - 1	Purines	GMP	M+05	26513	area
HeLa R19 - Mock - 13C glucose - 6h - 2	Purines	GMP	M+05	36924.8	area
HeLa R19 - Mock - 13C glucose - 6h - 3	Purines	GMP	M+05	45060.1	area
HeLa R19 - CVB3 - 13C glucose - 6h - 1	Purines	GMP	M+05	77550.9	area
HeLa R19 - CVB3 - 13C glucose - 6h - 2	Purines	GMP	M+05	111051	area
HeLa R19 - CVB3 - 13C glucose - 6h - 3	Purines	GMP	M+05	143450	area
HeLa R19 - CVB3_2Am - 13C glucose - 6h - 1	Purines	GMP	M+05	46828.1	area
HeLa R19 - CVB3_2Am - 13C glucose - 6h - 2	Purines	GMP	M+05	46646.2	area
HeLa R19 - CVB3_2Am - 13C glucose - 6h - 3	Purines	GMP	M+05	51443.6	area
HeLa R19 - Mock - 13C glutamine - 6h - 1	Purines	GMP	M+05	0	area
HeLa R19 - Mock - 13C glutamine - 6h - 2	Purines	GMP	M+05	0	area
HeLa R19 - Mock - 13C glutamine - 6h - 3	Purines	GMP	M+05	0	area
HeLa R19 - CVB3 - 13C glutamine - 6h - 1	Purines	GMP	M+05	0	area
HeLa R19 - CVB3 - 13C glutamine - 6h - 2	Purines	GMP	M+05	0	area
HeLa R19 - CVB3 - 13C glutamine - 6h - 3	Purines	GMP	M+05	0	area
HeLa R19 - CVB3_2Am - 13C glutamine - 6h - 1	Purines	GMP	M+05	0	area
HeLa R19 - CVB3_2Am - 13C glutamine - 6h - 2	Purines	GMP	M+05	0	area
HeLa R19 - CVB3_2Am - 13C glutamine - 6h - 3	Purines	GMP	M+05	0	area
HeLa R19 - Mock - 13C glucose - 8h - 1	Purines	GMP	M+05	23641.9	area
HeLa R19 - Mock - 13C glucose - 8h - 2	Purines	GMP	M+05	38889.7	area
HeLa R19 - Mock - 13C glucose - 8h - 3	Purines	GMP	M+05	37321.2	area
HeLa R19 - CVB3 - 13C glucose - 8h - 1	Purines	GMP	M+05	209949	area
HeLa R19 - CVB3 - 13C glucose - 8h - 2	Purines	GMP	M+05	219468	area
HeLa R19 - CVB3 - 13C glucose - 8h - 3	Purines	GMP	M+05	218569	area
HeLa R19 - CVB3_2Am - 13C glucose - 8h - 1	Purines	GMP	M+05	92891	area
HeLa R19 - CVB3_2Am - 13C glucose - 8h - 2	Purines	GMP	M+05	82927.3	area
HeLa R19 - CVB3_2Am - 13C glucose - 8h - 3	Purines	GMP	M+05	82042.1	area
HeLa R19 - Mock - 13C glutamine - 8h - 1	Purines	GMP	M+05	0	area
HeLa R19 - Mock - 13C glutamine - 8h - 2	Purines	GMP	M+05	0	area
HeLa R19 - Mock - 13C glutamine - 8h - 3	Purines	GMP	M+05	0	area
HeLa R19 - CVB3 - 13C glutamine - 8h - 1	Purines	GMP	M+05	0	area
HeLa R19 - CVB3 - 13C glutamine - 8h - 2	Purines	GMP	M+05	0	area
HeLa R19 - CVB3 - 13C glutamine - 8h - 3	Purines	GMP	M+05	0	area
HeLa R19 - CVB3_2Am - 13C glutamine - 8h - 1	Purines	GMP	M+05	0	area
HeLa R19 - CVB3_2Am - 13C glutamine - 8h - 2	Purines	GMP	M+05	0	area
HeLa R19 - CVB3_2Am - 13C glutamine - 8h - 3	Purines	GMP	M+05	0	area
HeLa R19 - Mock - 12C_14N glucose_glutamine - 8h - 1	Purines	GMP	M+05	0	area
HeLa R19 - Mock - 12C_14N glucose_glutamine - 8h - 2	Purines	GMP	M+05	0	area
HeLa R19 - Mock - 12C_14N glucose_glutamine - 8h - 3	Purines	GMP	M+05	0	area
HeLa R19 - Mock - 13C glucose - 4h - 1	Purines	GMP	M+06	3015.31	area
HeLa R19 - Mock - 13C glucose - 4h - 2	Purines	GMP	M+06	0	area
HeLa R19 - Mock - 13C glucose - 4h - 3	Purines	GMP	M+06	0	area
HeLa R19 - CVB3 - 13C glucose - 4h - 1	Purines	GMP	M+06	0	area
HeLa R19 - CVB3 - 13C glucose - 4h - 2	Purines	GMP	M+06	0	area
HeLa R19 - CVB3 - 13C glucose - 4h - 3	Purines	GMP	M+06	0	area
HeLa R19 - CVB3_2Am - 13C glucose - 4h - 1	Purines	GMP	M+06	19139.3	area
HeLa R19 - CVB3_2Am - 13C glucose - 4h - 2	Purines	GMP	M+06	14343	area
HeLa R19 - CVB3_2Am - 13C glucose - 4h - 3	Purines	GMP	M+06	31079.1	area
HeLa R19 - Mock - 13C glutamine - 4h - 1	Purines	GMP	M+06	0	area
HeLa R19 - Mock - 13C glutamine - 4h - 2	Purines	GMP	M+06	0	area
HeLa R19 - Mock - 13C glutamine - 4h - 3	Purines	GMP	M+06	0	area
HeLa R19 - CVB3 - 13C glutamine - 4h - 1	Purines	GMP	M+06	0	area
HeLa R19 - CVB3 - 13C glutamine - 4h - 2	Purines	GMP	M+06	0	area
HeLa R19 - CVB3 - 13C glutamine - 4h - 3	Purines	GMP	M+06	0	area
HeLa R19 - CVB3_2Am - 13C glutamine - 4h - 1	Purines	GMP	M+06	0	area
HeLa R19 - CVB3_2Am - 13C glutamine - 4h - 2	Purines	GMP	M+06	0	area
HeLa R19 - CVB3_2Am - 13C glutamine - 4h - 3	Purines	GMP	M+06	0	area
HeLa R19 - Mock - 13C glucose - 6h - 1	Purines	GMP	M+06	0	area
HeLa R19 - Mock - 13C glucose - 6h - 2	Purines	GMP	M+06	0	area
HeLa R19 - Mock - 13C glucose - 6h - 3	Purines	GMP	M+06	0	area
HeLa R19 - CVB3 - 13C glucose - 6h - 1	Purines	GMP	M+06	0	area
HeLa R19 - CVB3 - 13C glucose - 6h - 2	Purines	GMP	M+06	2984.57	area
HeLa R19 - CVB3 - 13C glucose - 6h - 3	Purines	GMP	M+06	0	area
HeLa R19 - CVB3_2Am - 13C glucose - 6h - 1	Purines	GMP	M+06	3763.4	area
HeLa R19 - CVB3_2Am - 13C glucose - 6h - 2	Purines	GMP	M+06	0	area
HeLa R19 - CVB3_2Am - 13C glucose - 6h - 3	Purines	GMP	M+06	0	area
HeLa R19 - Mock - 13C glutamine - 6h - 1	Purines	GMP	M+06	0	area
HeLa R19 - Mock - 13C glutamine - 6h - 2	Purines	GMP	M+06	0	area
HeLa R19 - Mock - 13C glutamine - 6h - 3	Purines	GMP	M+06	0	area
HeLa R19 - CVB3 - 13C glutamine - 6h - 1	Purines	GMP	M+06	0	area
HeLa R19 - CVB3 - 13C glutamine - 6h - 2	Purines	GMP	M+06	0	area
HeLa R19 - CVB3 - 13C glutamine - 6h - 3	Purines	GMP	M+06	0	area
HeLa R19 - CVB3_2Am - 13C glutamine - 6h - 1	Purines	GMP	M+06	0	area
HeLa R19 - CVB3_2Am - 13C glutamine - 6h - 2	Purines	GMP	M+06	0	area
HeLa R19 - CVB3_2Am - 13C glutamine - 6h - 3	Purines	GMP	M+06	0	area
HeLa R19 - Mock - 13C glucose - 8h - 1	Purines	GMP	M+06	0	area
HeLa R19 - Mock - 13C glucose - 8h - 2	Purines	GMP	M+06	11093.2	area
HeLa R19 - Mock - 13C glucose - 8h - 3	Purines	GMP	M+06	0	area
HeLa R19 - CVB3 - 13C glucose - 8h - 1	Purines	GMP	M+06	4808.87	area
HeLa R19 - CVB3 - 13C glucose - 8h - 2	Purines	GMP	M+06	0	area
HeLa R19 - CVB3 - 13C glucose - 8h - 3	Purines	GMP	M+06	0	area
HeLa R19 - CVB3_2Am - 13C glucose - 8h - 1	Purines	GMP	M+06	8696.73	area
HeLa R19 - CVB3_2Am - 13C glucose - 8h - 2	Purines	GMP	M+06	5276.56	area
HeLa R19 - CVB3_2Am - 13C glucose - 8h - 3	Purines	GMP	M+06	2911.99	area
HeLa R19 - Mock - 13C glutamine - 8h - 1	Purines	GMP	M+06	0	area
HeLa R19 - Mock - 13C glutamine - 8h - 2	Purines	GMP	M+06	0	area
HeLa R19 - Mock - 13C glutamine - 8h - 3	Purines	GMP	M+06	0	area
HeLa R19 - CVB3 - 13C glutamine - 8h - 1	Purines	GMP	M+06	0	area
HeLa R19 - CVB3 - 13C glutamine - 8h - 2	Purines	GMP	M+06	0	area
HeLa R19 - CVB3 - 13C glutamine - 8h - 3	Purines	GMP	M+06	0	area
HeLa R19 - CVB3_2Am - 13C glutamine - 8h - 1	Purines	GMP	M+06	0	area
HeLa R19 - CVB3_2Am - 13C glutamine - 8h - 2	Purines	GMP	M+06	0	area
HeLa R19 - CVB3_2Am - 13C glutamine - 8h - 3	Purines	GMP	M+06	0	area
HeLa R19 - Mock - 12C_14N glucose_glutamine - 8h - 1	Purines	GMP	M+06	0	area
HeLa R19 - Mock - 12C_14N glucose_glutamine - 8h - 2	Purines	GMP	M+06	0	area
HeLa R19 - Mock - 12C_14N glucose_glutamine - 8h - 3	Purines	GMP	M+06	0	area
HeLa R19 - Mock - 13C glucose - 4h - 1	Purines	UDP	M+00	491317	area
HeLa R19 - Mock - 13C glucose - 4h - 2	Purines	UDP	M+00	565541	area
HeLa R19 - Mock - 13C glucose - 4h - 3	Purines	UDP	M+00	661927	area
HeLa R19 - CVB3 - 13C glucose - 4h - 1	Purines	UDP	M+00	920722	area
HeLa R19 - CVB3 - 13C glucose - 4h - 2	Purines	UDP	M+00	1.31746e+06	area
HeLa R19 - CVB3 - 13C glucose - 4h - 3	Purines	UDP	M+00	1.48325e+06	area
HeLa R19 - CVB3_2Am - 13C glucose - 4h - 1	Purines	UDP	M+00	994933	area
HeLa R19 - CVB3_2Am - 13C glucose - 4h - 2	Purines	UDP	M+00	1.02016e+06	area
HeLa R19 - CVB3_2Am - 13C glucose - 4h - 3	Purines	UDP	M+00	1.13847e+06	area
HeLa R19 - Mock - 13C glutamine - 4h - 1	Purines	UDP	M+00	1.76573e+06	area
HeLa R19 - Mock - 13C glutamine - 4h - 2	Purines	UDP	M+00	2.53401e+06	area
HeLa R19 - Mock - 13C glutamine - 4h - 3	Purines	UDP	M+00	2.37152e+06	area
HeLa R19 - CVB3 - 13C glutamine - 4h - 1	Purines	UDP	M+00	1.14595e+06	area
HeLa R19 - CVB3 - 13C glutamine - 4h - 2	Purines	UDP	M+00	838346	area
HeLa R19 - CVB3 - 13C glutamine - 4h - 3	Purines	UDP	M+00	948570	area
HeLa R19 - CVB3_2Am - 13C glutamine - 4h - 1	Purines	UDP	M+00	1.52152e+06	area
HeLa R19 - CVB3_2Am - 13C glutamine - 4h - 2	Purines	UDP	M+00	1.23904e+06	area
HeLa R19 - CVB3_2Am - 13C glutamine - 4h - 3	Purines	UDP	M+00	1.38581e+06	area
HeLa R19 - Mock - 13C glucose - 6h - 1	Purines	UDP	M+00	360808	area
HeLa R19 - Mock - 13C glucose - 6h - 2	Purines	UDP	M+00	500069	area
HeLa R19 - Mock - 13C glucose - 6h - 3	Purines	UDP	M+00	420940	area
HeLa R19 - CVB3 - 13C glucose - 6h - 1	Purines	UDP	M+00	1.59303e+06	area
HeLa R19 - CVB3 - 13C glucose - 6h - 2	Purines	UDP	M+00	1.51635e+06	area
HeLa R19 - CVB3 - 13C glucose - 6h - 3	Purines	UDP	M+00	1.72576e+06	area
HeLa R19 - CVB3_2Am - 13C glucose - 6h - 1	Purines	UDP	M+00	469871	area
HeLa R19 - CVB3_2Am - 13C glucose - 6h - 2	Purines	UDP	M+00	373326	area
HeLa R19 - CVB3_2Am - 13C glucose - 6h - 3	Purines	UDP	M+00	391680	area
HeLa R19 - Mock - 13C glutamine - 6h - 1	Purines	UDP	M+00	689694	area
HeLa R19 - Mock - 13C glutamine - 6h - 2	Purines	UDP	M+00	832107	area
HeLa R19 - Mock - 13C glutamine - 6h - 3	Purines	UDP	M+00	850338	area
HeLa R19 - CVB3 - 13C glutamine - 6h - 1	Purines	UDP	M+00	1.0364e+06	area
HeLa R19 - CVB3 - 13C glutamine - 6h - 2	Purines	UDP	M+00	1.07473e+06	area
HeLa R19 - CVB3 - 13C glutamine - 6h - 3	Purines	UDP	M+00	974361	area
HeLa R19 - CVB3_2Am - 13C glutamine - 6h - 1	Purines	UDP	M+00	983754	area
HeLa R19 - CVB3_2Am - 13C glutamine - 6h - 2	Purines	UDP	M+00	1.20759e+06	area
HeLa R19 - CVB3_2Am - 13C glutamine - 6h - 3	Purines	UDP	M+00	1.27907e+06	area
HeLa R19 - Mock - 13C glucose - 8h - 1	Purines	UDP	M+00	259128	area
HeLa R19 - Mock - 13C glucose - 8h - 2	Purines	UDP	M+00	324889	area
HeLa R19 - Mock - 13C glucose - 8h - 3	Purines	UDP	M+00	302127	area
HeLa R19 - CVB3 - 13C glucose - 8h - 1	Purines	UDP	M+00	2.66306e+06	area
HeLa R19 - CVB3 - 13C glucose - 8h - 2	Purines	UDP	M+00	3.02054e+06	area
HeLa R19 - CVB3 - 13C glucose - 8h - 3	Purines	UDP	M+00	2.57181e+06	area
HeLa R19 - CVB3_2Am - 13C glucose - 8h - 1	Purines	UDP	M+00	730171	area
HeLa R19 - CVB3_2Am - 13C glucose - 8h - 2	Purines	UDP	M+00	568533	area
HeLa R19 - CVB3_2Am - 13C glucose - 8h - 3	Purines	UDP	M+00	621134	area
HeLa R19 - Mock - 13C glutamine - 8h - 1	Purines	UDP	M+00	773695	area
HeLa R19 - Mock - 13C glutamine - 8h - 2	Purines	UDP	M+00	629565	area
HeLa R19 - Mock - 13C glutamine - 8h - 3	Purines	UDP	M+00	664560	area
HeLa R19 - CVB3 - 13C glutamine - 8h - 1	Purines	UDP	M+00	1.77843e+06	area
HeLa R19 - CVB3 - 13C glutamine - 8h - 2	Purines	UDP	M+00	2.10437e+06	area
HeLa R19 - CVB3 - 13C glutamine - 8h - 3	Purines	UDP	M+00	2.45338e+06	area
HeLa R19 - CVB3_2Am - 13C glutamine - 8h - 1	Purines	UDP	M+00	1.72066e+06	area
HeLa R19 - CVB3_2Am - 13C glutamine - 8h - 2	Purines	UDP	M+00	1.38186e+06	area
HeLa R19 - CVB3_2Am - 13C glutamine - 8h - 3	Purines	UDP	M+00	1.84764e+06	area
HeLa R19 - Mock - 12C_14N glucose_glutamine - 8h - 1	Purines	UDP	M+00	875199	area
HeLa R19 - Mock - 12C_14N glucose_glutamine - 8h - 2	Purines	UDP	M+00	784664	area
HeLa R19 - Mock - 12C_14N glucose_glutamine - 8h - 3	Purines	UDP	M+00	1.15713e+06	area
HeLa R19 - Mock - 13C glucose - 4h - 1	Purines	UDP	M+01	0	area
HeLa R19 - Mock - 13C glucose - 4h - 2	Purines	UDP	M+01	0	area
HeLa R19 - Mock - 13C glucose - 4h - 3	Purines	UDP	M+01	0	area
HeLa R19 - CVB3 - 13C glucose - 4h - 1	Purines	UDP	M+01	0	area
HeLa R19 - CVB3 - 13C glucose - 4h - 2	Purines	UDP	M+01	0	area
HeLa R19 - CVB3 - 13C glucose - 4h - 3	Purines	UDP	M+01	0	area
HeLa R19 - CVB3_2Am - 13C glucose - 4h - 1	Purines	UDP	M+01	0	area
HeLa R19 - CVB3_2Am - 13C glucose - 4h - 2	Purines	UDP	M+01	0	area
HeLa R19 - CVB3_2Am - 13C glucose - 4h - 3	Purines	UDP	M+01	0	area
HeLa R19 - Mock - 13C glutamine - 4h - 1	Purines	UDP	M+01	57539.1	area
HeLa R19 - Mock - 13C glutamine - 4h - 2	Purines	UDP	M+01	46439.5	area
HeLa R19 - Mock - 13C glutamine - 4h - 3	Purines	UDP	M+01	92316.3	area
HeLa R19 - CVB3 - 13C glutamine - 4h - 1	Purines	UDP	M+01	6177.28	area
HeLa R19 - CVB3 - 13C glutamine - 4h - 2	Purines	UDP	M+01	0	area
HeLa R19 - CVB3 - 13C glutamine - 4h - 3	Purines	UDP	M+01	4034.88	area
HeLa R19 - CVB3_2Am - 13C glutamine - 4h - 1	Purines	UDP	M+01	39327.8	area
HeLa R19 - CVB3_2Am - 13C glutamine - 4h - 2	Purines	UDP	M+01	11945.7	area
HeLa R19 - CVB3_2Am - 13C glutamine - 4h - 3	Purines	UDP	M+01	37555.8	area
HeLa R19 - Mock - 13C glucose - 6h - 1	Purines	UDP	M+01	0	area
HeLa R19 - Mock - 13C glucose - 6h - 2	Purines	UDP	M+01	0	area
HeLa R19 - Mock - 13C glucose - 6h - 3	Purines	UDP	M+01	0	area
HeLa R19 - CVB3 - 13C glucose - 6h - 1	Purines	UDP	M+01	0	area
HeLa R19 - CVB3 - 13C glucose - 6h - 2	Purines	UDP	M+01	0	area
HeLa R19 - CVB3 - 13C glucose - 6h - 3	Purines	UDP	M+01	0	area
HeLa R19 - CVB3_2Am - 13C glucose - 6h - 1	Purines	UDP	M+01	0	area
HeLa R19 - CVB3_2Am - 13C glucose - 6h - 2	Purines	UDP	M+01	0	area
HeLa R19 - CVB3_2Am - 13C glucose - 6h - 3	Purines	UDP	M+01	0	area
HeLa R19 - Mock - 13C glutamine - 6h - 1	Purines	UDP	M+01	13606.3	area
HeLa R19 - Mock - 13C glutamine - 6h - 2	Purines	UDP	M+01	58277.9	area
HeLa R19 - Mock - 13C glutamine - 6h - 3	Purines	UDP	M+01	5473.84	area
HeLa R19 - CVB3 - 13C glutamine - 6h - 1	Purines	UDP	M+01	0	area
HeLa R19 - CVB3 - 13C glutamine - 6h - 2	Purines	UDP	M+01	0	area
HeLa R19 - CVB3 - 13C glutamine - 6h - 3	Purines	UDP	M+01	29489.8	area
HeLa R19 - CVB3_2Am - 13C glutamine - 6h - 1	Purines	UDP	M+01	59850.2	area
HeLa R19 - CVB3_2Am - 13C glutamine - 6h - 2	Purines	UDP	M+01	85573.8	area
HeLa R19 - CVB3_2Am - 13C glutamine - 6h - 3	Purines	UDP	M+01	22116.7	area
HeLa R19 - Mock - 13C glucose - 8h - 1	Purines	UDP	M+01	0	area
HeLa R19 - Mock - 13C glucose - 8h - 2	Purines	UDP	M+01	0	area
HeLa R19 - Mock - 13C glucose - 8h - 3	Purines	UDP	M+01	0	area
HeLa R19 - CVB3 - 13C glucose - 8h - 1	Purines	UDP	M+01	0	area
HeLa R19 - CVB3 - 13C glucose - 8h - 2	Purines	UDP	M+01	0	area
HeLa R19 - CVB3 - 13C glucose - 8h - 3	Purines	UDP	M+01	0	area
HeLa R19 - CVB3_2Am - 13C glucose - 8h - 1	Purines	UDP	M+01	0	area
HeLa R19 - CVB3_2Am - 13C glucose - 8h - 2	Purines	UDP	M+01	0	area
HeLa R19 - CVB3_2Am - 13C glucose - 8h - 3	Purines	UDP	M+01	0	area
HeLa R19 - Mock - 13C glutamine - 8h - 1	Purines	UDP	M+01	70177.7	area
HeLa R19 - Mock - 13C glutamine - 8h - 2	Purines	UDP	M+01	50197.7	area
HeLa R19 - Mock - 13C glutamine - 8h - 3	Purines	UDP	M+01	53663.3	area
HeLa R19 - CVB3 - 13C glutamine - 8h - 1	Purines	UDP	M+01	8490.22	area
HeLa R19 - CVB3 - 13C glutamine - 8h - 2	Purines	UDP	M+01	10448.8	area
HeLa R19 - CVB3 - 13C glutamine - 8h - 3	Purines	UDP	M+01	63933.3	area
HeLa R19 - CVB3_2Am - 13C glutamine - 8h - 1	Purines	UDP	M+01	80673.8	area
HeLa R19 - CVB3_2Am - 13C glutamine - 8h - 2	Purines	UDP	M+01	64688.1	area
HeLa R19 - CVB3_2Am - 13C glutamine - 8h - 3	Purines	UDP	M+01	90426.8	area
HeLa R19 - Mock - 12C_14N glucose_glutamine - 8h - 1	Purines	UDP	M+01	3213.9	area
HeLa R19 - Mock - 12C_14N glucose_glutamine - 8h - 2	Purines	UDP	M+01	6343.99	area
HeLa R19 - Mock - 12C_14N glucose_glutamine - 8h - 3	Purines	UDP	M+01	0	area
HeLa R19 - Mock - 13C glucose - 4h - 1	Purines	UDP	M+02	0	area
HeLa R19 - Mock - 13C glucose - 4h - 2	Purines	UDP	M+02	0	area
HeLa R19 - Mock - 13C glucose - 4h - 3	Purines	UDP	M+02	0	area
HeLa R19 - CVB3 - 13C glucose - 4h - 1	Purines	UDP	M+02	6016.44	area
HeLa R19 - CVB3 - 13C glucose - 4h - 2	Purines	UDP	M+02	0	area
HeLa R19 - CVB3 - 13C glucose - 4h - 3	Purines	UDP	M+02	45584.4	area
HeLa R19 - CVB3_2Am - 13C glucose - 4h - 1	Purines	UDP	M+02	13553.6	area
HeLa R19 - CVB3_2Am - 13C glucose - 4h - 2	Purines	UDP	M+02	22713.6	area
HeLa R19 - CVB3_2Am - 13C glucose - 4h - 3	Purines	UDP	M+02	20614.4	area
HeLa R19 - Mock - 13C glutamine - 4h - 1	Purines	UDP	M+02	113019	area
HeLa R19 - Mock - 13C glutamine - 4h - 2	Purines	UDP	M+02	126669	area
HeLa R19 - Mock - 13C glutamine - 4h - 3	Purines	UDP	M+02	134134	area
HeLa R19 - CVB3 - 13C glutamine - 4h - 1	Purines	UDP	M+02	4945.31	area
HeLa R19 - CVB3 - 13C glutamine - 4h - 2	Purines	UDP	M+02	0	area
HeLa R19 - CVB3 - 13C glutamine - 4h - 3	Purines	UDP	M+02	9942.62	area
HeLa R19 - CVB3_2Am - 13C glutamine - 4h - 1	Purines	UDP	M+02	49688.9	area
HeLa R19 - CVB3_2Am - 13C glutamine - 4h - 2	Purines	UDP	M+02	30265.4	area
HeLa R19 - CVB3_2Am - 13C glutamine - 4h - 3	Purines	UDP	M+02	55940.9	area
HeLa R19 - Mock - 13C glucose - 6h - 1	Purines	UDP	M+02	0	area
HeLa R19 - Mock - 13C glucose - 6h - 2	Purines	UDP	M+02	0	area
HeLa R19 - Mock - 13C glucose - 6h - 3	Purines	UDP	M+02	0	area
HeLa R19 - CVB3 - 13C glucose - 6h - 1	Purines	UDP	M+02	27922.2	area
HeLa R19 - CVB3 - 13C glucose - 6h - 2	Purines	UDP	M+02	35255.1	area
HeLa R19 - CVB3 - 13C glucose - 6h - 3	Purines	UDP	M+02	14817.2	area
HeLa R19 - CVB3_2Am - 13C glucose - 6h - 1	Purines	UDP	M+02	12745.6	area
HeLa R19 - CVB3_2Am - 13C glucose - 6h - 2	Purines	UDP	M+02	0	area
HeLa R19 - CVB3_2Am - 13C glucose - 6h - 3	Purines	UDP	M+02	9072.6	area
HeLa R19 - Mock - 13C glutamine - 6h - 1	Purines	UDP	M+02	16324.5	area
HeLa R19 - Mock - 13C glutamine - 6h - 2	Purines	UDP	M+02	44692.4	area
HeLa R19 - Mock - 13C glutamine - 6h - 3	Purines	UDP	M+02	0	area
HeLa R19 - CVB3 - 13C glutamine - 6h - 1	Purines	UDP	M+02	11330.9	area
HeLa R19 - CVB3 - 13C glutamine - 6h - 2	Purines	UDP	M+02	6058.94	area
HeLa R19 - CVB3 - 13C glutamine - 6h - 3	Purines	UDP	M+02	10790	area
HeLa R19 - CVB3_2Am - 13C glutamine - 6h - 1	Purines	UDP	M+02	103413	area
HeLa R19 - CVB3_2Am - 13C glutamine - 6h - 2	Purines	UDP	M+02	0	area
HeLa R19 - CVB3_2Am - 13C glutamine - 6h - 3	Purines	UDP	M+02	87244.9	area
HeLa R19 - Mock - 13C glucose - 8h - 1	Purines	UDP	M+02	0	area
HeLa R19 - Mock - 13C glucose - 8h - 2	Purines	UDP	M+02	0	area
HeLa R19 - Mock - 13C glucose - 8h - 3	Purines	UDP	M+02	0	area
HeLa R19 - CVB3 - 13C glucose - 8h - 1	Purines	UDP	M+02	0	area
HeLa R19 - CVB3 - 13C glucose - 8h - 2	Purines	UDP	M+02	38215	area
HeLa R19 - CVB3 - 13C glucose - 8h - 3	Purines	UDP	M+02	22377.5	area
HeLa R19 - CVB3_2Am - 13C glucose - 8h - 1	Purines	UDP	M+02	14839.6	area
HeLa R19 - CVB3_2Am - 13C glucose - 8h - 2	Purines	UDP	M+02	6988.59	area
HeLa R19 - CVB3_2Am - 13C glucose - 8h - 3	Purines	UDP	M+02	13806.7	area
HeLa R19 - Mock - 13C glutamine - 8h - 1	Purines	UDP	M+02	67977.2	area
HeLa R19 - Mock - 13C glutamine - 8h - 2	Purines	UDP	M+02	46720.8	area
HeLa R19 - Mock - 13C glutamine - 8h - 3	Purines	UDP	M+02	64468.6	area
HeLa R19 - CVB3 - 13C glutamine - 8h - 1	Purines	UDP	M+02	21819.7	area
HeLa R19 - CVB3 - 13C glutamine - 8h - 2	Purines	UDP	M+02	0	area
HeLa R19 - CVB3 - 13C glutamine - 8h - 3	Purines	UDP	M+02	62098.4	area
HeLa R19 - CVB3_2Am - 13C glutamine - 8h - 1	Purines	UDP	M+02	193968	area
HeLa R19 - CVB3_2Am - 13C glutamine - 8h - 2	Purines	UDP	M+02	134971	area
HeLa R19 - CVB3_2Am - 13C glutamine - 8h - 3	Purines	UDP	M+02	181353	area
HeLa R19 - Mock - 12C_14N glucose_glutamine - 8h - 1	Purines	UDP	M+02	0	area
HeLa R19 - Mock - 12C_14N glucose_glutamine - 8h - 2	Purines	UDP	M+02	0	area
HeLa R19 - Mock - 12C_14N glucose_glutamine - 8h - 3	Purines	UDP	M+02	0	area
HeLa R19 - Mock - 13C glucose - 4h - 1	Purines	UDP	M+03	3086.59	area
HeLa R19 - Mock - 13C glucose - 4h - 2	Purines	UDP	M+03	5439.11	area
HeLa R19 - Mock - 13C glucose - 4h - 3	Purines	UDP	M+03	9491.59	area
HeLa R19 - CVB3 - 13C glucose - 4h - 1	Purines	UDP	M+03	6685.51	area
HeLa R19 - CVB3 - 13C glucose - 4h - 2	Purines	UDP	M+03	5988.14	area
HeLa R19 - CVB3 - 13C glucose - 4h - 3	Purines	UDP	M+03	32879.6	area
HeLa R19 - CVB3_2Am - 13C glucose - 4h - 1	Purines	UDP	M+03	22577	area
HeLa R19 - CVB3_2Am - 13C glucose - 4h - 2	Purines	UDP	M+03	10644.1	area
HeLa R19 - CVB3_2Am - 13C glucose - 4h - 3	Purines	UDP	M+03	22339.4	area
HeLa R19 - Mock - 13C glutamine - 4h - 1	Purines	UDP	M+03	454932	area
HeLa R19 - Mock - 13C glutamine - 4h - 2	Purines	UDP	M+03	574802	area
HeLa R19 - Mock - 13C glutamine - 4h - 3	Purines	UDP	M+03	588076	area
HeLa R19 - CVB3 - 13C glutamine - 4h - 1	Purines	UDP	M+03	152691	area
HeLa R19 - CVB3 - 13C glutamine - 4h - 2	Purines	UDP	M+03	90489	area
HeLa R19 - CVB3 - 13C glutamine - 4h - 3	Purines	UDP	M+03	141421	area
HeLa R19 - CVB3_2Am - 13C glutamine - 4h - 1	Purines	UDP	M+03	315780	area
HeLa R19 - CVB3_2Am - 13C glutamine - 4h - 2	Purines	UDP	M+03	282522	area
HeLa R19 - CVB3_2Am - 13C glutamine - 4h - 3	Purines	UDP	M+03	346061	area
HeLa R19 - Mock - 13C glucose - 6h - 1	Purines	UDP	M+03	0	area
HeLa R19 - Mock - 13C glucose - 6h - 2	Purines	UDP	M+03	0	area
HeLa R19 - Mock - 13C glucose - 6h - 3	Purines	UDP	M+03	0	area
HeLa R19 - CVB3 - 13C glucose - 6h - 1	Purines	UDP	M+03	20937.4	area
HeLa R19 - CVB3 - 13C glucose - 6h - 2	Purines	UDP	M+03	9361.05	area
HeLa R19 - CVB3 - 13C glucose - 6h - 3	Purines	UDP	M+03	22039.2	area
HeLa R19 - CVB3_2Am - 13C glucose - 6h - 1	Purines	UDP	M+03	7146.58	area
HeLa R19 - CVB3_2Am - 13C glucose - 6h - 2	Purines	UDP	M+03	3681.56	area
HeLa R19 - CVB3_2Am - 13C glucose - 6h - 3	Purines	UDP	M+03	26292.7	area
HeLa R19 - Mock - 13C glutamine - 6h - 1	Purines	UDP	M+03	215080	area
HeLa R19 - Mock - 13C glutamine - 6h - 2	Purines	UDP	M+03	295331	area
HeLa R19 - Mock - 13C glutamine - 6h - 3	Purines	UDP	M+03	225440	area
HeLa R19 - CVB3 - 13C glutamine - 6h - 1	Purines	UDP	M+03	103300	area
HeLa R19 - CVB3 - 13C glutamine - 6h - 2	Purines	UDP	M+03	87922.6	area
HeLa R19 - CVB3 - 13C glutamine - 6h - 3	Purines	UDP	M+03	94918.4	area
HeLa R19 - CVB3_2Am - 13C glutamine - 6h - 1	Purines	UDP	M+03	319751	area
HeLa R19 - CVB3_2Am - 13C glutamine - 6h - 2	Purines	UDP	M+03	409266	area
HeLa R19 - CVB3_2Am - 13C glutamine - 6h - 3	Purines	UDP	M+03	409136	area
HeLa R19 - Mock - 13C glucose - 8h - 1	Purines	UDP	M+03	0	area
HeLa R19 - Mock - 13C glucose - 8h - 2	Purines	UDP	M+03	0	area
HeLa R19 - Mock - 13C glucose - 8h - 3	Purines	UDP	M+03	3943.88	area
HeLa R19 - CVB3 - 13C glucose - 8h - 1	Purines	UDP	M+03	0	area
HeLa R19 - CVB3 - 13C glucose - 8h - 2	Purines	UDP	M+03	0	area
HeLa R19 - CVB3 - 13C glucose - 8h - 3	Purines	UDP	M+03	24371.7	area
HeLa R19 - CVB3_2Am - 13C glucose - 8h - 1	Purines	UDP	M+03	19503.4	area
HeLa R19 - CVB3_2Am - 13C glucose - 8h - 2	Purines	UDP	M+03	22513.3	area
HeLa R19 - CVB3_2Am - 13C glucose - 8h - 3	Purines	UDP	M+03	19470.9	area
HeLa R19 - Mock - 13C glutamine - 8h - 1	Purines	UDP	M+03	245094	area
HeLa R19 - Mock - 13C glutamine - 8h - 2	Purines	UDP	M+03	218005	area
HeLa R19 - Mock - 13C glutamine - 8h - 3	Purines	UDP	M+03	214816	area
HeLa R19 - CVB3 - 13C glutamine - 8h - 1	Purines	UDP	M+03	128489	area
HeLa R19 - CVB3 - 13C glutamine - 8h - 2	Purines	UDP	M+03	178236	area
HeLa R19 - CVB3 - 13C glutamine - 8h - 3	Purines	UDP	M+03	164316	area
HeLa R19 - CVB3_2Am - 13C glutamine - 8h - 1	Purines	UDP	M+03	524038	area
HeLa R19 - CVB3_2Am - 13C glutamine - 8h - 2	Purines	UDP	M+03	425926	area
HeLa R19 - CVB3_2Am - 13C glutamine - 8h - 3	Purines	UDP	M+03	572460	area
HeLa R19 - Mock - 12C_14N glucose_glutamine - 8h - 1	Purines	UDP	M+03	0	area
HeLa R19 - Mock - 12C_14N glucose_glutamine - 8h - 2	Purines	UDP	M+03	0	area
HeLa R19 - Mock - 12C_14N glucose_glutamine - 8h - 3	Purines	UDP	M+03	0	area
HeLa R19 - Mock - 13C glucose - 4h - 1	Purines	UDP	M+04	0	area
HeLa R19 - Mock - 13C glucose - 4h - 2	Purines	UDP	M+04	10750.7	area
HeLa R19 - Mock - 13C glucose - 4h - 3	Purines	UDP	M+04	16229	area
HeLa R19 - CVB3 - 13C glucose - 4h - 1	Purines	UDP	M+04	8015.3	area
HeLa R19 - CVB3 - 13C glucose - 4h - 2	Purines	UDP	M+04	6719.64	area
HeLa R19 - CVB3 - 13C glucose - 4h - 3	Purines	UDP	M+04	28380.1	area
HeLa R19 - CVB3_2Am - 13C glucose - 4h - 1	Purines	UDP	M+04	27748	area
HeLa R19 - CVB3_2Am - 13C glucose - 4h - 2	Purines	UDP	M+04	56290.1	area
HeLa R19 - CVB3_2Am - 13C glucose - 4h - 3	Purines	UDP	M+04	56643.6	area
HeLa R19 - Mock - 13C glutamine - 4h - 1	Purines	UDP	M+04	4234.58	area
HeLa R19 - Mock - 13C glutamine - 4h - 2	Purines	UDP	M+04	11358	area
HeLa R19 - Mock - 13C glutamine - 4h - 3	Purines	UDP	M+04	0	area
HeLa R19 - CVB3 - 13C glutamine - 4h - 1	Purines	UDP	M+04	0	area
HeLa R19 - CVB3 - 13C glutamine - 4h - 2	Purines	UDP	M+04	0	area
HeLa R19 - CVB3 - 13C glutamine - 4h - 3	Purines	UDP	M+04	0	area
HeLa R19 - CVB3_2Am - 13C glutamine - 4h - 1	Purines	UDP	M+04	0	area
HeLa R19 - CVB3_2Am - 13C glutamine - 4h - 2	Purines	UDP	M+04	0	area
HeLa R19 - CVB3_2Am - 13C glutamine - 4h - 3	Purines	UDP	M+04	0	area
HeLa R19 - Mock - 13C glucose - 6h - 1	Purines	UDP	M+04	4958.23	area
HeLa R19 - Mock - 13C glucose - 6h - 2	Purines	UDP	M+04	0	area
HeLa R19 - Mock - 13C glucose - 6h - 3	Purines	UDP	M+04	0	area
HeLa R19 - CVB3 - 13C glucose - 6h - 1	Purines	UDP	M+04	22209	area
HeLa R19 - CVB3 - 13C glucose - 6h - 2	Purines	UDP	M+04	38968.6	area
HeLa R19 - CVB3 - 13C glucose - 6h - 3	Purines	UDP	M+04	42950.7	area
HeLa R19 - CVB3_2Am - 13C glucose - 6h - 1	Purines	UDP	M+04	39670.2	area
HeLa R19 - CVB3_2Am - 13C glucose - 6h - 2	Purines	UDP	M+04	0	area
HeLa R19 - CVB3_2Am - 13C glucose - 6h - 3	Purines	UDP	M+04	21700	area
HeLa R19 - Mock - 13C glutamine - 6h - 1	Purines	UDP	M+04	0	area
HeLa R19 - Mock - 13C glutamine - 6h - 2	Purines	UDP	M+04	0	area
HeLa R19 - Mock - 13C glutamine - 6h - 3	Purines	UDP	M+04	0	area
HeLa R19 - CVB3 - 13C glutamine - 6h - 1	Purines	UDP	M+04	0	area
HeLa R19 - CVB3 - 13C glutamine - 6h - 2	Purines	UDP	M+04	0	area
HeLa R19 - CVB3 - 13C glutamine - 6h - 3	Purines	UDP	M+04	0	area
HeLa R19 - CVB3_2Am - 13C glutamine - 6h - 1	Purines	UDP	M+04	0	area
HeLa R19 - CVB3_2Am - 13C glutamine - 6h - 2	Purines	UDP	M+04	0	area
HeLa R19 - CVB3_2Am - 13C glutamine - 6h - 3	Purines	UDP	M+04	2423.74	area
HeLa R19 - Mock - 13C glucose - 8h - 1	Purines	UDP	M+04	12878.6	area
HeLa R19 - Mock - 13C glucose - 8h - 2	Purines	UDP	M+04	0	area
HeLa R19 - Mock - 13C glucose - 8h - 3	Purines	UDP	M+04	28654.8	area
HeLa R19 - CVB3 - 13C glucose - 8h - 1	Purines	UDP	M+04	0	area
HeLa R19 - CVB3 - 13C glucose - 8h - 2	Purines	UDP	M+04	12257.1	area
HeLa R19 - CVB3 - 13C glucose - 8h - 3	Purines	UDP	M+04	0	area
HeLa R19 - CVB3_2Am - 13C glucose - 8h - 1	Purines	UDP	M+04	40759.1	area
HeLa R19 - CVB3_2Am - 13C glucose - 8h - 2	Purines	UDP	M+04	43537.2	area
HeLa R19 - CVB3_2Am - 13C glucose - 8h - 3	Purines	UDP	M+04	55742	area
HeLa R19 - Mock - 13C glutamine - 8h - 1	Purines	UDP	M+04	0	area
HeLa R19 - Mock - 13C glutamine - 8h - 2	Purines	UDP	M+04	0	area
HeLa R19 - Mock - 13C glutamine - 8h - 3	Purines	UDP	M+04	0	area
HeLa R19 - CVB3 - 13C glutamine - 8h - 1	Purines	UDP	M+04	0	area
HeLa R19 - CVB3 - 13C glutamine - 8h - 2	Purines	UDP	M+04	0	area
HeLa R19 - CVB3 - 13C glutamine - 8h - 3	Purines	UDP	M+04	0	area
HeLa R19 - CVB3_2Am - 13C glutamine - 8h - 1	Purines	UDP	M+04	11275.8	area
HeLa R19 - CVB3_2Am - 13C glutamine - 8h - 2	Purines	UDP	M+04	0	area
HeLa R19 - CVB3_2Am - 13C glutamine - 8h - 3	Purines	UDP	M+04	3167.76	area
HeLa R19 - Mock - 12C_14N glucose_glutamine - 8h - 1	Purines	UDP	M+04	0	area
HeLa R19 - Mock - 12C_14N glucose_glutamine - 8h - 2	Purines	UDP	M+04	0	area
HeLa R19 - Mock - 12C_14N glucose_glutamine - 8h - 3	Purines	UDP	M+04	0	area
HeLa R19 - Mock - 13C glucose - 4h - 1	Purines	UDP	M+05	381626	area
HeLa R19 - Mock - 13C glucose - 4h - 2	Purines	UDP	M+05	525325	area
HeLa R19 - Mock - 13C glucose - 4h - 3	Purines	UDP	M+05	686690	area
HeLa R19 - CVB3 - 13C glucose - 4h - 1	Purines	UDP	M+05	587979	area
HeLa R19 - CVB3 - 13C glucose - 4h - 2	Purines	UDP	M+05	674051	area
HeLa R19 - CVB3 - 13C glucose - 4h - 3	Purines	UDP	M+05	695720	area
HeLa R19 - CVB3_2Am - 13C glucose - 4h - 1	Purines	UDP	M+05	1.01364e+06	area
HeLa R19 - CVB3_2Am - 13C glucose - 4h - 2	Purines	UDP	M+05	876158	area
HeLa R19 - CVB3_2Am - 13C glucose - 4h - 3	Purines	UDP	M+05	1.16331e+06	area
HeLa R19 - Mock - 13C glutamine - 4h - 1	Purines	UDP	M+05	6097.1	area
HeLa R19 - Mock - 13C glutamine - 4h - 2	Purines	UDP	M+05	0	area
HeLa R19 - Mock - 13C glutamine - 4h - 3	Purines	UDP	M+05	0	area
HeLa R19 - CVB3 - 13C glutamine - 4h - 1	Purines	UDP	M+05	0	area
HeLa R19 - CVB3 - 13C glutamine - 4h - 2	Purines	UDP	M+05	0	area
HeLa R19 - CVB3 - 13C glutamine - 4h - 3	Purines	UDP	M+05	0	area
HeLa R19 - CVB3_2Am - 13C glutamine - 4h - 1	Purines	UDP	M+05	0	area
HeLa R19 - CVB3_2Am - 13C glutamine - 4h - 2	Purines	UDP	M+05	0	area
HeLa R19 - CVB3_2Am - 13C glutamine - 4h - 3	Purines	UDP	M+05	0	area
HeLa R19 - Mock - 13C glucose - 6h - 1	Purines	UDP	M+05	502235	area
HeLa R19 - Mock - 13C glucose - 6h - 2	Purines	UDP	M+05	520302	area
HeLa R19 - Mock - 13C glucose - 6h - 3	Purines	UDP	M+05	438278	area
HeLa R19 - CVB3 - 13C glucose - 6h - 1	Purines	UDP	M+05	701605	area
HeLa R19 - CVB3 - 13C glucose - 6h - 2	Purines	UDP	M+05	806692	area
HeLa R19 - CVB3 - 13C glucose - 6h - 3	Purines	UDP	M+05	729034	area
HeLa R19 - CVB3_2Am - 13C glucose - 6h - 1	Purines	UDP	M+05	591323	area
HeLa R19 - CVB3_2Am - 13C glucose - 6h - 2	Purines	UDP	M+05	527055	area
HeLa R19 - CVB3_2Am - 13C glucose - 6h - 3	Purines	UDP	M+05	634928	area
HeLa R19 - Mock - 13C glutamine - 6h - 1	Purines	UDP	M+05	0	area
HeLa R19 - Mock - 13C glutamine - 6h - 2	Purines	UDP	M+05	0	area
HeLa R19 - Mock - 13C glutamine - 6h - 3	Purines	UDP	M+05	0	area
HeLa R19 - CVB3 - 13C glutamine - 6h - 1	Purines	UDP	M+05	0	area
HeLa R19 - CVB3 - 13C glutamine - 6h - 2	Purines	UDP	M+05	0	area
HeLa R19 - CVB3 - 13C glutamine - 6h - 3	Purines	UDP	M+05	0	area
HeLa R19 - CVB3_2Am - 13C glutamine - 6h - 1	Purines	UDP	M+05	0	area
HeLa R19 - CVB3_2Am - 13C glutamine - 6h - 2	Purines	UDP	M+05	0	area
HeLa R19 - CVB3_2Am - 13C glutamine - 6h - 3	Purines	UDP	M+05	0	area
HeLa R19 - Mock - 13C glucose - 8h - 1	Purines	UDP	M+05	497616	area
HeLa R19 - Mock - 13C glucose - 8h - 2	Purines	UDP	M+05	479456	area
HeLa R19 - Mock - 13C glucose - 8h - 3	Purines	UDP	M+05	472267	area
HeLa R19 - CVB3 - 13C glucose - 8h - 1	Purines	UDP	M+05	674368	area
HeLa R19 - CVB3 - 13C glucose - 8h - 2	Purines	UDP	M+05	908732	area
HeLa R19 - CVB3 - 13C glucose - 8h - 3	Purines	UDP	M+05	626181	area
HeLa R19 - CVB3_2Am - 13C glucose - 8h - 1	Purines	UDP	M+05	878427	area
HeLa R19 - CVB3_2Am - 13C glucose - 8h - 2	Purines	UDP	M+05	764568	area
HeLa R19 - CVB3_2Am - 13C glucose - 8h - 3	Purines	UDP	M+05	795379	area
HeLa R19 - Mock - 13C glutamine - 8h - 1	Purines	UDP	M+05	0	area
HeLa R19 - Mock - 13C glutamine - 8h - 2	Purines	UDP	M+05	0	area
HeLa R19 - Mock - 13C glutamine - 8h - 3	Purines	UDP	M+05	0	area
HeLa R19 - CVB3 - 13C glutamine - 8h - 1	Purines	UDP	M+05	0	area
HeLa R19 - CVB3 - 13C glutamine - 8h - 2	Purines	UDP	M+05	0	area
HeLa R19 - CVB3 - 13C glutamine - 8h - 3	Purines	UDP	M+05	0	area
HeLa R19 - CVB3_2Am - 13C glutamine - 8h - 1	Purines	UDP	M+05	0	area
HeLa R19 - CVB3_2Am - 13C glutamine - 8h - 2	Purines	UDP	M+05	0	area
HeLa R19 - CVB3_2Am - 13C glutamine - 8h - 3	Purines	UDP	M+05	0	area
HeLa R19 - Mock - 12C_14N glucose_glutamine - 8h - 1	Purines	UDP	M+05	0	area
HeLa R19 - Mock - 12C_14N glucose_glutamine - 8h - 2	Purines	UDP	M+05	0	area
HeLa R19 - Mock - 12C_14N glucose_glutamine - 8h - 3	Purines	UDP	M+05	0	area
HeLa R19 - Mock - 13C glucose - 4h - 1	Purines	UDP	M+06	0	area
HeLa R19 - Mock - 13C glucose - 4h - 2	Purines	UDP	M+06	0	area
HeLa R19 - Mock - 13C glucose - 4h - 3	Purines	UDP	M+06	37889.1	area
HeLa R19 - CVB3 - 13C glucose - 4h - 1	Purines	UDP	M+06	4792.24	area
HeLa R19 - CVB3 - 13C glucose - 4h - 2	Purines	UDP	M+06	14325.9	area
HeLa R19 - CVB3 - 13C glucose - 4h - 3	Purines	UDP	M+06	18089.5	area
HeLa R19 - CVB3_2Am - 13C glucose - 4h - 1	Purines	UDP	M+06	60455.5	area
HeLa R19 - CVB3_2Am - 13C glucose - 4h - 2	Purines	UDP	M+06	75529.7	area
HeLa R19 - CVB3_2Am - 13C glucose - 4h - 3	Purines	UDP	M+06	78594.4	area
HeLa R19 - Mock - 13C glutamine - 4h - 1	Purines	UDP	M+06	0	area
HeLa R19 - Mock - 13C glutamine - 4h - 2	Purines	UDP	M+06	0	area
HeLa R19 - Mock - 13C glutamine - 4h - 3	Purines	UDP	M+06	0	area
HeLa R19 - CVB3 - 13C glutamine - 4h - 1	Purines	UDP	M+06	0	area
HeLa R19 - CVB3 - 13C glutamine - 4h - 2	Purines	UDP	M+06	0	area
HeLa R19 - CVB3 - 13C glutamine - 4h - 3	Purines	UDP	M+06	0	area
HeLa R19 - CVB3_2Am - 13C glutamine - 4h - 1	Purines	UDP	M+06	0	area
HeLa R19 - CVB3_2Am - 13C glutamine - 4h - 2	Purines	UDP	M+06	0	area
HeLa R19 - CVB3_2Am - 13C glutamine - 4h - 3	Purines	UDP	M+06	0	area
HeLa R19 - Mock - 13C glucose - 6h - 1	Purines	UDP	M+06	60887	area
HeLa R19 - Mock - 13C glucose - 6h - 2	Purines	UDP	M+06	61507	area
HeLa R19 - Mock - 13C glucose - 6h - 3	Purines	UDP	M+06	46201.2	area
HeLa R19 - CVB3 - 13C glucose - 6h - 1	Purines	UDP	M+06	24102.9	area
HeLa R19 - CVB3 - 13C glucose - 6h - 2	Purines	UDP	M+06	8995.45	area
HeLa R19 - CVB3 - 13C glucose - 6h - 3	Purines	UDP	M+06	0	area
HeLa R19 - CVB3_2Am - 13C glucose - 6h - 1	Purines	UDP	M+06	61924.6	area
HeLa R19 - CVB3_2Am - 13C glucose - 6h - 2	Purines	UDP	M+06	39699.4	area
HeLa R19 - CVB3_2Am - 13C glucose - 6h - 3	Purines	UDP	M+06	58483.8	area
HeLa R19 - Mock - 13C glutamine - 6h - 1	Purines	UDP	M+06	0	area
HeLa R19 - Mock - 13C glutamine - 6h - 2	Purines	UDP	M+06	0	area
HeLa R19 - Mock - 13C glutamine - 6h - 3	Purines	UDP	M+06	0	area
HeLa R19 - CVB3 - 13C glutamine - 6h - 1	Purines	UDP	M+06	0	area
HeLa R19 - CVB3 - 13C glutamine - 6h - 2	Purines	UDP	M+06	0	area
HeLa R19 - CVB3 - 13C glutamine - 6h - 3	Purines	UDP	M+06	0	area
HeLa R19 - CVB3_2Am - 13C glutamine - 6h - 1	Purines	UDP	M+06	0	area
HeLa R19 - CVB3_2Am - 13C glutamine - 6h - 2	Purines	UDP	M+06	0	area
HeLa R19 - CVB3_2Am - 13C glutamine - 6h - 3	Purines	UDP	M+06	0	area
HeLa R19 - Mock - 13C glucose - 8h - 1	Purines	UDP	M+06	78469.4	area
HeLa R19 - Mock - 13C glucose - 8h - 2	Purines	UDP	M+06	68826.8	area
HeLa R19 - Mock - 13C glucose - 8h - 3	Purines	UDP	M+06	81924.5	area
HeLa R19 - CVB3 - 13C glucose - 8h - 1	Purines	UDP	M+06	0	area
HeLa R19 - CVB3 - 13C glucose - 8h - 2	Purines	UDP	M+06	6448.07	area
HeLa R19 - CVB3 - 13C glucose - 8h - 3	Purines	UDP	M+06	0	area
HeLa R19 - CVB3_2Am - 13C glucose - 8h - 1	Purines	UDP	M+06	87139	area
HeLa R19 - CVB3_2Am - 13C glucose - 8h - 2	Purines	UDP	M+06	82453.6	area
HeLa R19 - CVB3_2Am - 13C glucose - 8h - 3	Purines	UDP	M+06	103390	area
HeLa R19 - Mock - 13C glutamine - 8h - 1	Purines	UDP	M+06	0	area
HeLa R19 - Mock - 13C glutamine - 8h - 2	Purines	UDP	M+06	0	area
HeLa R19 - Mock - 13C glutamine - 8h - 3	Purines	UDP	M+06	0	area
HeLa R19 - CVB3 - 13C glutamine - 8h - 1	Purines	UDP	M+06	0	area
HeLa R19 - CVB3 - 13C glutamine - 8h - 2	Purines	UDP	M+06	0	area
HeLa R19 - CVB3 - 13C glutamine - 8h - 3	Purines	UDP	M+06	0	area
HeLa R19 - CVB3_2Am - 13C glutamine - 8h - 1	Purines	UDP	M+06	0	area
HeLa R19 - CVB3_2Am - 13C glutamine - 8h - 2	Purines	UDP	M+06	0	area
HeLa R19 - CVB3_2Am - 13C glutamine - 8h - 3	Purines	UDP	M+06	0	area
HeLa R19 - Mock - 12C_14N glucose_glutamine - 8h - 1	Purines	UDP	M+06	0	area
HeLa R19 - Mock - 12C_14N glucose_glutamine - 8h - 2	Purines	UDP	M+06	0	area
HeLa R19 - Mock - 12C_14N glucose_glutamine - 8h - 3	Purines	UDP	M+06	0	area
HeLa R19 - Mock - 13C glucose - 4h - 1	Purines	UDP	M+07	0	area
HeLa R19 - Mock - 13C glucose - 4h - 2	Purines	UDP	M+07	6357.9	area
HeLa R19 - Mock - 13C glucose - 4h - 3	Purines	UDP	M+07	0	area
HeLa R19 - CVB3 - 13C glucose - 4h - 1	Purines	UDP	M+07	7746.62	area
HeLa R19 - CVB3 - 13C glucose - 4h - 2	Purines	UDP	M+07	11290.2	area
HeLa R19 - CVB3 - 13C glucose - 4h - 3	Purines	UDP	M+07	11874.1	area
HeLa R19 - CVB3_2Am - 13C glucose - 4h - 1	Purines	UDP	M+07	34784.5	area
HeLa R19 - CVB3_2Am - 13C glucose - 4h - 2	Purines	UDP	M+07	30554.3	area
HeLa R19 - CVB3_2Am - 13C glucose - 4h - 3	Purines	UDP	M+07	66678.8	area
HeLa R19 - Mock - 13C glutamine - 4h - 1	Purines	UDP	M+07	0	area
HeLa R19 - Mock - 13C glutamine - 4h - 2	Purines	UDP	M+07	0	area
HeLa R19 - Mock - 13C glutamine - 4h - 3	Purines	UDP	M+07	0	area
HeLa R19 - CVB3 - 13C glutamine - 4h - 1	Purines	UDP	M+07	0	area
HeLa R19 - CVB3 - 13C glutamine - 4h - 2	Purines	UDP	M+07	0	area
HeLa R19 - CVB3 - 13C glutamine - 4h - 3	Purines	UDP	M+07	0	area
HeLa R19 - CVB3_2Am - 13C glutamine - 4h - 1	Purines	UDP	M+07	0	area
HeLa R19 - CVB3_2Am - 13C glutamine - 4h - 2	Purines	UDP	M+07	0	area
HeLa R19 - CVB3_2Am - 13C glutamine - 4h - 3	Purines	UDP	M+07	0	area
HeLa R19 - Mock - 13C glucose - 6h - 1	Purines	UDP	M+07	21219	area
HeLa R19 - Mock - 13C glucose - 6h - 2	Purines	UDP	M+07	26579.4	area
HeLa R19 - Mock - 13C glucose - 6h - 3	Purines	UDP	M+07	15199.1	area
HeLa R19 - CVB3 - 13C glucose - 6h - 1	Purines	UDP	M+07	13463.6	area
HeLa R19 - CVB3 - 13C glucose - 6h - 2	Purines	UDP	M+07	7896.41	area
HeLa R19 - CVB3 - 13C glucose - 6h - 3	Purines	UDP	M+07	0	area
HeLa R19 - CVB3_2Am - 13C glucose - 6h - 1	Purines	UDP	M+07	40441.2	area
HeLa R19 - CVB3_2Am - 13C glucose - 6h - 2	Purines	UDP	M+07	20705.3	area
HeLa R19 - CVB3_2Am - 13C glucose - 6h - 3	Purines	UDP	M+07	29555.7	area
HeLa R19 - Mock - 13C glutamine - 6h - 1	Purines	UDP	M+07	0	area
HeLa R19 - Mock - 13C glutamine - 6h - 2	Purines	UDP	M+07	0	area
HeLa R19 - Mock - 13C glutamine - 6h - 3	Purines	UDP	M+07	0	area
HeLa R19 - CVB3 - 13C glutamine - 6h - 1	Purines	UDP	M+07	0	area
HeLa R19 - CVB3 - 13C glutamine - 6h - 2	Purines	UDP	M+07	0	area
HeLa R19 - CVB3 - 13C glutamine - 6h - 3	Purines	UDP	M+07	0	area
HeLa R19 - CVB3_2Am - 13C glutamine - 6h - 1	Purines	UDP	M+07	0	area
HeLa R19 - CVB3_2Am - 13C glutamine - 6h - 2	Purines	UDP	M+07	0	area
HeLa R19 - CVB3_2Am - 13C glutamine - 6h - 3	Purines	UDP	M+07	0	area
HeLa R19 - Mock - 13C glucose - 8h - 1	Purines	UDP	M+07	56366.1	area
HeLa R19 - Mock - 13C glucose - 8h - 2	Purines	UDP	M+07	71431.8	area
HeLa R19 - Mock - 13C glucose - 8h - 3	Purines	UDP	M+07	77190.9	area
HeLa R19 - CVB3 - 13C glucose - 8h - 1	Purines	UDP	M+07	0	area
HeLa R19 - CVB3 - 13C glucose - 8h - 2	Purines	UDP	M+07	0	area
HeLa R19 - CVB3 - 13C glucose - 8h - 3	Purines	UDP	M+07	5441.37	area
HeLa R19 - CVB3_2Am - 13C glucose - 8h - 1	Purines	UDP	M+07	69953.1	area
HeLa R19 - CVB3_2Am - 13C glucose - 8h - 2	Purines	UDP	M+07	66432.8	area
HeLa R19 - CVB3_2Am - 13C glucose - 8h - 3	Purines	UDP	M+07	81128.2	area
HeLa R19 - Mock - 13C glutamine - 8h - 1	Purines	UDP	M+07	0	area
HeLa R19 - Mock - 13C glutamine - 8h - 2	Purines	UDP	M+07	0	area
HeLa R19 - Mock - 13C glutamine - 8h - 3	Purines	UDP	M+07	0	area
HeLa R19 - CVB3 - 13C glutamine - 8h - 1	Purines	UDP	M+07	0	area
HeLa R19 - CVB3 - 13C glutamine - 8h - 2	Purines	UDP	M+07	0	area
HeLa R19 - CVB3 - 13C glutamine - 8h - 3	Purines	UDP	M+07	0	area
HeLa R19 - CVB3_2Am - 13C glutamine - 8h - 1	Purines	UDP	M+07	0	area
HeLa R19 - CVB3_2Am - 13C glutamine - 8h - 2	Purines	UDP	M+07	0	area
HeLa R19 - CVB3_2Am - 13C glutamine - 8h - 3	Purines	UDP	M+07	0	area
HeLa R19 - Mock - 12C_14N glucose_glutamine - 8h - 1	Purines	UDP	M+07	0	area
HeLa R19 - Mock - 12C_14N glucose_glutamine - 8h - 2	Purines	UDP	M+07	0	area
HeLa R19 - Mock - 12C_14N glucose_glutamine - 8h - 3	Purines	UDP	M+07	0	area
HeLa R19 - Mock - 13C glucose - 4h - 1	Purines	UDP	M+08	0	area
HeLa R19 - Mock - 13C glucose - 4h - 2	Purines	UDP	M+08	0	area
HeLa R19 - Mock - 13C glucose - 4h - 3	Purines	UDP	M+08	0	area
HeLa R19 - CVB3 - 13C glucose - 4h - 1	Purines	UDP	M+08	0	area
HeLa R19 - CVB3 - 13C glucose - 4h - 2	Purines	UDP	M+08	0	area
HeLa R19 - CVB3 - 13C glucose - 4h - 3	Purines	UDP	M+08	0	area
HeLa R19 - CVB3_2Am - 13C glucose - 4h - 1	Purines	UDP	M+08	0	area
HeLa R19 - CVB3_2Am - 13C glucose - 4h - 2	Purines	UDP	M+08	0	area
HeLa R19 - CVB3_2Am - 13C glucose - 4h - 3	Purines	UDP	M+08	0	area
HeLa R19 - Mock - 13C glutamine - 4h - 1	Purines	UDP	M+08	0	area
HeLa R19 - Mock - 13C glutamine - 4h - 2	Purines	UDP	M+08	0	area
HeLa R19 - Mock - 13C glutamine - 4h - 3	Purines	UDP	M+08	0	area
HeLa R19 - CVB3 - 13C glutamine - 4h - 1	Purines	UDP	M+08	0	area
HeLa R19 - CVB3 - 13C glutamine - 4h - 2	Purines	UDP	M+08	0	area
HeLa R19 - CVB3 - 13C glutamine - 4h - 3	Purines	UDP	M+08	0	area
HeLa R19 - CVB3_2Am - 13C glutamine - 4h - 1	Purines	UDP	M+08	0	area
HeLa R19 - CVB3_2Am - 13C glutamine - 4h - 2	Purines	UDP	M+08	0	area
HeLa R19 - CVB3_2Am - 13C glutamine - 4h - 3	Purines	UDP	M+08	0	area
HeLa R19 - Mock - 13C glucose - 6h - 1	Purines	UDP	M+08	0	area
HeLa R19 - Mock - 13C glucose - 6h - 2	Purines	UDP	M+08	0	area
HeLa R19 - Mock - 13C glucose - 6h - 3	Purines	UDP	M+08	0	area
HeLa R19 - CVB3 - 13C glucose - 6h - 1	Purines	UDP	M+08	0	area
HeLa R19 - CVB3 - 13C glucose - 6h - 2	Purines	UDP	M+08	0	area
HeLa R19 - CVB3 - 13C glucose - 6h - 3	Purines	UDP	M+08	0	area
HeLa R19 - CVB3_2Am - 13C glucose - 6h - 1	Purines	UDP	M+08	0	area
HeLa R19 - CVB3_2Am - 13C glucose - 6h - 2	Purines	UDP	M+08	0	area
HeLa R19 - CVB3_2Am - 13C glucose - 6h - 3	Purines	UDP	M+08	0	area
HeLa R19 - Mock - 13C glutamine - 6h - 1	Purines	UDP	M+08	0	area
HeLa R19 - Mock - 13C glutamine - 6h - 2	Purines	UDP	M+08	0	area
HeLa R19 - Mock - 13C glutamine - 6h - 3	Purines	UDP	M+08	0	area
HeLa R19 - CVB3 - 13C glutamine - 6h - 1	Purines	UDP	M+08	0	area
HeLa R19 - CVB3 - 13C glutamine - 6h - 2	Purines	UDP	M+08	0	area
HeLa R19 - CVB3 - 13C glutamine - 6h - 3	Purines	UDP	M+08	0	area
HeLa R19 - CVB3_2Am - 13C glutamine - 6h - 1	Purines	UDP	M+08	0	area
HeLa R19 - CVB3_2Am - 13C glutamine - 6h - 2	Purines	UDP	M+08	0	area
HeLa R19 - CVB3_2Am - 13C glutamine - 6h - 3	Purines	UDP	M+08	0	area
HeLa R19 - Mock - 13C glucose - 8h - 1	Purines	UDP	M+08	0	area
HeLa R19 - Mock - 13C glucose - 8h - 2	Purines	UDP	M+08	0	area
HeLa R19 - Mock - 13C glucose - 8h - 3	Purines	UDP	M+08	6109.54	area
HeLa R19 - CVB3 - 13C glucose - 8h - 1	Purines	UDP	M+08	0	area
HeLa R19 - CVB3 - 13C glucose - 8h - 2	Purines	UDP	M+08	0	area
HeLa R19 - CVB3 - 13C glucose - 8h - 3	Purines	UDP	M+08	0	area
HeLa R19 - CVB3_2Am - 13C glucose - 8h - 1	Purines	UDP	M+08	10719.5	area
HeLa R19 - CVB3_2Am - 13C glucose - 8h - 2	Purines	UDP	M+08	5548.32	area
HeLa R19 - CVB3_2Am - 13C glucose - 8h - 3	Purines	UDP	M+08	13771.6	area
HeLa R19 - Mock - 13C glutamine - 8h - 1	Purines	UDP	M+08	0	area
HeLa R19 - Mock - 13C glutamine - 8h - 2	Purines	UDP	M+08	0	area
HeLa R19 - Mock - 13C glutamine - 8h - 3	Purines	UDP	M+08	0	area
HeLa R19 - CVB3 - 13C glutamine - 8h - 1	Purines	UDP	M+08	0	area
HeLa R19 - CVB3 - 13C glutamine - 8h - 2	Purines	UDP	M+08	0	area
HeLa R19 - CVB3 - 13C glutamine - 8h - 3	Purines	UDP	M+08	0	area
HeLa R19 - CVB3_2Am - 13C glutamine - 8h - 1	Purines	UDP	M+08	0	area
HeLa R19 - CVB3_2Am - 13C glutamine - 8h - 2	Purines	UDP	M+08	0	area
HeLa R19 - CVB3_2Am - 13C glutamine - 8h - 3	Purines	UDP	M+08	0	area
HeLa R19 - Mock - 12C_14N glucose_glutamine - 8h - 1	Purines	UDP	M+08	0	area
HeLa R19 - Mock - 12C_14N glucose_glutamine - 8h - 2	Purines	UDP	M+08	0	area
HeLa R19 - Mock - 12C_14N glucose_glutamine - 8h - 3	Purines	UDP	M+08	0	area
HeLa R19 - Mock - 13C glucose - 4h - 1	Pyrimidines	N-Carbamoyl-aspartate	M+00	809019	area
HeLa R19 - Mock - 13C glucose - 4h - 2	Pyrimidines	N-Carbamoyl-aspartate	M+00	894150	area
HeLa R19 - Mock - 13C glucose - 4h - 3	Pyrimidines	N-Carbamoyl-aspartate	M+00	927717	area
HeLa R19 - CVB3 - 13C glucose - 4h - 1	Pyrimidines	N-Carbamoyl-aspartate	M+00	248809	area
HeLa R19 - CVB3 - 13C glucose - 4h - 2	Pyrimidines	N-Carbamoyl-aspartate	M+00	282909	area
HeLa R19 - CVB3 - 13C glucose - 4h - 3	Pyrimidines	N-Carbamoyl-aspartate	M+00	230817	area
HeLa R19 - CVB3_2Am - 13C glucose - 4h - 1	Pyrimidines	N-Carbamoyl-aspartate	M+00	394182	area
HeLa R19 - CVB3_2Am - 13C glucose - 4h - 2	Pyrimidines	N-Carbamoyl-aspartate	M+00	530369	area
HeLa R19 - CVB3_2Am - 13C glucose - 4h - 3	Pyrimidines	N-Carbamoyl-aspartate	M+00	574244	area
HeLa R19 - Mock - 13C glutamine - 4h - 1	Pyrimidines	N-Carbamoyl-aspartate	M+00	246519	area
HeLa R19 - Mock - 13C glutamine - 4h - 2	Pyrimidines	N-Carbamoyl-aspartate	M+00	288049	area
HeLa R19 - Mock - 13C glutamine - 4h - 3	Pyrimidines	N-Carbamoyl-aspartate	M+00	270348	area
HeLa R19 - CVB3 - 13C glutamine - 4h - 1	Pyrimidines	N-Carbamoyl-aspartate	M+00	184625	area
HeLa R19 - CVB3 - 13C glutamine - 4h - 2	Pyrimidines	N-Carbamoyl-aspartate	M+00	152591	area
HeLa R19 - CVB3 - 13C glutamine - 4h - 3	Pyrimidines	N-Carbamoyl-aspartate	M+00	122334	area
HeLa R19 - CVB3_2Am - 13C glutamine - 4h - 1	Pyrimidines	N-Carbamoyl-aspartate	M+00	274658	area
HeLa R19 - CVB3_2Am - 13C glutamine - 4h - 2	Pyrimidines	N-Carbamoyl-aspartate	M+00	235851	area
HeLa R19 - CVB3_2Am - 13C glutamine - 4h - 3	Pyrimidines	N-Carbamoyl-aspartate	M+00	207180	area
HeLa R19 - Mock - 13C glucose - 6h - 1	Pyrimidines	N-Carbamoyl-aspartate	M+00	1.02371e+06	area
HeLa R19 - Mock - 13C glucose - 6h - 2	Pyrimidines	N-Carbamoyl-aspartate	M+00	1.16217e+06	area
HeLa R19 - Mock - 13C glucose - 6h - 3	Pyrimidines	N-Carbamoyl-aspartate	M+00	968557	area
HeLa R19 - CVB3 - 13C glucose - 6h - 1	Pyrimidines	N-Carbamoyl-aspartate	M+00	11287.4	area
HeLa R19 - CVB3 - 13C glucose - 6h - 2	Pyrimidines	N-Carbamoyl-aspartate	M+00	3479.54	area
HeLa R19 - CVB3 - 13C glucose - 6h - 3	Pyrimidines	N-Carbamoyl-aspartate	M+00	0	area
HeLa R19 - CVB3_2Am - 13C glucose - 6h - 1	Pyrimidines	N-Carbamoyl-aspartate	M+00	393565	area
HeLa R19 - CVB3_2Am - 13C glucose - 6h - 2	Pyrimidines	N-Carbamoyl-aspartate	M+00	349367	area
HeLa R19 - CVB3_2Am - 13C glucose - 6h - 3	Pyrimidines	N-Carbamoyl-aspartate	M+00	404138	area
HeLa R19 - Mock - 13C glutamine - 6h - 1	Pyrimidines	N-Carbamoyl-aspartate	M+00	213635	area
HeLa R19 - Mock - 13C glutamine - 6h - 2	Pyrimidines	N-Carbamoyl-aspartate	M+00	154743	area
HeLa R19 - Mock - 13C glutamine - 6h - 3	Pyrimidines	N-Carbamoyl-aspartate	M+00	149708	area
HeLa R19 - CVB3 - 13C glutamine - 6h - 1	Pyrimidines	N-Carbamoyl-aspartate	M+00	0	area
HeLa R19 - CVB3 - 13C glutamine - 6h - 2	Pyrimidines	N-Carbamoyl-aspartate	M+00	0	area
HeLa R19 - CVB3 - 13C glutamine - 6h - 3	Pyrimidines	N-Carbamoyl-aspartate	M+00	0	area
HeLa R19 - CVB3_2Am - 13C glutamine - 6h - 1	Pyrimidines	N-Carbamoyl-aspartate	M+00	262713	area
HeLa R19 - CVB3_2Am - 13C glutamine - 6h - 2	Pyrimidines	N-Carbamoyl-aspartate	M+00	173038	area
HeLa R19 - CVB3_2Am - 13C glutamine - 6h - 3	Pyrimidines	N-Carbamoyl-aspartate	M+00	194023	area
HeLa R19 - Mock - 13C glucose - 8h - 1	Pyrimidines	N-Carbamoyl-aspartate	M+00	555344	area
HeLa R19 - Mock - 13C glucose - 8h - 2	Pyrimidines	N-Carbamoyl-aspartate	M+00	576566	area
HeLa R19 - Mock - 13C glucose - 8h - 3	Pyrimidines	N-Carbamoyl-aspartate	M+00	608377	area
HeLa R19 - CVB3 - 13C glucose - 8h - 1	Pyrimidines	N-Carbamoyl-aspartate	M+00	0	area
HeLa R19 - CVB3 - 13C glucose - 8h - 2	Pyrimidines	N-Carbamoyl-aspartate	M+00	0	area
HeLa R19 - CVB3 - 13C glucose - 8h - 3	Pyrimidines	N-Carbamoyl-aspartate	M+00	0	area
HeLa R19 - CVB3_2Am - 13C glucose - 8h - 1	Pyrimidines	N-Carbamoyl-aspartate	M+00	51300.3	area
HeLa R19 - CVB3_2Am - 13C glucose - 8h - 2	Pyrimidines	N-Carbamoyl-aspartate	M+00	80225.5	area
HeLa R19 - CVB3_2Am - 13C glucose - 8h - 3	Pyrimidines	N-Carbamoyl-aspartate	M+00	92836.5	area
HeLa R19 - Mock - 13C glutamine - 8h - 1	Pyrimidines	N-Carbamoyl-aspartate	M+00	113061	area
HeLa R19 - Mock - 13C glutamine - 8h - 2	Pyrimidines	N-Carbamoyl-aspartate	M+00	115463	area
HeLa R19 - Mock - 13C glutamine - 8h - 3	Pyrimidines	N-Carbamoyl-aspartate	M+00	157769	area
HeLa R19 - CVB3 - 13C glutamine - 8h - 1	Pyrimidines	N-Carbamoyl-aspartate	M+00	0	area
HeLa R19 - CVB3 - 13C glutamine - 8h - 2	Pyrimidines	N-Carbamoyl-aspartate	M+00	0	area
HeLa R19 - CVB3 - 13C glutamine - 8h - 3	Pyrimidines	N-Carbamoyl-aspartate	M+00	0	area
HeLa R19 - CVB3_2Am - 13C glutamine - 8h - 1	Pyrimidines	N-Carbamoyl-aspartate	M+00	66835.1	area
HeLa R19 - CVB3_2Am - 13C glutamine - 8h - 2	Pyrimidines	N-Carbamoyl-aspartate	M+00	42527.5	area
HeLa R19 - CVB3_2Am - 13C glutamine - 8h - 3	Pyrimidines	N-Carbamoyl-aspartate	M+00	25118.6	area
HeLa R19 - Mock - 12C_14N glucose_glutamine - 8h - 1	Pyrimidines	N-Carbamoyl-aspartate	M+00	269200	area
HeLa R19 - Mock - 12C_14N glucose_glutamine - 8h - 2	Pyrimidines	N-Carbamoyl-aspartate	M+00	238237	area
HeLa R19 - Mock - 12C_14N glucose_glutamine - 8h - 3	Pyrimidines	N-Carbamoyl-aspartate	M+00	192405	area
HeLa R19 - Mock - 13C glucose - 4h - 1	Pyrimidines	N-Carbamoyl-aspartate	M+01	40370.2	area
HeLa R19 - Mock - 13C glucose - 4h - 2	Pyrimidines	N-Carbamoyl-aspartate	M+01	38735	area
HeLa R19 - Mock - 13C glucose - 4h - 3	Pyrimidines	N-Carbamoyl-aspartate	M+01	37905.9	area
HeLa R19 - CVB3 - 13C glucose - 4h - 1	Pyrimidines	N-Carbamoyl-aspartate	M+01	0	area
HeLa R19 - CVB3 - 13C glucose - 4h - 2	Pyrimidines	N-Carbamoyl-aspartate	M+01	0	area
HeLa R19 - CVB3 - 13C glucose - 4h - 3	Pyrimidines	N-Carbamoyl-aspartate	M+01	0	area
HeLa R19 - CVB3_2Am - 13C glucose - 4h - 1	Pyrimidines	N-Carbamoyl-aspartate	M+01	14739.4	area
HeLa R19 - CVB3_2Am - 13C glucose - 4h - 2	Pyrimidines	N-Carbamoyl-aspartate	M+01	25817.5	area
HeLa R19 - CVB3_2Am - 13C glucose - 4h - 3	Pyrimidines	N-Carbamoyl-aspartate	M+01	29483.8	area
HeLa R19 - Mock - 13C glutamine - 4h - 1	Pyrimidines	N-Carbamoyl-aspartate	M+01	8694.04	area
HeLa R19 - Mock - 13C glutamine - 4h - 2	Pyrimidines	N-Carbamoyl-aspartate	M+01	14269.9	area
HeLa R19 - Mock - 13C glutamine - 4h - 3	Pyrimidines	N-Carbamoyl-aspartate	M+01	0	area
HeLa R19 - CVB3 - 13C glutamine - 4h - 1	Pyrimidines	N-Carbamoyl-aspartate	M+01	0	area
HeLa R19 - CVB3 - 13C glutamine - 4h - 2	Pyrimidines	N-Carbamoyl-aspartate	M+01	0	area
HeLa R19 - CVB3 - 13C glutamine - 4h - 3	Pyrimidines	N-Carbamoyl-aspartate	M+01	0	area
HeLa R19 - CVB3_2Am - 13C glutamine - 4h - 1	Pyrimidines	N-Carbamoyl-aspartate	M+01	0	area
HeLa R19 - CVB3_2Am - 13C glutamine - 4h - 2	Pyrimidines	N-Carbamoyl-aspartate	M+01	15437.3	area
HeLa R19 - CVB3_2Am - 13C glutamine - 4h - 3	Pyrimidines	N-Carbamoyl-aspartate	M+01	7393.2	area
HeLa R19 - Mock - 13C glucose - 6h - 1	Pyrimidines	N-Carbamoyl-aspartate	M+01	85476	area
HeLa R19 - Mock - 13C glucose - 6h - 2	Pyrimidines	N-Carbamoyl-aspartate	M+01	99154.6	area
HeLa R19 - Mock - 13C glucose - 6h - 3	Pyrimidines	N-Carbamoyl-aspartate	M+01	90542	area
HeLa R19 - CVB3 - 13C glucose - 6h - 1	Pyrimidines	N-Carbamoyl-aspartate	M+01	0	area
HeLa R19 - CVB3 - 13C glucose - 6h - 2	Pyrimidines	N-Carbamoyl-aspartate	M+01	0	area
HeLa R19 - CVB3 - 13C glucose - 6h - 3	Pyrimidines	N-Carbamoyl-aspartate	M+01	0	area
HeLa R19 - CVB3_2Am - 13C glucose - 6h - 1	Pyrimidines	N-Carbamoyl-aspartate	M+01	14775.3	area
HeLa R19 - CVB3_2Am - 13C glucose - 6h - 2	Pyrimidines	N-Carbamoyl-aspartate	M+01	0	area
HeLa R19 - CVB3_2Am - 13C glucose - 6h - 3	Pyrimidines	N-Carbamoyl-aspartate	M+01	19023.8	area
HeLa R19 - Mock - 13C glutamine - 6h - 1	Pyrimidines	N-Carbamoyl-aspartate	M+01	19646.9	area
HeLa R19 - Mock - 13C glutamine - 6h - 2	Pyrimidines	N-Carbamoyl-aspartate	M+01	14546.9	area
HeLa R19 - Mock - 13C glutamine - 6h - 3	Pyrimidines	N-Carbamoyl-aspartate	M+01	2718.47	area
HeLa R19 - CVB3 - 13C glutamine - 6h - 1	Pyrimidines	N-Carbamoyl-aspartate	M+01	0	area
HeLa R19 - CVB3 - 13C glutamine - 6h - 2	Pyrimidines	N-Carbamoyl-aspartate	M+01	0	area
HeLa R19 - CVB3 - 13C glutamine - 6h - 3	Pyrimidines	N-Carbamoyl-aspartate	M+01	0	area
HeLa R19 - CVB3_2Am - 13C glutamine - 6h - 1	Pyrimidines	N-Carbamoyl-aspartate	M+01	24239.3	area
HeLa R19 - CVB3_2Am - 13C glutamine - 6h - 2	Pyrimidines	N-Carbamoyl-aspartate	M+01	0	area
HeLa R19 - CVB3_2Am - 13C glutamine - 6h - 3	Pyrimidines	N-Carbamoyl-aspartate	M+01	3441.19	area
HeLa R19 - Mock - 13C glucose - 8h - 1	Pyrimidines	N-Carbamoyl-aspartate	M+01	56194	area
HeLa R19 - Mock - 13C glucose - 8h - 2	Pyrimidines	N-Carbamoyl-aspartate	M+01	47358.1	area
HeLa R19 - Mock - 13C glucose - 8h - 3	Pyrimidines	N-Carbamoyl-aspartate	M+01	56408.7	area
HeLa R19 - CVB3 - 13C glucose - 8h - 1	Pyrimidines	N-Carbamoyl-aspartate	M+01	0	area
HeLa R19 - CVB3 - 13C glucose - 8h - 2	Pyrimidines	N-Carbamoyl-aspartate	M+01	0	area
HeLa R19 - CVB3 - 13C glucose - 8h - 3	Pyrimidines	N-Carbamoyl-aspartate	M+01	0	area
HeLa R19 - CVB3_2Am - 13C glucose - 8h - 1	Pyrimidines	N-Carbamoyl-aspartate	M+01	0	area
HeLa R19 - CVB3_2Am - 13C glucose - 8h - 2	Pyrimidines	N-Carbamoyl-aspartate	M+01	0	area
HeLa R19 - CVB3_2Am - 13C glucose - 8h - 3	Pyrimidines	N-Carbamoyl-aspartate	M+01	0	area
HeLa R19 - Mock - 13C glutamine - 8h - 1	Pyrimidines	N-Carbamoyl-aspartate	M+01	13856.5	area
HeLa R19 - Mock - 13C glutamine - 8h - 2	Pyrimidines	N-Carbamoyl-aspartate	M+01	12692.4	area
HeLa R19 - Mock - 13C glutamine - 8h - 3	Pyrimidines	N-Carbamoyl-aspartate	M+01	41259.3	area
HeLa R19 - CVB3 - 13C glutamine - 8h - 1	Pyrimidines	N-Carbamoyl-aspartate	M+01	0	area
HeLa R19 - CVB3 - 13C glutamine - 8h - 2	Pyrimidines	N-Carbamoyl-aspartate	M+01	0	area
HeLa R19 - CVB3 - 13C glutamine - 8h - 3	Pyrimidines	N-Carbamoyl-aspartate	M+01	0	area
HeLa R19 - CVB3_2Am - 13C glutamine - 8h - 1	Pyrimidines	N-Carbamoyl-aspartate	M+01	0	area
HeLa R19 - CVB3_2Am - 13C glutamine - 8h - 2	Pyrimidines	N-Carbamoyl-aspartate	M+01	0	area
HeLa R19 - CVB3_2Am - 13C glutamine - 8h - 3	Pyrimidines	N-Carbamoyl-aspartate	M+01	0	area
HeLa R19 - Mock - 12C_14N glucose_glutamine - 8h - 1	Pyrimidines	N-Carbamoyl-aspartate	M+01	0	area
HeLa R19 - Mock - 12C_14N glucose_glutamine - 8h - 2	Pyrimidines	N-Carbamoyl-aspartate	M+01	1291.82	area
HeLa R19 - Mock - 12C_14N glucose_glutamine - 8h - 3	Pyrimidines	N-Carbamoyl-aspartate	M+01	0	area
HeLa R19 - Mock - 13C glucose - 4h - 1	Pyrimidines	N-Carbamoyl-aspartate	M+02	65485.8	area
HeLa R19 - Mock - 13C glucose - 4h - 2	Pyrimidines	N-Carbamoyl-aspartate	M+02	102576	area
HeLa R19 - Mock - 13C glucose - 4h - 3	Pyrimidines	N-Carbamoyl-aspartate	M+02	85009.9	area
HeLa R19 - CVB3 - 13C glucose - 4h - 1	Pyrimidines	N-Carbamoyl-aspartate	M+02	0	area
HeLa R19 - CVB3 - 13C glucose - 4h - 2	Pyrimidines	N-Carbamoyl-aspartate	M+02	0	area
HeLa R19 - CVB3 - 13C glucose - 4h - 3	Pyrimidines	N-Carbamoyl-aspartate	M+02	0	area
HeLa R19 - CVB3_2Am - 13C glucose - 4h - 1	Pyrimidines	N-Carbamoyl-aspartate	M+02	34381.7	area
HeLa R19 - CVB3_2Am - 13C glucose - 4h - 2	Pyrimidines	N-Carbamoyl-aspartate	M+02	57716.6	area
HeLa R19 - CVB3_2Am - 13C glucose - 4h - 3	Pyrimidines	N-Carbamoyl-aspartate	M+02	64448.6	area
HeLa R19 - Mock - 13C glutamine - 4h - 1	Pyrimidines	N-Carbamoyl-aspartate	M+02	42673.5	area
HeLa R19 - Mock - 13C glutamine - 4h - 2	Pyrimidines	N-Carbamoyl-aspartate	M+02	36902.9	area
HeLa R19 - Mock - 13C glutamine - 4h - 3	Pyrimidines	N-Carbamoyl-aspartate	M+02	43829.5	area
HeLa R19 - CVB3 - 13C glutamine - 4h - 1	Pyrimidines	N-Carbamoyl-aspartate	M+02	0	area
HeLa R19 - CVB3 - 13C glutamine - 4h - 2	Pyrimidines	N-Carbamoyl-aspartate	M+02	0	area
HeLa R19 - CVB3 - 13C glutamine - 4h - 3	Pyrimidines	N-Carbamoyl-aspartate	M+02	0	area
HeLa R19 - CVB3_2Am - 13C glutamine - 4h - 1	Pyrimidines	N-Carbamoyl-aspartate	M+02	20561.7	area
HeLa R19 - CVB3_2Am - 13C glutamine - 4h - 2	Pyrimidines	N-Carbamoyl-aspartate	M+02	23191	area
HeLa R19 - CVB3_2Am - 13C glutamine - 4h - 3	Pyrimidines	N-Carbamoyl-aspartate	M+02	9252.23	area
HeLa R19 - Mock - 13C glucose - 6h - 1	Pyrimidines	N-Carbamoyl-aspartate	M+02	205552	area
HeLa R19 - Mock - 13C glucose - 6h - 2	Pyrimidines	N-Carbamoyl-aspartate	M+02	245104	area
HeLa R19 - Mock - 13C glucose - 6h - 3	Pyrimidines	N-Carbamoyl-aspartate	M+02	216982	area
HeLa R19 - CVB3 - 13C glucose - 6h - 1	Pyrimidines	N-Carbamoyl-aspartate	M+02	0	area
HeLa R19 - CVB3 - 13C glucose - 6h - 2	Pyrimidines	N-Carbamoyl-aspartate	M+02	0	area
HeLa R19 - CVB3 - 13C glucose - 6h - 3	Pyrimidines	N-Carbamoyl-aspartate	M+02	0	area
HeLa R19 - CVB3_2Am - 13C glucose - 6h - 1	Pyrimidines	N-Carbamoyl-aspartate	M+02	43978.1	area
HeLa R19 - CVB3_2Am - 13C glucose - 6h - 2	Pyrimidines	N-Carbamoyl-aspartate	M+02	30185.8	area
HeLa R19 - CVB3_2Am - 13C glucose - 6h - 3	Pyrimidines	N-Carbamoyl-aspartate	M+02	46438.4	area
HeLa R19 - Mock - 13C glutamine - 6h - 1	Pyrimidines	N-Carbamoyl-aspartate	M+02	53693.7	area
HeLa R19 - Mock - 13C glutamine - 6h - 2	Pyrimidines	N-Carbamoyl-aspartate	M+02	43036.2	area
HeLa R19 - Mock - 13C glutamine - 6h - 3	Pyrimidines	N-Carbamoyl-aspartate	M+02	23581.8	area
HeLa R19 - CVB3 - 13C glutamine - 6h - 1	Pyrimidines	N-Carbamoyl-aspartate	M+02	0	area
HeLa R19 - CVB3 - 13C glutamine - 6h - 2	Pyrimidines	N-Carbamoyl-aspartate	M+02	0	area
HeLa R19 - CVB3 - 13C glutamine - 6h - 3	Pyrimidines	N-Carbamoyl-aspartate	M+02	0	area
HeLa R19 - CVB3_2Am - 13C glutamine - 6h - 1	Pyrimidines	N-Carbamoyl-aspartate	M+02	42701.3	area
HeLa R19 - CVB3_2Am - 13C glutamine - 6h - 2	Pyrimidines	N-Carbamoyl-aspartate	M+02	25815.8	area
HeLa R19 - CVB3_2Am - 13C glutamine - 6h - 3	Pyrimidines	N-Carbamoyl-aspartate	M+02	12415	area
HeLa R19 - Mock - 13C glucose - 8h - 1	Pyrimidines	N-Carbamoyl-aspartate	M+02	177902	area
HeLa R19 - Mock - 13C glucose - 8h - 2	Pyrimidines	N-Carbamoyl-aspartate	M+02	154099	area
HeLa R19 - Mock - 13C glucose - 8h - 3	Pyrimidines	N-Carbamoyl-aspartate	M+02	196625	area
HeLa R19 - CVB3 - 13C glucose - 8h - 1	Pyrimidines	N-Carbamoyl-aspartate	M+02	0	area
HeLa R19 - CVB3 - 13C glucose - 8h - 2	Pyrimidines	N-Carbamoyl-aspartate	M+02	0	area
HeLa R19 - CVB3 - 13C glucose - 8h - 3	Pyrimidines	N-Carbamoyl-aspartate	M+02	0	area
HeLa R19 - CVB3_2Am - 13C glucose - 8h - 1	Pyrimidines	N-Carbamoyl-aspartate	M+02	0	area
HeLa R19 - CVB3_2Am - 13C glucose - 8h - 2	Pyrimidines	N-Carbamoyl-aspartate	M+02	0	area
HeLa R19 - CVB3_2Am - 13C glucose - 8h - 3	Pyrimidines	N-Carbamoyl-aspartate	M+02	4515.55	area
HeLa R19 - Mock - 13C glutamine - 8h - 1	Pyrimidines	N-Carbamoyl-aspartate	M+02	35744.7	area
HeLa R19 - Mock - 13C glutamine - 8h - 2	Pyrimidines	N-Carbamoyl-aspartate	M+02	31808.2	area
HeLa R19 - Mock - 13C glutamine - 8h - 3	Pyrimidines	N-Carbamoyl-aspartate	M+02	50168	area
HeLa R19 - CVB3 - 13C glutamine - 8h - 1	Pyrimidines	N-Carbamoyl-aspartate	M+02	0	area
HeLa R19 - CVB3 - 13C glutamine - 8h - 2	Pyrimidines	N-Carbamoyl-aspartate	M+02	0	area
HeLa R19 - CVB3 - 13C glutamine - 8h - 3	Pyrimidines	N-Carbamoyl-aspartate	M+02	0	area
HeLa R19 - CVB3_2Am - 13C glutamine - 8h - 1	Pyrimidines	N-Carbamoyl-aspartate	M+02	0	area
HeLa R19 - CVB3_2Am - 13C glutamine - 8h - 2	Pyrimidines	N-Carbamoyl-aspartate	M+02	0	area
HeLa R19 - CVB3_2Am - 13C glutamine - 8h - 3	Pyrimidines	N-Carbamoyl-aspartate	M+02	0	area
HeLa R19 - Mock - 12C_14N glucose_glutamine - 8h - 1	Pyrimidines	N-Carbamoyl-aspartate	M+02	0	area
HeLa R19 - Mock - 12C_14N glucose_glutamine - 8h - 2	Pyrimidines	N-Carbamoyl-aspartate	M+02	0	area
HeLa R19 - Mock - 12C_14N glucose_glutamine - 8h - 3	Pyrimidines	N-Carbamoyl-aspartate	M+02	0	area
HeLa R19 - Mock - 13C glucose - 4h - 1	Pyrimidines	N-Carbamoyl-aspartate	M+03	17297	area
HeLa R19 - Mock - 13C glucose - 4h - 2	Pyrimidines	N-Carbamoyl-aspartate	M+03	6422.74	area
HeLa R19 - Mock - 13C glucose - 4h - 3	Pyrimidines	N-Carbamoyl-aspartate	M+03	0	area
HeLa R19 - CVB3 - 13C glucose - 4h - 1	Pyrimidines	N-Carbamoyl-aspartate	M+03	0	area
HeLa R19 - CVB3 - 13C glucose - 4h - 2	Pyrimidines	N-Carbamoyl-aspartate	M+03	0	area
HeLa R19 - CVB3 - 13C glucose - 4h - 3	Pyrimidines	N-Carbamoyl-aspartate	M+03	0	area
HeLa R19 - CVB3_2Am - 13C glucose - 4h - 1	Pyrimidines	N-Carbamoyl-aspartate	M+03	3810.37	area
HeLa R19 - CVB3_2Am - 13C glucose - 4h - 2	Pyrimidines	N-Carbamoyl-aspartate	M+03	5790.1	area
HeLa R19 - CVB3_2Am - 13C glucose - 4h - 3	Pyrimidines	N-Carbamoyl-aspartate	M+03	0	area
HeLa R19 - Mock - 13C glutamine - 4h - 1	Pyrimidines	N-Carbamoyl-aspartate	M+03	24092.5	area
HeLa R19 - Mock - 13C glutamine - 4h - 2	Pyrimidines	N-Carbamoyl-aspartate	M+03	28683.9	area
HeLa R19 - Mock - 13C glutamine - 4h - 3	Pyrimidines	N-Carbamoyl-aspartate	M+03	33000.4	area
HeLa R19 - CVB3 - 13C glutamine - 4h - 1	Pyrimidines	N-Carbamoyl-aspartate	M+03	23155.6	area
HeLa R19 - CVB3 - 13C glutamine - 4h - 2	Pyrimidines	N-Carbamoyl-aspartate	M+03	10695.9	area
HeLa R19 - CVB3 - 13C glutamine - 4h - 3	Pyrimidines	N-Carbamoyl-aspartate	M+03	0	area
HeLa R19 - CVB3_2Am - 13C glutamine - 4h - 1	Pyrimidines	N-Carbamoyl-aspartate	M+03	26256.9	area
HeLa R19 - CVB3_2Am - 13C glutamine - 4h - 2	Pyrimidines	N-Carbamoyl-aspartate	M+03	18993.9	area
HeLa R19 - CVB3_2Am - 13C glutamine - 4h - 3	Pyrimidines	N-Carbamoyl-aspartate	M+03	25615.6	area
HeLa R19 - Mock - 13C glucose - 6h - 1	Pyrimidines	N-Carbamoyl-aspartate	M+03	69069.5	area
HeLa R19 - Mock - 13C glucose - 6h - 2	Pyrimidines	N-Carbamoyl-aspartate	M+03	84414.2	area
HeLa R19 - Mock - 13C glucose - 6h - 3	Pyrimidines	N-Carbamoyl-aspartate	M+03	74284.2	area
HeLa R19 - CVB3 - 13C glucose - 6h - 1	Pyrimidines	N-Carbamoyl-aspartate	M+03	0	area
HeLa R19 - CVB3 - 13C glucose - 6h - 2	Pyrimidines	N-Carbamoyl-aspartate	M+03	0	area
HeLa R19 - CVB3 - 13C glucose - 6h - 3	Pyrimidines	N-Carbamoyl-aspartate	M+03	0	area
HeLa R19 - CVB3_2Am - 13C glucose - 6h - 1	Pyrimidines	N-Carbamoyl-aspartate	M+03	19586.3	area
HeLa R19 - CVB3_2Am - 13C glucose - 6h - 2	Pyrimidines	N-Carbamoyl-aspartate	M+03	5516.82	area
HeLa R19 - CVB3_2Am - 13C glucose - 6h - 3	Pyrimidines	N-Carbamoyl-aspartate	M+03	22338.9	area
HeLa R19 - Mock - 13C glutamine - 6h - 1	Pyrimidines	N-Carbamoyl-aspartate	M+03	20087.8	area
HeLa R19 - Mock - 13C glutamine - 6h - 2	Pyrimidines	N-Carbamoyl-aspartate	M+03	0	area
HeLa R19 - Mock - 13C glutamine - 6h - 3	Pyrimidines	N-Carbamoyl-aspartate	M+03	0	area
HeLa R19 - CVB3 - 13C glutamine - 6h - 1	Pyrimidines	N-Carbamoyl-aspartate	M+03	0	area
HeLa R19 - CVB3 - 13C glutamine - 6h - 2	Pyrimidines	N-Carbamoyl-aspartate	M+03	0	area
HeLa R19 - CVB3 - 13C glutamine - 6h - 3	Pyrimidines	N-Carbamoyl-aspartate	M+03	0	area
HeLa R19 - CVB3_2Am - 13C glutamine - 6h - 1	Pyrimidines	N-Carbamoyl-aspartate	M+03	59317	area
HeLa R19 - CVB3_2Am - 13C glutamine - 6h - 2	Pyrimidines	N-Carbamoyl-aspartate	M+03	37016.9	area
HeLa R19 - CVB3_2Am - 13C glutamine - 6h - 3	Pyrimidines	N-Carbamoyl-aspartate	M+03	23359.5	area
HeLa R19 - Mock - 13C glucose - 8h - 1	Pyrimidines	N-Carbamoyl-aspartate	M+03	89341.7	area
HeLa R19 - Mock - 13C glucose - 8h - 2	Pyrimidines	N-Carbamoyl-aspartate	M+03	76328.3	area
HeLa R19 - Mock - 13C glucose - 8h - 3	Pyrimidines	N-Carbamoyl-aspartate	M+03	93052.4	area
HeLa R19 - CVB3 - 13C glucose - 8h - 1	Pyrimidines	N-Carbamoyl-aspartate	M+03	0	area
HeLa R19 - CVB3 - 13C glucose - 8h - 2	Pyrimidines	N-Carbamoyl-aspartate	M+03	0	area
HeLa R19 - CVB3 - 13C glucose - 8h - 3	Pyrimidines	N-Carbamoyl-aspartate	M+03	0	area
HeLa R19 - CVB3_2Am - 13C glucose - 8h - 1	Pyrimidines	N-Carbamoyl-aspartate	M+03	0	area
HeLa R19 - CVB3_2Am - 13C glucose - 8h - 2	Pyrimidines	N-Carbamoyl-aspartate	M+03	0	area
HeLa R19 - CVB3_2Am - 13C glucose - 8h - 3	Pyrimidines	N-Carbamoyl-aspartate	M+03	0	area
HeLa R19 - Mock - 13C glutamine - 8h - 1	Pyrimidines	N-Carbamoyl-aspartate	M+03	8075.82	area
HeLa R19 - Mock - 13C glutamine - 8h - 2	Pyrimidines	N-Carbamoyl-aspartate	M+03	2157.4	area
HeLa R19 - Mock - 13C glutamine - 8h - 3	Pyrimidines	N-Carbamoyl-aspartate	M+03	3838.2	area
HeLa R19 - CVB3 - 13C glutamine - 8h - 1	Pyrimidines	N-Carbamoyl-aspartate	M+03	0	area
HeLa R19 - CVB3 - 13C glutamine - 8h - 2	Pyrimidines	N-Carbamoyl-aspartate	M+03	0	area
HeLa R19 - CVB3 - 13C glutamine - 8h - 3	Pyrimidines	N-Carbamoyl-aspartate	M+03	0	area
HeLa R19 - CVB3_2Am - 13C glutamine - 8h - 1	Pyrimidines	N-Carbamoyl-aspartate	M+03	11097.1	area
HeLa R19 - CVB3_2Am - 13C glutamine - 8h - 2	Pyrimidines	N-Carbamoyl-aspartate	M+03	0	area
HeLa R19 - CVB3_2Am - 13C glutamine - 8h - 3	Pyrimidines	N-Carbamoyl-aspartate	M+03	0	area
HeLa R19 - Mock - 12C_14N glucose_glutamine - 8h - 1	Pyrimidines	N-Carbamoyl-aspartate	M+03	0	area
HeLa R19 - Mock - 12C_14N glucose_glutamine - 8h - 2	Pyrimidines	N-Carbamoyl-aspartate	M+03	0	area
HeLa R19 - Mock - 12C_14N glucose_glutamine - 8h - 3	Pyrimidines	N-Carbamoyl-aspartate	M+03	0	area
HeLa R19 - Mock - 13C glucose - 4h - 1	Pyrimidines	N-Carbamoyl-aspartate	M+04	0	area
HeLa R19 - Mock - 13C glucose - 4h - 2	Pyrimidines	N-Carbamoyl-aspartate	M+04	0	area
HeLa R19 - Mock - 13C glucose - 4h - 3	Pyrimidines	N-Carbamoyl-aspartate	M+04	0	area
HeLa R19 - CVB3 - 13C glucose - 4h - 1	Pyrimidines	N-Carbamoyl-aspartate	M+04	0	area
HeLa R19 - CVB3 - 13C glucose - 4h - 2	Pyrimidines	N-Carbamoyl-aspartate	M+04	0	area
HeLa R19 - CVB3 - 13C glucose - 4h - 3	Pyrimidines	N-Carbamoyl-aspartate	M+04	0	area
HeLa R19 - CVB3_2Am - 13C glucose - 4h - 1	Pyrimidines	N-Carbamoyl-aspartate	M+04	0	area
HeLa R19 - CVB3_2Am - 13C glucose - 4h - 2	Pyrimidines	N-Carbamoyl-aspartate	M+04	0	area
HeLa R19 - CVB3_2Am - 13C glucose - 4h - 3	Pyrimidines	N-Carbamoyl-aspartate	M+04	0	area
HeLa R19 - Mock - 13C glutamine - 4h - 1	Pyrimidines	N-Carbamoyl-aspartate	M+04	173315	area
HeLa R19 - Mock - 13C glutamine - 4h - 2	Pyrimidines	N-Carbamoyl-aspartate	M+04	203343	area
HeLa R19 - Mock - 13C glutamine - 4h - 3	Pyrimidines	N-Carbamoyl-aspartate	M+04	205036	area
HeLa R19 - CVB3 - 13C glutamine - 4h - 1	Pyrimidines	N-Carbamoyl-aspartate	M+04	105483	area
HeLa R19 - CVB3 - 13C glutamine - 4h - 2	Pyrimidines	N-Carbamoyl-aspartate	M+04	78931.2	area
HeLa R19 - CVB3 - 13C glutamine - 4h - 3	Pyrimidines	N-Carbamoyl-aspartate	M+04	56335.2	area
HeLa R19 - CVB3_2Am - 13C glutamine - 4h - 1	Pyrimidines	N-Carbamoyl-aspartate	M+04	178923	area
HeLa R19 - CVB3_2Am - 13C glutamine - 4h - 2	Pyrimidines	N-Carbamoyl-aspartate	M+04	167426	area
HeLa R19 - CVB3_2Am - 13C glutamine - 4h - 3	Pyrimidines	N-Carbamoyl-aspartate	M+04	129372	area
HeLa R19 - Mock - 13C glucose - 6h - 1	Pyrimidines	N-Carbamoyl-aspartate	M+04	0	area
HeLa R19 - Mock - 13C glucose - 6h - 2	Pyrimidines	N-Carbamoyl-aspartate	M+04	0	area
HeLa R19 - Mock - 13C glucose - 6h - 3	Pyrimidines	N-Carbamoyl-aspartate	M+04	0	area
HeLa R19 - CVB3 - 13C glucose - 6h - 1	Pyrimidines	N-Carbamoyl-aspartate	M+04	0	area
HeLa R19 - CVB3 - 13C glucose - 6h - 2	Pyrimidines	N-Carbamoyl-aspartate	M+04	0	area
HeLa R19 - CVB3 - 13C glucose - 6h - 3	Pyrimidines	N-Carbamoyl-aspartate	M+04	0	area
HeLa R19 - CVB3_2Am - 13C glucose - 6h - 1	Pyrimidines	N-Carbamoyl-aspartate	M+04	0	area
HeLa R19 - CVB3_2Am - 13C glucose - 6h - 2	Pyrimidines	N-Carbamoyl-aspartate	M+04	0	area
HeLa R19 - CVB3_2Am - 13C glucose - 6h - 3	Pyrimidines	N-Carbamoyl-aspartate	M+04	0	area
HeLa R19 - Mock - 13C glutamine - 6h - 1	Pyrimidines	N-Carbamoyl-aspartate	M+04	143542	area
HeLa R19 - Mock - 13C glutamine - 6h - 2	Pyrimidines	N-Carbamoyl-aspartate	M+04	119885	area
HeLa R19 - Mock - 13C glutamine - 6h - 3	Pyrimidines	N-Carbamoyl-aspartate	M+04	96402.8	area
HeLa R19 - CVB3 - 13C glutamine - 6h - 1	Pyrimidines	N-Carbamoyl-aspartate	M+04	0	area
HeLa R19 - CVB3 - 13C glutamine - 6h - 2	Pyrimidines	N-Carbamoyl-aspartate	M+04	0	area
HeLa R19 - CVB3 - 13C glutamine - 6h - 3	Pyrimidines	N-Carbamoyl-aspartate	M+04	0	area
HeLa R19 - CVB3_2Am - 13C glutamine - 6h - 1	Pyrimidines	N-Carbamoyl-aspartate	M+04	129732	area
HeLa R19 - CVB3_2Am - 13C glutamine - 6h - 2	Pyrimidines	N-Carbamoyl-aspartate	M+04	101222	area
HeLa R19 - CVB3_2Am - 13C glutamine - 6h - 3	Pyrimidines	N-Carbamoyl-aspartate	M+04	111170	area
HeLa R19 - Mock - 13C glucose - 8h - 1	Pyrimidines	N-Carbamoyl-aspartate	M+04	0	area
HeLa R19 - Mock - 13C glucose - 8h - 2	Pyrimidines	N-Carbamoyl-aspartate	M+04	0	area
HeLa R19 - Mock - 13C glucose - 8h - 3	Pyrimidines	N-Carbamoyl-aspartate	M+04	0	area
HeLa R19 - CVB3 - 13C glucose - 8h - 1	Pyrimidines	N-Carbamoyl-aspartate	M+04	0	area
HeLa R19 - CVB3 - 13C glucose - 8h - 2	Pyrimidines	N-Carbamoyl-aspartate	M+04	0	area
HeLa R19 - CVB3 - 13C glucose - 8h - 3	Pyrimidines	N-Carbamoyl-aspartate	M+04	0	area
HeLa R19 - CVB3_2Am - 13C glucose - 8h - 1	Pyrimidines	N-Carbamoyl-aspartate	M+04	0	area
HeLa R19 - CVB3_2Am - 13C glucose - 8h - 2	Pyrimidines	N-Carbamoyl-aspartate	M+04	0	area
HeLa R19 - CVB3_2Am - 13C glucose - 8h - 3	Pyrimidines	N-Carbamoyl-aspartate	M+04	0	area
HeLa R19 - Mock - 13C glutamine - 8h - 1	Pyrimidines	N-Carbamoyl-aspartate	M+04	98541.5	area
HeLa R19 - Mock - 13C glutamine - 8h - 2	Pyrimidines	N-Carbamoyl-aspartate	M+04	94648	area
HeLa R19 - Mock - 13C glutamine - 8h - 3	Pyrimidines	N-Carbamoyl-aspartate	M+04	117044	area
HeLa R19 - CVB3 - 13C glutamine - 8h - 1	Pyrimidines	N-Carbamoyl-aspartate	M+04	0	area
HeLa R19 - CVB3 - 13C glutamine - 8h - 2	Pyrimidines	N-Carbamoyl-aspartate	M+04	0	area
HeLa R19 - CVB3 - 13C glutamine - 8h - 3	Pyrimidines	N-Carbamoyl-aspartate	M+04	0	area
HeLa R19 - CVB3_2Am - 13C glutamine - 8h - 1	Pyrimidines	N-Carbamoyl-aspartate	M+04	15711.2	area
HeLa R19 - CVB3_2Am - 13C glutamine - 8h - 2	Pyrimidines	N-Carbamoyl-aspartate	M+04	0	area
HeLa R19 - CVB3_2Am - 13C glutamine - 8h - 3	Pyrimidines	N-Carbamoyl-aspartate	M+04	0	area
HeLa R19 - Mock - 12C_14N glucose_glutamine - 8h - 1	Pyrimidines	N-Carbamoyl-aspartate	M+04	0	area
HeLa R19 - Mock - 12C_14N glucose_glutamine - 8h - 2	Pyrimidines	N-Carbamoyl-aspartate	M+04	0	area
HeLa R19 - Mock - 12C_14N glucose_glutamine - 8h - 3	Pyrimidines	N-Carbamoyl-aspartate	M+04	0	area
HeLa R19 - Mock - 13C glucose - 4h - 1	Pyrimidines	Orotate	M+00	433563	area
HeLa R19 - Mock - 13C glucose - 4h - 2	Pyrimidines	Orotate	M+00	389039	area
HeLa R19 - Mock - 13C glucose - 4h - 3	Pyrimidines	Orotate	M+00	454002	area
HeLa R19 - CVB3 - 13C glucose - 4h - 1	Pyrimidines	Orotate	M+00	401056	area
HeLa R19 - CVB3 - 13C glucose - 4h - 2	Pyrimidines	Orotate	M+00	393106	area
HeLa R19 - CVB3 - 13C glucose - 4h - 3	Pyrimidines	Orotate	M+00	535781	area
HeLa R19 - CVB3_2Am - 13C glucose - 4h - 1	Pyrimidines	Orotate	M+00	1.03692e+06	area
HeLa R19 - CVB3_2Am - 13C glucose - 4h - 2	Pyrimidines	Orotate	M+00	1.06069e+06	area
HeLa R19 - CVB3_2Am - 13C glucose - 4h - 3	Pyrimidines	Orotate	M+00	1.25243e+06	area
HeLa R19 - Mock - 13C glutamine - 4h - 1	Pyrimidines	Orotate	M+00	666896	area
HeLa R19 - Mock - 13C glutamine - 4h - 2	Pyrimidines	Orotate	M+00	637400	area
HeLa R19 - Mock - 13C glutamine - 4h - 3	Pyrimidines	Orotate	M+00	697720	area
HeLa R19 - CVB3 - 13C glutamine - 4h - 1	Pyrimidines	Orotate	M+00	216839	area
HeLa R19 - CVB3 - 13C glutamine - 4h - 2	Pyrimidines	Orotate	M+00	204898	area
HeLa R19 - CVB3 - 13C glutamine - 4h - 3	Pyrimidines	Orotate	M+00	213598	area
HeLa R19 - CVB3_2Am - 13C glutamine - 4h - 1	Pyrimidines	Orotate	M+00	496725	area
HeLa R19 - CVB3_2Am - 13C glutamine - 4h - 2	Pyrimidines	Orotate	M+00	444314	area
HeLa R19 - CVB3_2Am - 13C glutamine - 4h - 3	Pyrimidines	Orotate	M+00	403133	area
HeLa R19 - Mock - 13C glucose - 6h - 1	Pyrimidines	Orotate	M+00	248729	area
HeLa R19 - Mock - 13C glucose - 6h - 2	Pyrimidines	Orotate	M+00	264457	area
HeLa R19 - Mock - 13C glucose - 6h - 3	Pyrimidines	Orotate	M+00	307996	area
HeLa R19 - CVB3 - 13C glucose - 6h - 1	Pyrimidines	Orotate	M+00	235299	area
HeLa R19 - CVB3 - 13C glucose - 6h - 2	Pyrimidines	Orotate	M+00	216348	area
HeLa R19 - CVB3 - 13C glucose - 6h - 3	Pyrimidines	Orotate	M+00	210377	area
HeLa R19 - CVB3_2Am - 13C glucose - 6h - 1	Pyrimidines	Orotate	M+00	473262	area
HeLa R19 - CVB3_2Am - 13C glucose - 6h - 2	Pyrimidines	Orotate	M+00	454221	area
HeLa R19 - CVB3_2Am - 13C glucose - 6h - 3	Pyrimidines	Orotate	M+00	605835	area
HeLa R19 - Mock - 13C glutamine - 6h - 1	Pyrimidines	Orotate	M+00	142565	area
HeLa R19 - Mock - 13C glutamine - 6h - 2	Pyrimidines	Orotate	M+00	148081	area
HeLa R19 - Mock - 13C glutamine - 6h - 3	Pyrimidines	Orotate	M+00	149782	area
HeLa R19 - CVB3 - 13C glutamine - 6h - 1	Pyrimidines	Orotate	M+00	120497	area
HeLa R19 - CVB3 - 13C glutamine - 6h - 2	Pyrimidines	Orotate	M+00	102205	area
HeLa R19 - CVB3 - 13C glutamine - 6h - 3	Pyrimidines	Orotate	M+00	126608	area
HeLa R19 - CVB3_2Am - 13C glutamine - 6h - 1	Pyrimidines	Orotate	M+00	182028	area
HeLa R19 - CVB3_2Am - 13C glutamine - 6h - 2	Pyrimidines	Orotate	M+00	268181	area
HeLa R19 - CVB3_2Am - 13C glutamine - 6h - 3	Pyrimidines	Orotate	M+00	353992	area
HeLa R19 - Mock - 13C glucose - 8h - 1	Pyrimidines	Orotate	M+00	276907	area
HeLa R19 - Mock - 13C glucose - 8h - 2	Pyrimidines	Orotate	M+00	240446	area
HeLa R19 - Mock - 13C glucose - 8h - 3	Pyrimidines	Orotate	M+00	245563	area
HeLa R19 - CVB3 - 13C glucose - 8h - 1	Pyrimidines	Orotate	M+00	395121	area
HeLa R19 - CVB3 - 13C glucose - 8h - 2	Pyrimidines	Orotate	M+00	400652	area
HeLa R19 - CVB3 - 13C glucose - 8h - 3	Pyrimidines	Orotate	M+00	437455	area
HeLa R19 - CVB3_2Am - 13C glucose - 8h - 1	Pyrimidines	Orotate	M+00	420843	area
HeLa R19 - CVB3_2Am - 13C glucose - 8h - 2	Pyrimidines	Orotate	M+00	500708	area
HeLa R19 - CVB3_2Am - 13C glucose - 8h - 3	Pyrimidines	Orotate	M+00	539664	area
HeLa R19 - Mock - 13C glutamine - 8h - 1	Pyrimidines	Orotate	M+00	140909	area
HeLa R19 - Mock - 13C glutamine - 8h - 2	Pyrimidines	Orotate	M+00	169855	area
HeLa R19 - Mock - 13C glutamine - 8h - 3	Pyrimidines	Orotate	M+00	148105	area
HeLa R19 - CVB3 - 13C glutamine - 8h - 1	Pyrimidines	Orotate	M+00	256291	area
HeLa R19 - CVB3 - 13C glutamine - 8h - 2	Pyrimidines	Orotate	M+00	299969	area
HeLa R19 - CVB3 - 13C glutamine - 8h - 3	Pyrimidines	Orotate	M+00	269958	area
HeLa R19 - CVB3_2Am - 13C glutamine - 8h - 1	Pyrimidines	Orotate	M+00	298105	area
HeLa R19 - CVB3_2Am - 13C glutamine - 8h - 2	Pyrimidines	Orotate	M+00	269396	area
HeLa R19 - CVB3_2Am - 13C glutamine - 8h - 3	Pyrimidines	Orotate	M+00	302879	area
HeLa R19 - Mock - 12C_14N glucose_glutamine - 8h - 1	Pyrimidines	Orotate	M+00	409704	area
HeLa R19 - Mock - 12C_14N glucose_glutamine - 8h - 2	Pyrimidines	Orotate	M+00	505255	area
HeLa R19 - Mock - 12C_14N glucose_glutamine - 8h - 3	Pyrimidines	Orotate	M+00	280734	area
HeLa R19 - Mock - 13C glucose - 4h - 1	Pyrimidines	Orotate	M+01	5388.19	area
HeLa R19 - Mock - 13C glucose - 4h - 2	Pyrimidines	Orotate	M+01	0	area
HeLa R19 - Mock - 13C glucose - 4h - 3	Pyrimidines	Orotate	M+01	0	area
HeLa R19 - CVB3 - 13C glucose - 4h - 1	Pyrimidines	Orotate	M+01	0	area
[truncated: 3,887 more rows]

## Sheet: Figure 4 and S3
sample.id	pathway	metabolite	isotope	area	type
Hela R19 - cells - Mock - 13C glucose - 6h - 1	Purines	GTP	M+00	32173.1	area
Hela R19 - cells - Mock - 13C glucose - 6h - 2	Purines	GTP	M+00	38685.2	area
Hela R19 - cells - Mock - 13C glucose - 6h - 3	Purines	GTP	M+00	39247.7	area
Hela R19 - cells - CVB3 - 13C glucose - 6h - 1	Purines	GTP	M+00	67270.7	area
Hela R19 - cells - CVB3 - 13C glucose - 6h - 2	Purines	GTP	M+00	67446.5	area
Hela R19 - cells - CVB3 - 13C glucose - 6h - 3	Purines	GTP	M+00	63246.5	area
Hela R19 - cells - 2Am - 13C glucose - 6h - 1	Purines	GTP	M+00	28196	area
Hela R19 - cells - 2Am - 13C glucose - 6h - 2	Purines	GTP	M+00	45732.5	area
Hela R19 - cells - 2Am - 13C glucose - 6h - 3	Purines	GTP	M+00	51853	area
Hela R19 - cells - 2Bm - 13C glucose - 6h - 1	Purines	GTP	M+00	106226	area
Hela R19 - cells - 2Bm - 13C glucose - 6h - 2	Purines	GTP	M+00	132257	area
Hela R19 - cells - 2Bm - 13C glucose - 6h - 3	Purines	GTP	M+00	90524.2	area
Hela R19 - cells - 2Am_L - 13C glucose - 6h - 1	Purines	GTP	M+00	51480.2	area
Hela R19 - cells - 2Am_L - 13C glucose - 6h - 2	Purines	GTP	M+00	80744	area
Hela R19 - cells - 2Am_L - 13C glucose - 6h - 3	Purines	GTP	M+00	67994.9	area
Hela R19 - cells - 2Am_Lpro - 13C glucose - 6h - 1	Purines	GTP	M+00	48686.8	area
Hela R19 - cells - 2Am_Lpro - 13C glucose - 6h - 2	Purines	GTP	M+00	45589	area
Hela R19 - cells - 2Am_Lpro - 13C glucose - 6h - 3	Purines	GTP	M+00	50000.7	area
Hela R19 - cells - Mock - 13C glucose - 8h - 1	Purines	GTP	M+00	22552.7	area
Hela R19 - cells - Mock - 13C glucose - 8h - 2	Purines	GTP	M+00	25980.6	area
Hela R19 - cells - Mock - 13C glucose - 8h - 3	Purines	GTP	M+00	31523	area
Hela R19 - cells - CVB3 - 13C glucose - 8h - 1	Purines	GTP	M+00	120772	area
Hela R19 - cells - CVB3 - 13C glucose - 8h - 2	Purines	GTP	M+00	124561	area
Hela R19 - cells - CVB3 - 13C glucose - 8h - 3	Purines	GTP	M+00	123055	area
Hela R19 - cells - 2Am - 13C glucose - 8h - 1	Purines	GTP	M+00	38737.2	area
Hela R19 - cells - 2Am - 13C glucose - 8h - 2	Purines	GTP	M+00	46330.2	area
Hela R19 - cells - 2Am - 13C glucose - 8h - 3	Purines	GTP	M+00	61604.1	area
Hela R19 - cells - 2Bm - 13C glucose - 8h - 1	Purines	GTP	M+00	135417	area
Hela R19 - cells - 2Bm - 13C glucose - 8h - 2	Purines	GTP	M+00	133173	area
Hela R19 - cells - 2Bm - 13C glucose - 8h - 3	Purines	GTP	M+00	139743	area
Hela R19 - cells - 2Am_L - 13C glucose - 8h - 1	Purines	GTP	M+00	57597.3	area
Hela R19 - cells - 2Am_L - 13C glucose - 8h - 2	Purines	GTP	M+00	69547	area
Hela R19 - cells - 2Am_L - 13C glucose - 8h - 3	Purines	GTP	M+00	80801.7	area
Hela R19 - cells - 2Am_Lpro - 13C glucose - 8h - 1	Purines	GTP	M+00	54294.4	area
Hela R19 - cells - 2Am_Lpro - 13C glucose - 8h - 2	Purines	GTP	M+00	55306	area
Hela R19 - cells - 2Am_Lpro - 13C glucose - 8h - 3	Purines	GTP	M+00	58213.6	area
Hela R19 - cells - 12C Mock - 12C glucose - 8h - 1	Purines	GTP	M+00	131972	area
Hela R19 - cells - 12C Mock - 12C glucose - 8h - 2	Purines	GTP	M+00	184494	area
Hela R19 - cells - 12C Mock - 12C glucose - 8h - 3	Purines	GTP	M+00	191443	area
Hela R19 - cells - Mock - 13C glucose - 6h - 1	Purines	GTP	M+01	0	area
Hela R19 - cells - Mock - 13C glucose - 6h - 2	Purines	GTP	M+01	0	area
Hela R19 - cells - Mock - 13C glucose - 6h - 3	Purines	GTP	M+01	0	area
Hela R19 - cells - CVB3 - 13C glucose - 6h - 1	Purines	GTP	M+01	0	area
Hela R19 - cells - CVB3 - 13C glucose - 6h - 2	Purines	GTP	M+01	0	area
Hela R19 - cells - CVB3 - 13C glucose - 6h - 3	Purines	GTP	M+01	0	area
Hela R19 - cells - 2Am - 13C glucose - 6h - 1	Purines	GTP	M+01	0	area
Hela R19 - cells - 2Am - 13C glucose - 6h - 2	Purines	GTP	M+01	0	area
Hela R19 - cells - 2Am - 13C glucose - 6h - 3	Purines	GTP	M+01	0	area
Hela R19 - cells - 2Bm - 13C glucose - 6h - 1	Purines	GTP	M+01	0	area
Hela R19 - cells - 2Bm - 13C glucose - 6h - 2	Purines	GTP	M+01	0	area
Hela R19 - cells - 2Bm - 13C glucose - 6h - 3	Purines	GTP	M+01	0	area
Hela R19 - cells - 2Am_L - 13C glucose - 6h - 1	Purines	GTP	M+01	0	area
Hela R19 - cells - 2Am_L - 13C glucose - 6h - 2	Purines	GTP	M+01	0	area
Hela R19 - cells - 2Am_L - 13C glucose - 6h - 3	Purines	GTP	M+01	0	area
Hela R19 - cells - 2Am_Lpro - 13C glucose - 6h - 1	Purines	GTP	M+01	0	area
Hela R19 - cells - 2Am_Lpro - 13C glucose - 6h - 2	Purines	GTP	M+01	0	area
Hela R19 - cells - 2Am_Lpro - 13C glucose - 6h - 3	Purines	GTP	M+01	0	area
Hela R19 - cells - Mock - 13C glucose - 8h - 1	Purines	GTP	M+01	0	area
Hela R19 - cells - Mock - 13C glucose - 8h - 2	Purines	GTP	M+01	0	area
Hela R19 - cells - Mock - 13C glucose - 8h - 3	Purines	GTP	M+01	0	area
Hela R19 - cells - CVB3 - 13C glucose - 8h - 1	Purines	GTP	M+01	0	area
Hela R19 - cells - CVB3 - 13C glucose - 8h - 2	Purines	GTP	M+01	0	area
Hela R19 - cells - CVB3 - 13C glucose - 8h - 3	Purines	GTP	M+01	0	area
Hela R19 - cells - 2Am - 13C glucose - 8h - 1	Purines	GTP	M+01	0	area
Hela R19 - cells - 2Am - 13C glucose - 8h - 2	Purines	GTP	M+01	0	area
Hela R19 - cells - 2Am - 13C glucose - 8h - 3	Purines	GTP	M+01	0	area
Hela R19 - cells - 2Bm - 13C glucose - 8h - 1	Purines	GTP	M+01	0	area
Hela R19 - cells - 2Bm - 13C glucose - 8h - 2	Purines	GTP	M+01	0	area
Hela R19 - cells - 2Bm - 13C glucose - 8h - 3	Purines	GTP	M+01	0	area
Hela R19 - cells - 2Am_L - 13C glucose - 8h - 1	Purines	GTP	M+01	0	area
Hela R19 - cells - 2Am_L - 13C glucose - 8h - 2	Purines	GTP	M+01	0	area
Hela R19 - cells - 2Am_L - 13C glucose - 8h - 3	Purines	GTP	M+01	0	area
Hela R19 - cells - 2Am_Lpro - 13C glucose - 8h - 1	Purines	GTP	M+01	0	area
Hela R19 - cells - 2Am_Lpro - 13C glucose - 8h - 2	Purines	GTP	M+01	0	area
Hela R19 - cells - 2Am_Lpro - 13C glucose - 8h - 3	Purines	GTP	M+01	0	area
Hela R19 - cells - 12C Mock - 12C glucose - 8h - 1	Purines	GTP	M+01	0	area
Hela R19 - cells - 12C Mock - 12C glucose - 8h - 2	Purines	GTP	M+01	0	area
Hela R19 - cells - 12C Mock - 12C glucose - 8h - 3	Purines	GTP	M+01	1199.89	area
Hela R19 - cells - Mock - 13C glucose - 6h - 1	Purines	GTP	M+02	0	area
Hela R19 - cells - Mock - 13C glucose - 6h - 2	Purines	GTP	M+02	0	area
Hela R19 - cells - Mock - 13C glucose - 6h - 3	Purines	GTP	M+02	0	area
Hela R19 - cells - CVB3 - 13C glucose - 6h - 1	Purines	GTP	M+02	0	area
Hela R19 - cells - CVB3 - 13C glucose - 6h - 2	Purines	GTP	M+02	1315.32	area
Hela R19 - cells - CVB3 - 13C glucose - 6h - 3	Purines	GTP	M+02	1842.58	area
Hela R19 - cells - 2Am - 13C glucose - 6h - 1	Purines	GTP	M+02	0	area
Hela R19 - cells - 2Am - 13C glucose - 6h - 2	Purines	GTP	M+02	2794.26	area
Hela R19 - cells - 2Am - 13C glucose - 6h - 3	Purines	GTP	M+02	2190.6	area
Hela R19 - cells - 2Bm - 13C glucose - 6h - 1	Purines	GTP	M+02	6105.35	area
Hela R19 - cells - 2Bm - 13C glucose - 6h - 2	Purines	GTP	M+02	9330.46	area
Hela R19 - cells - 2Bm - 13C glucose - 6h - 3	Purines	GTP	M+02	2552.34	area
Hela R19 - cells - 2Am_L - 13C glucose - 6h - 1	Purines	GTP	M+02	1430.08	area
Hela R19 - cells - 2Am_L - 13C glucose - 6h - 2	Purines	GTP	M+02	3073.77	area
Hela R19 - cells - 2Am_L - 13C glucose - 6h - 3	Purines	GTP	M+02	3494.75	area
Hela R19 - cells - 2Am_Lpro - 13C glucose - 6h - 1	Purines	GTP	M+02	3532.08	area
Hela R19 - cells - 2Am_Lpro - 13C glucose - 6h - 2	Purines	GTP	M+02	2469.18	area
Hela R19 - cells - 2Am_Lpro - 13C glucose - 6h - 3	Purines	GTP	M+02	5437.52	area
Hela R19 - cells - Mock - 13C glucose - 8h - 1	Purines	GTP	M+02	0	area
Hela R19 - cells - Mock - 13C glucose - 8h - 2	Purines	GTP	M+02	0	area
Hela R19 - cells - Mock - 13C glucose - 8h - 3	Purines	GTP	M+02	0	area
Hela R19 - cells - CVB3 - 13C glucose - 8h - 1	Purines	GTP	M+02	0	area
Hela R19 - cells - CVB3 - 13C glucose - 8h - 2	Purines	GTP	M+02	6211.39	area
Hela R19 - cells - CVB3 - 13C glucose - 8h - 3	Purines	GTP	M+02	5926.43	area
Hela R19 - cells - 2Am - 13C glucose - 8h - 1	Purines	GTP	M+02	1604.64	area
Hela R19 - cells - 2Am - 13C glucose - 8h - 2	Purines	GTP	M+02	3616.55	area
Hela R19 - cells - 2Am - 13C glucose - 8h - 3	Purines	GTP	M+02	4665.39	area
Hela R19 - cells - 2Bm - 13C glucose - 8h - 1	Purines	GTP	M+02	5841.58	area
Hela R19 - cells - 2Bm - 13C glucose - 8h - 2	Purines	GTP	M+02	5729.42	area
Hela R19 - cells - 2Bm - 13C glucose - 8h - 3	Purines	GTP	M+02	3554.25	area
Hela R19 - cells - 2Am_L - 13C glucose - 8h - 1	Purines	GTP	M+02	3731.64	area
Hela R19 - cells - 2Am_L - 13C glucose - 8h - 2	Purines	GTP	M+02	4360.14	area
Hela R19 - cells - 2Am_L - 13C glucose - 8h - 3	Purines	GTP	M+02	3685.75	area
Hela R19 - cells - 2Am_Lpro - 13C glucose - 8h - 1	Purines	GTP	M+02	3551.23	area
Hela R19 - cells - 2Am_Lpro - 13C glucose - 8h - 2	Purines	GTP	M+02	6204.61	area
Hela R19 - cells - 2Am_Lpro - 13C glucose - 8h - 3	Purines	GTP	M+02	5452.09	area
Hela R19 - cells - 12C Mock - 12C glucose - 8h - 1	Purines	GTP	M+02	0	area
Hela R19 - cells - 12C Mock - 12C glucose - 8h - 2	Purines	GTP	M+02	0	area
Hela R19 - cells - 12C Mock - 12C glucose - 8h - 3	Purines	GTP	M+02	0	area
Hela R19 - cells - Mock - 13C glucose - 6h - 1	Purines	GTP	M+03	0	area
Hela R19 - cells - Mock - 13C glucose - 6h - 2	Purines	GTP	M+03	0	area
Hela R19 - cells - Mock - 13C glucose - 6h - 3	Purines	GTP	M+03	0	area
Hela R19 - cells - CVB3 - 13C glucose - 6h - 1	Purines	GTP	M+03	0	area
Hela R19 - cells - CVB3 - 13C glucose - 6h - 2	Purines	GTP	M+03	0	area
Hela R19 - cells - CVB3 - 13C glucose - 6h - 3	Purines	GTP	M+03	0	area
Hela R19 - cells - 2Am - 13C glucose - 6h - 1	Purines	GTP	M+03	0	area
Hela R19 - cells - 2Am - 13C glucose - 6h - 2	Purines	GTP	M+03	0	area
Hela R19 - cells - 2Am - 13C glucose - 6h - 3	Purines	GTP	M+03	0	area
Hela R19 - cells - 2Bm - 13C glucose - 6h - 1	Purines	GTP	M+03	4211.75	area
Hela R19 - cells - 2Bm - 13C glucose - 6h - 2	Purines	GTP	M+03	6227.58	area
Hela R19 - cells - 2Bm - 13C glucose - 6h - 3	Purines	GTP	M+03	2971.06	area
Hela R19 - cells - 2Am_L - 13C glucose - 6h - 1	Purines	GTP	M+03	978.755	area
Hela R19 - cells - 2Am_L - 13C glucose - 6h - 2	Purines	GTP	M+03	1427.27	area
Hela R19 - cells - 2Am_L - 13C glucose - 6h - 3	Purines	GTP	M+03	2903.14	area
Hela R19 - cells - 2Am_Lpro - 13C glucose - 6h - 1	Purines	GTP	M+03	1852.62	area
Hela R19 - cells - 2Am_Lpro - 13C glucose - 6h - 2	Purines	GTP	M+03	0	area
Hela R19 - cells - 2Am_Lpro - 13C glucose - 6h - 3	Purines	GTP	M+03	1401.45	area
Hela R19 - cells - Mock - 13C glucose - 8h - 1	Purines	GTP	M+03	0	area
Hela R19 - cells - Mock - 13C glucose - 8h - 2	Purines	GTP	M+03	0	area
Hela R19 - cells - Mock - 13C glucose - 8h - 3	Purines	GTP	M+03	0	area
Hela R19 - cells - CVB3 - 13C glucose - 8h - 1	Purines	GTP	M+03	2699.04	area
Hela R19 - cells - CVB3 - 13C glucose - 8h - 2	Purines	GTP	M+03	3361.86	area
Hela R19 - cells - CVB3 - 13C glucose - 8h - 3	Purines	GTP	M+03	2509.75	area
Hela R19 - cells - 2Am - 13C glucose - 8h - 1	Purines	GTP	M+03	1169.09	area
Hela R19 - cells - 2Am - 13C glucose - 8h - 2	Purines	GTP	M+03	0	area
Hela R19 - cells - 2Am - 13C glucose - 8h - 3	Purines	GTP	M+03	4774.27	area
Hela R19 - cells - 2Bm - 13C glucose - 8h - 1	Purines	GTP	M+03	1602.48	area
Hela R19 - cells - 2Bm - 13C glucose - 8h - 2	Purines	GTP	M+03	0	area
Hela R19 - cells - 2Bm - 13C glucose - 8h - 3	Purines	GTP	M+03	3393.83	area
Hela R19 - cells - 2Am_L - 13C glucose - 8h - 1	Purines	GTP	M+03	1949.13	area
Hela R19 - cells - 2Am_L - 13C glucose - 8h - 2	Purines	GTP	M+03	3462.24	area
Hela R19 - cells - 2Am_L - 13C glucose - 8h - 3	Purines	GTP	M+03	2238.91	area
Hela R19 - cells - 2Am_Lpro - 13C glucose - 8h - 1	Purines	GTP	M+03	4651.25	area
Hela R19 - cells - 2Am_Lpro - 13C glucose - 8h - 2	Purines	GTP	M+03	3667.98	area
Hela R19 - cells - 2Am_Lpro - 13C glucose - 8h - 3	Purines	GTP	M+03	4761.96	area
Hela R19 - cells - 12C Mock - 12C glucose - 8h - 1	Purines	GTP	M+03	0	area
Hela R19 - cells - 12C Mock - 12C glucose - 8h - 2	Purines	GTP	M+03	0	area
Hela R19 - cells - 12C Mock - 12C glucose - 8h - 3	Purines	GTP	M+03	0	area
Hela R19 - cells - Mock - 13C glucose - 6h - 1	Purines	GTP	M+04	0	area
Hela R19 - cells - Mock - 13C glucose - 6h - 2	Purines	GTP	M+04	1357.47	area
Hela R19 - cells - Mock - 13C glucose - 6h - 3	Purines	GTP	M+04	2806.61	area
Hela R19 - cells - CVB3 - 13C glucose - 6h - 1	Purines	GTP	M+04	1769.61	area
Hela R19 - cells - CVB3 - 13C glucose - 6h - 2	Purines	GTP	M+04	2255.29	area
Hela R19 - cells - CVB3 - 13C glucose - 6h - 3	Purines	GTP	M+04	1401.8	area
Hela R19 - cells - 2Am - 13C glucose - 6h - 1	Purines	GTP	M+04	0	area
Hela R19 - cells - 2Am - 13C glucose - 6h - 2	Purines	GTP	M+04	0	area
Hela R19 - cells - 2Am - 13C glucose - 6h - 3	Purines	GTP	M+04	0	area
Hela R19 - cells - 2Bm - 13C glucose - 6h - 1	Purines	GTP	M+04	4868.1	area
Hela R19 - cells - 2Bm - 13C glucose - 6h - 2	Purines	GTP	M+04	5223.36	area
Hela R19 - cells - 2Bm - 13C glucose - 6h - 3	Purines	GTP	M+04	4795.66	area
Hela R19 - cells - 2Am_L - 13C glucose - 6h - 1	Purines	GTP	M+04	2061.93	area
Hela R19 - cells - 2Am_L - 13C glucose - 6h - 2	Purines	GTP	M+04	2859.25	area
Hela R19 - cells - 2Am_L - 13C glucose - 6h - 3	Purines	GTP	M+04	2321.16	area
Hela R19 - cells - 2Am_Lpro - 13C glucose - 6h - 1	Purines	GTP	M+04	3615.28	area
Hela R19 - cells - 2Am_Lpro - 13C glucose - 6h - 2	Purines	GTP	M+04	0	area
Hela R19 - cells - 2Am_Lpro - 13C glucose - 6h - 3	Purines	GTP	M+04	2882.37	area
Hela R19 - cells - Mock - 13C glucose - 8h - 1	Purines	GTP	M+04	0	area
Hela R19 - cells - Mock - 13C glucose - 8h - 2	Purines	GTP	M+04	1543.42	area
Hela R19 - cells - Mock - 13C glucose - 8h - 3	Purines	GTP	M+04	1906.58	area
Hela R19 - cells - CVB3 - 13C glucose - 8h - 1	Purines	GTP	M+04	0	area
Hela R19 - cells - CVB3 - 13C glucose - 8h - 2	Purines	GTP	M+04	4180.65	area
Hela R19 - cells - CVB3 - 13C glucose - 8h - 3	Purines	GTP	M+04	4593.3	area
Hela R19 - cells - 2Am - 13C glucose - 8h - 1	Purines	GTP	M+04	2807.29	area
Hela R19 - cells - 2Am - 13C glucose - 8h - 2	Purines	GTP	M+04	3570.82	area
Hela R19 - cells - 2Am - 13C glucose - 8h - 3	Purines	GTP	M+04	4747.51	area
Hela R19 - cells - 2Bm - 13C glucose - 8h - 1	Purines	GTP	M+04	4482.36	area
Hela R19 - cells - 2Bm - 13C glucose - 8h - 2	Purines	GTP	M+04	4585.66	area
Hela R19 - cells - 2Bm - 13C glucose - 8h - 3	Purines	GTP	M+04	5667.92	area
Hela R19 - cells - 2Am_L - 13C glucose - 8h - 1	Purines	GTP	M+04	3383.85	area
Hela R19 - cells - 2Am_L - 13C glucose - 8h - 2	Purines	GTP	M+04	3601.27	area
Hela R19 - cells - 2Am_L - 13C glucose - 8h - 3	Purines	GTP	M+04	3506.44	area
Hela R19 - cells - 2Am_Lpro - 13C glucose - 8h - 1	Purines	GTP	M+04	6318.07	area
Hela R19 - cells - 2Am_Lpro - 13C glucose - 8h - 2	Purines	GTP	M+04	7605.45	area
Hela R19 - cells - 2Am_Lpro - 13C glucose - 8h - 3	Purines	GTP	M+04	8200.83	area
Hela R19 - cells - 12C Mock - 12C glucose - 8h - 1	Purines	GTP	M+04	0	area
Hela R19 - cells - 12C Mock - 12C glucose - 8h - 2	Purines	GTP	M+04	0	area
Hela R19 - cells - 12C Mock - 12C glucose - 8h - 3	Purines	GTP	M+04	0	area
Hela R19 - cells - Mock - 13C glucose - 6h - 1	Purines	GTP	M+05	73093.1	area
Hela R19 - cells - Mock - 13C glucose - 6h - 2	Purines	GTP	M+05	103471	area
Hela R19 - cells - Mock - 13C glucose - 6h - 3	Purines	GTP	M+05	97846	area
Hela R19 - cells - CVB3 - 13C glucose - 6h - 1	Purines	GTP	M+05	83661	area
Hela R19 - cells - CVB3 - 13C glucose - 6h - 2	Purines	GTP	M+05	90583.7	area
Hela R19 - cells - CVB3 - 13C glucose - 6h - 3	Purines	GTP	M+05	99893.8	area
Hela R19 - cells - 2Am - 13C glucose - 6h - 1	Purines	GTP	M+05	79656.9	area
Hela R19 - cells - 2Am - 13C glucose - 6h - 2	Purines	GTP	M+05	91257	area
Hela R19 - cells - 2Am - 13C glucose - 6h - 3	Purines	GTP	M+05	102437	area
Hela R19 - cells - 2Bm - 13C glucose - 6h - 1	Purines	GTP	M+05	117720	area
Hela R19 - cells - 2Bm - 13C glucose - 6h - 2	Purines	GTP	M+05	154422	area
Hela R19 - cells - 2Bm - 13C glucose - 6h - 3	Purines	GTP	M+05	113917	area
Hela R19 - cells - 2Am_L - 13C glucose - 6h - 1	Purines	GTP	M+05	70761.5	area
Hela R19 - cells - 2Am_L - 13C glucose - 6h - 2	Purines	GTP	M+05	85404	area
Hela R19 - cells - 2Am_L - 13C glucose - 6h - 3	Purines	GTP	M+05	91540.9	area
Hela R19 - cells - 2Am_Lpro - 13C glucose - 6h - 1	Purines	GTP	M+05	110377	area
Hela R19 - cells - 2Am_Lpro - 13C glucose - 6h - 2	Purines	GTP	M+05	105392	area
Hela R19 - cells - 2Am_Lpro - 13C glucose - 6h - 3	Purines	GTP	M+05	109652	area
Hela R19 - cells - Mock - 13C glucose - 8h - 1	Purines	GTP	M+05	70368	area
Hela R19 - cells - Mock - 13C glucose - 8h - 2	Purines	GTP	M+05	91400.3	area
Hela R19 - cells - Mock - 13C glucose - 8h - 3	Purines	GTP	M+05	98871.6	area
Hela R19 - cells - CVB3 - 13C glucose - 8h - 1	Purines	GTP	M+05	167961	area
Hela R19 - cells - CVB3 - 13C glucose - 8h - 2	Purines	GTP	M+05	162581	area
Hela R19 - cells - CVB3 - 13C glucose - 8h - 3	Purines	GTP	M+05	167710	area
Hela R19 - cells - 2Am - 13C glucose - 8h - 1	Purines	GTP	M+05	72589.3	area
Hela R19 - cells - 2Am - 13C glucose - 8h - 2	Purines	GTP	M+05	87129.4	area
Hela R19 - cells - 2Am - 13C glucose - 8h - 3	Purines	GTP	M+05	104471	area
Hela R19 - cells - 2Bm - 13C glucose - 8h - 1	Purines	GTP	M+05	134020	area
Hela R19 - cells - 2Bm - 13C glucose - 8h - 2	Purines	GTP	M+05	137075	area
Hela R19 - cells - 2Bm - 13C glucose - 8h - 3	Purines	GTP	M+05	132444	area
Hela R19 - cells - 2Am_L - 13C glucose - 8h - 1	Purines	GTP	M+05	80329	area
Hela R19 - cells - 2Am_L - 13C glucose - 8h - 2	Purines	GTP	M+05	111838	area
Hela R19 - cells - 2Am_L - 13C glucose - 8h - 3	Purines	GTP	M+05	119960	area
Hela R19 - cells - 2Am_Lpro - 13C glucose - 8h - 1	Purines	GTP	M+05	123308	area
Hela R19 - cells - 2Am_Lpro - 13C glucose - 8h - 2	Purines	GTP	M+05	117348	area
Hela R19 - cells - 2Am_Lpro - 13C glucose - 8h - 3	Purines	GTP	M+05	125279	area
Hela R19 - cells - 12C Mock - 12C glucose - 8h - 1	Purines	GTP	M+05	0	area
Hela R19 - cells - 12C Mock - 12C glucose - 8h - 2	Purines	GTP	M+05	0	area
Hela R19 - cells - 12C Mock - 12C glucose - 8h - 3	Purines	GTP	M+05	0	area
Hela R19 - cells - Mock - 13C glucose - 6h - 1	Purines	GTP	M+06	11104	area
Hela R19 - cells - Mock - 13C glucose - 6h - 2	Purines	GTP	M+06	18779.3	area
Hela R19 - cells - Mock - 13C glucose - 6h - 3	Purines	GTP	M+06	18243.9	area
Hela R19 - cells - CVB3 - 13C glucose - 6h - 1	Purines	GTP	M+06	9699.02	area
Hela R19 - cells - CVB3 - 13C glucose - 6h - 2	Purines	GTP	M+06	6760.66	area
Hela R19 - cells - CVB3 - 13C glucose - 6h - 3	Purines	GTP	M+06	9495.66	area
Hela R19 - cells - 2Am - 13C glucose - 6h - 1	Purines	GTP	M+06	12812.1	area
Hela R19 - cells - 2Am - 13C glucose - 6h - 2	Purines	GTP	M+06	16557.6	area
Hela R19 - cells - 2Am - 13C glucose - 6h - 3	Purines	GTP	M+06	17492.4	area
Hela R19 - cells - 2Bm - 13C glucose - 6h - 1	Purines	GTP	M+06	10838.9	area
Hela R19 - cells - 2Bm - 13C glucose - 6h - 2	Purines	GTP	M+06	16568.2	area
Hela R19 - cells - 2Bm - 13C glucose - 6h - 3	Purines	GTP	M+06	10254.2	area
Hela R19 - cells - 2Am_L - 13C glucose - 6h - 1	Purines	GTP	M+06	8840.65	area
Hela R19 - cells - 2Am_L - 13C glucose - 6h - 2	Purines	GTP	M+06	11355.2	area
Hela R19 - cells - 2Am_L - 13C glucose - 6h - 3	Purines	GTP	M+06	11333.1	area
Hela R19 - cells - 2Am_Lpro - 13C glucose - 6h - 1	Purines	GTP	M+06	24562	area
Hela R19 - cells - 2Am_Lpro - 13C glucose - 6h - 2	Purines	GTP	M+06	22821.4	area
Hela R19 - cells - 2Am_Lpro - 13C glucose - 6h - 3	Purines	GTP	M+06	25700.1	area
Hela R19 - cells - Mock - 13C glucose - 8h - 1	Purines	GTP	M+06	16903.1	area
Hela R19 - cells - Mock - 13C glucose - 8h - 2	Purines	GTP	M+06	22877.4	area
Hela R19 - cells - Mock - 13C glucose - 8h - 3	Purines	GTP	M+06	25933.4	area
Hela R19 - cells - CVB3 - 13C glucose - 8h - 1	Purines	GTP	M+06	18076.5	area
Hela R19 - cells - CVB3 - 13C glucose - 8h - 2	Purines	GTP	M+06	13637.8	area
Hela R19 - cells - CVB3 - 13C glucose - 8h - 3	Purines	GTP	M+06	14281.6	area
Hela R19 - cells - 2Am - 13C glucose - 8h - 1	Purines	GTP	M+06	18010.4	area
Hela R19 - cells - 2Am - 13C glucose - 8h - 2	Purines	GTP	M+06	19748.2	area
Hela R19 - cells - 2Am - 13C glucose - 8h - 3	Purines	GTP	M+06	30039	area
Hela R19 - cells - 2Bm - 13C glucose - 8h - 1	Purines	GTP	M+06	11855.5	area
Hela R19 - cells - 2Bm - 13C glucose - 8h - 2	Purines	GTP	M+06	12899.4	area
Hela R19 - cells - 2Bm - 13C glucose - 8h - 3	Purines	GTP	M+06	17428.4	area
Hela R19 - cells - 2Am_L - 13C glucose - 8h - 1	Purines	GTP	M+06	7489.77	area
Hela R19 - cells - 2Am_L - 13C glucose - 8h - 2	Purines	GTP	M+06	18772.9	area
Hela R19 - cells - 2Am_L - 13C glucose - 8h - 3	Purines	GTP	M+06	16599.7	area
Hela R19 - cells - 2Am_Lpro - 13C glucose - 8h - 1	Purines	GTP	M+06	39637.1	area
Hela R19 - cells - 2Am_Lpro - 13C glucose - 8h - 2	Purines	GTP	M+06	34718.6	area
Hela R19 - cells - 2Am_Lpro - 13C glucose - 8h - 3	Purines	GTP	M+06	37192	area
Hela R19 - cells - 12C Mock - 12C glucose - 8h - 1	Purines	GTP	M+06	0	area
Hela R19 - cells - 12C Mock - 12C glucose - 8h - 2	Purines	GTP	M+06	0	area
Hela R19 - cells - 12C Mock - 12C glucose - 8h - 3	Purines	GTP	M+06	0	area
Hela R19 - cells - Mock - 13C glucose - 6h - 1	Purines	GTP	M+07	0	area
Hela R19 - cells - Mock - 13C glucose - 6h - 2	Purines	GTP	M+07	1266.9	area
Hela R19 - cells - Mock - 13C glucose - 6h - 3	Purines	GTP	M+07	2691.16	area
Hela R19 - cells - CVB3 - 13C glucose - 6h - 1	Purines	GTP	M+07	0	area
Hela R19 - cells - CVB3 - 13C glucose - 6h - 2	Purines	GTP	M+07	761.12	area
Hela R19 - cells - CVB3 - 13C glucose - 6h - 3	Purines	GTP	M+07	1882.31	area
Hela R19 - cells - 2Am - 13C glucose - 6h - 1	Purines	GTP	M+07	0	area
Hela R19 - cells - 2Am - 13C glucose - 6h - 2	Purines	GTP	M+07	2052.8	area
Hela R19 - cells - 2Am - 13C glucose - 6h - 3	Purines	GTP	M+07	2793.65	area
Hela R19 - cells - 2Bm - 13C glucose - 6h - 1	Purines	GTP	M+07	1389.07	area
Hela R19 - cells - 2Bm - 13C glucose - 6h - 2	Purines	GTP	M+07	1284.77	area
Hela R19 - cells - 2Bm - 13C glucose - 6h - 3	Purines	GTP	M+07	1418.29	area
Hela R19 - cells - 2Am_L - 13C glucose - 6h - 1	Purines	GTP	M+07	0	area
Hela R19 - cells - 2Am_L - 13C glucose - 6h - 2	Purines	GTP	M+07	0	area
Hela R19 - cells - 2Am_L - 13C glucose - 6h - 3	Purines	GTP	M+07	0	area
Hela R19 - cells - 2Am_Lpro - 13C glucose - 6h - 1	Purines	GTP	M+07	3680.09	area
Hela R19 - cells - 2Am_Lpro - 13C glucose - 6h - 2	Purines	GTP	M+07	2880.86	area
Hela R19 - cells - 2Am_Lpro - 13C glucose - 6h - 3	Purines	GTP	M+07	5480.52	area
Hela R19 - cells - Mock - 13C glucose - 8h - 1	Purines	GTP	M+07	3992.36	area
Hela R19 - cells - Mock - 13C glucose - 8h - 2	Purines	GTP	M+07	2260.56	area
Hela R19 - cells - Mock - 13C glucose - 8h - 3	Purines	GTP	M+07	4747.35	area
Hela R19 - cells - CVB3 - 13C glucose - 8h - 1	Purines	GTP	M+07	0	area
Hela R19 - cells - CVB3 - 13C glucose - 8h - 2	Purines	GTP	M+07	0	area
Hela R19 - cells - CVB3 - 13C glucose - 8h - 3	Purines	GTP	M+07	0	area
Hela R19 - cells - 2Am - 13C glucose - 8h - 1	Purines	GTP	M+07	2552.68	area
Hela R19 - cells - 2Am - 13C glucose - 8h - 2	Purines	GTP	M+07	3193.82	area
Hela R19 - cells - 2Am - 13C glucose - 8h - 3	Purines	GTP	M+07	5614.89	area
Hela R19 - cells - 2Bm - 13C glucose - 8h - 1	Purines	GTP	M+07	0	area
Hela R19 - cells - 2Bm - 13C glucose - 8h - 2	Purines	GTP	M+07	0	area
Hela R19 - cells - 2Bm - 13C glucose - 8h - 3	Purines	GTP	M+07	0	area
Hela R19 - cells - 2Am_L - 13C glucose - 8h - 1	Purines	GTP	M+07	1053.61	area
Hela R19 - cells - 2Am_L - 13C glucose - 8h - 2	Purines	GTP	M+07	1049.49	area
Hela R19 - cells - 2Am_L - 13C glucose - 8h - 3	Purines	GTP	M+07	2125.18	area
Hela R19 - cells - 2Am_Lpro - 13C glucose - 8h - 1	Purines	GTP	M+07	10027.5	area
Hela R19 - cells - 2Am_Lpro - 13C glucose - 8h - 2	Purines	GTP	M+07	9782.75	area
Hela R19 - cells - 2Am_Lpro - 13C glucose - 8h - 3	Purines	GTP	M+07	9977	area
Hela R19 - cells - 12C Mock - 12C glucose - 8h - 1	Purines	GTP	M+07	0	area
Hela R19 - cells - 12C Mock - 12C glucose - 8h - 2	Purines	GTP	M+07	0	area
Hela R19 - cells - 12C Mock - 12C glucose - 8h - 3	Purines	GTP	M+07	0	area
Hela R19 - cells - Mock - 13C glucose - 6h - 1	Purines	UTP	M+00	700644	area
Hela R19 - cells - Mock - 13C glucose - 6h - 2	Purines	UTP	M+00	701848	area
Hela R19 - cells - Mock - 13C glucose - 6h - 3	Purines	UTP	M+00	658086	area
Hela R19 - cells - CVB3 - 13C glucose - 6h - 1	Purines	UTP	M+00	972703	area
Hela R19 - cells - CVB3 - 13C glucose - 6h - 2	Purines	UTP	M+00	1.05451e+06	area
Hela R19 - cells - CVB3 - 13C glucose - 6h - 3	Purines	UTP	M+00	990691	area
Hela R19 - cells - 2Am - 13C glucose - 6h - 1	Purines	UTP	M+00	561452	area
Hela R19 - cells - 2Am - 13C glucose - 6h - 2	Purines	UTP	M+00	756657	area
Hela R19 - cells - 2Am - 13C glucose - 6h - 3	Purines	UTP	M+00	768665	area
Hela R19 - cells - 2Bm - 13C glucose - 6h - 1	Purines	UTP	M+00	1.23594e+06	area
Hela R19 - cells - 2Bm - 13C glucose - 6h - 2	Purines	UTP	M+00	1.48694e+06	area
Hela R19 - cells - 2Bm - 13C glucose - 6h - 3	Purines	UTP	M+00	1.36108e+06	area
Hela R19 - cells - 2Am_L - 13C glucose - 6h - 1	Purines	UTP	M+00	901276	area
Hela R19 - cells - 2Am_L - 13C glucose - 6h - 2	Purines	UTP	M+00	1.02661e+06	area
Hela R19 - cells - 2Am_L - 13C glucose - 6h - 3	Purines	UTP	M+00	1.08223e+06	area
Hela R19 - cells - 2Am_Lpro - 13C glucose - 6h - 1	Purines	UTP	M+00	729698	area
Hela R19 - cells - 2Am_Lpro - 13C glucose - 6h - 2	Purines	UTP	M+00	680001	area
Hela R19 - cells - 2Am_Lpro - 13C glucose - 6h - 3	Purines	UTP	M+00	693527	area
Hela R19 - cells - Mock - 13C glucose - 8h - 1	Purines	UTP	M+00	343979	area
Hela R19 - cells - Mock - 13C glucose - 8h - 2	Purines	UTP	M+00	421551	area
Hela R19 - cells - Mock - 13C glucose - 8h - 3	Purines	UTP	M+00	456883	area
Hela R19 - cells - CVB3 - 13C glucose - 8h - 1	Purines	UTP	M+00	1.4001e+06	area
Hela R19 - cells - CVB3 - 13C glucose - 8h - 2	Purines	UTP	M+00	1.50919e+06	area
Hela R19 - cells - CVB3 - 13C glucose - 8h - 3	Purines	UTP	M+00	1.19715e+06	area
Hela R19 - cells - 2Am - 13C glucose - 8h - 1	Purines	UTP	M+00	392205	area
Hela R19 - cells - 2Am - 13C glucose - 8h - 2	Purines	UTP	M+00	485848	area
Hela R19 - cells - 2Am - 13C glucose - 8h - 3	Purines	UTP	M+00	516754	area
Hela R19 - cells - 2Bm - 13C glucose - 8h - 1	Purines	UTP	M+00	1.32509e+06	area
Hela R19 - cells - 2Bm - 13C glucose - 8h - 2	Purines	UTP	M+00	1.49314e+06	area
Hela R19 - cells - 2Bm - 13C glucose - 8h - 3	Purines	UTP	M+00	1.29848e+06	area
Hela R19 - cells - 2Am_L - 13C glucose - 8h - 1	Purines	UTP	M+00	678154	area
Hela R19 - cells - 2Am_L - 13C glucose - 8h - 2	Purines	UTP	M+00	775561	area
Hela R19 - cells - 2Am_L - 13C glucose - 8h - 3	Purines	UTP	M+00	857636	area
Hela R19 - cells - 2Am_Lpro - 13C glucose - 8h - 1	Purines	UTP	M+00	499227	area
Hela R19 - cells - 2Am_Lpro - 13C glucose - 8h - 2	Purines	UTP	M+00	464262	area
Hela R19 - cells - 2Am_Lpro - 13C glucose - 8h - 3	Purines	UTP	M+00	477781	area
Hela R19 - cells - 12C Mock - 12C glucose - 8h - 1	Purines	UTP	M+00	983338	area
Hela R19 - cells - 12C Mock - 12C glucose - 8h - 2	Purines	UTP	M+00	1.29767e+06	area
Hela R19 - cells - 12C Mock - 12C glucose - 8h - 3	Purines	UTP	M+00	1.23843e+06	area
Hela R19 - cells - Mock - 13C glucose - 6h - 1	Purines	UTP	M+01	0	area
Hela R19 - cells - Mock - 13C glucose - 6h - 2	Purines	UTP	M+01	0	area
Hela R19 - cells - Mock - 13C glucose - 6h - 3	Purines	UTP	M+01	0	area
Hela R19 - cells - CVB3 - 13C glucose - 6h - 1	Purines	UTP	M+01	0	area
Hela R19 - cells - CVB3 - 13C glucose - 6h - 2	Purines	UTP	M+01	0	area
Hela R19 - cells - CVB3 - 13C glucose - 6h - 3	Purines	UTP	M+01	0	area
Hela R19 - cells - 2Am - 13C glucose - 6h - 1	Purines	UTP	M+01	0	area
Hela R19 - cells - 2Am - 13C glucose - 6h - 2	Purines	UTP	M+01	0	area
Hela R19 - cells - 2Am - 13C glucose - 6h - 3	Purines	UTP	M+01	0	area
Hela R19 - cells - 2Bm - 13C glucose - 6h - 1	Purines	UTP	M+01	0	area
Hela R19 - cells - 2Bm - 13C glucose - 6h - 2	Purines	UTP	M+01	0	area
Hela R19 - cells - 2Bm - 13C glucose - 6h - 3	Purines	UTP	M+01	0	area
Hela R19 - cells - 2Am_L - 13C glucose - 6h - 1	Purines	UTP	M+01	0	area
Hela R19 - cells - 2Am_L - 13C glucose - 6h - 2	Purines	UTP	M+01	0	area
Hela R19 - cells - 2Am_L - 13C glucose - 6h - 3	Purines	UTP	M+01	0	area
Hela R19 - cells - 2Am_Lpro - 13C glucose - 6h - 1	Purines	UTP	M+01	0	area
Hela R19 - cells - 2Am_Lpro - 13C glucose - 6h - 2	Purines	UTP	M+01	0	area
Hela R19 - cells - 2Am_Lpro - 13C glucose - 6h - 3	Purines	UTP	M+01	0	area
Hela R19 - cells - Mock - 13C glucose - 8h - 1	Purines	UTP	M+01	0	area
Hela R19 - cells - Mock - 13C glucose - 8h - 2	Purines	UTP	M+01	0	area
Hela R19 - cells - Mock - 13C glucose - 8h - 3	Purines	UTP	M+01	0	area
Hela R19 - cells - CVB3 - 13C glucose - 8h - 1	Purines	UTP	M+01	0	area
Hela R19 - cells - CVB3 - 13C glucose - 8h - 2	Purines	UTP	M+01	0	area
Hela R19 - cells - CVB3 - 13C glucose - 8h - 3	Purines	UTP	M+01	0	area
Hela R19 - cells - 2Am - 13C glucose - 8h - 1	Purines	UTP	M+01	0	area
Hela R19 - cells - 2Am - 13C glucose - 8h - 2	Purines	UTP	M+01	0	area
Hela R19 - cells - 2Am - 13C glucose - 8h - 3	Purines	UTP	M+01	0	area
Hela R19 - cells - 2Bm - 13C glucose - 8h - 1	Purines	UTP	M+01	0	area
Hela R19 - cells - 2Bm - 13C glucose - 8h - 2	Purines	UTP	M+01	0	area
Hela R19 - cells - 2Bm - 13C glucose - 8h - 3	Purines	UTP	M+01	0	area
Hela R19 - cells - 2Am_L - 13C glucose - 8h - 1	Purines	UTP	M+01	0	area
Hela R19 - cells - 2Am_L - 13C glucose - 8h - 2	Purines	UTP	M+01	0	area
Hela R19 - cells - 2Am_L - 13C glucose - 8h - 3	Purines	UTP	M+01	0	area
Hela R19 - cells - 2Am_Lpro - 13C glucose - 8h - 1	Purines	UTP	M+01	0	area
Hela R19 - cells - 2Am_Lpro - 13C glucose - 8h - 2	Purines	UTP	M+01	0	area
Hela R19 - cells - 2Am_Lpro - 13C glucose - 8h - 3	Purines	UTP	M+01	0	area
Hela R19 - cells - 12C Mock - 12C glucose - 8h - 1	Purines	UTP	M+01	1033.74	area
Hela R19 - cells - 12C Mock - 12C glucose - 8h - 2	Purines	UTP	M+01	0	area
Hela R19 - cells - 12C Mock - 12C glucose - 8h - 3	Purines	UTP	M+01	6583.76	area
Hela R19 - cells - Mock - 13C glucose - 6h - 1	Purines	UTP	M+02	8486.16	area
Hela R19 - cells - Mock - 13C glucose - 6h - 2	Purines	UTP	M+02	11379.1	area
Hela R19 - cells - Mock - 13C glucose - 6h - 3	Purines	UTP	M+02	9606.24	area
Hela R19 - cells - CVB3 - 13C glucose - 6h - 1	Purines	UTP	M+02	10377.9	area
Hela R19 - cells - CVB3 - 13C glucose - 6h - 2	Purines	UTP	M+02	9767.99	area
Hela R19 - cells - CVB3 - 13C glucose - 6h - 3	Purines	UTP	M+02	7894.27	area
Hela R19 - cells - 2Am - 13C glucose - 6h - 1	Purines	UTP	M+02	9981.11	area
Hela R19 - cells - 2Am - 13C glucose - 6h - 2	Purines	UTP	M+02	11317.4	area
Hela R19 - cells - 2Am - 13C glucose - 6h - 3	Purines	UTP	M+02	12880.3	area
Hela R19 - cells - 2Bm - 13C glucose - 6h - 1	Purines	UTP	M+02	17385.8	area
Hela R19 - cells - 2Bm - 13C glucose - 6h - 2	Purines	UTP	M+02	12938.7	area
Hela R19 - cells - 2Bm - 13C glucose - 6h - 3	Purines	UTP	M+02	10923.1	area
Hela R19 - cells - 2Am_L - 13C glucose - 6h - 1	Purines	UTP	M+02	11775.1	area
Hela R19 - cells - 2Am_L - 13C glucose - 6h - 2	Purines	UTP	M+02	12904.3	area
Hela R19 - cells - 2Am_L - 13C glucose - 6h - 3	Purines	UTP	M+02	12623.9	area
Hela R19 - cells - 2Am_Lpro - 13C glucose - 6h - 1	Purines	UTP	M+02	8485.97	area
Hela R19 - cells - 2Am_Lpro - 13C glucose - 6h - 2	Purines	UTP	M+02	6814.37	area
Hela R19 - cells - 2Am_Lpro - 13C glucose - 6h - 3	Purines	UTP	M+02	7641.42	area
Hela R19 - cells - Mock - 13C glucose - 8h - 1	Purines	UTP	M+02	11331.8	area
Hela R19 - cells - Mock - 13C glucose - 8h - 2	Purines	UTP	M+02	8151.22	area
Hela R19 - cells - Mock - 13C glucose - 8h - 3	Purines	UTP	M+02	9887.67	area
Hela R19 - cells - CVB3 - 13C glucose - 8h - 1	Purines	UTP	M+02	17512.7	area
Hela R19 - cells - CVB3 - 13C glucose - 8h - 2	Purines	UTP	M+02	14394	area
Hela R19 - cells - CVB3 - 13C glucose - 8h - 3	Purines	UTP	M+02	15678.6	area
Hela R19 - cells - 2Am - 13C glucose - 8h - 1	Purines	UTP	M+02	13328.9	area
Hela R19 - cells - 2Am - 13C glucose - 8h - 2	Purines	UTP	M+02	17407.6	area
Hela R19 - cells - 2Am - 13C glucose - 8h - 3	Purines	UTP	M+02	14823.3	area
Hela R19 - cells - 2Bm - 13C glucose - 8h - 1	Purines	UTP	M+02	11389	area
Hela R19 - cells - 2Bm - 13C glucose - 8h - 2	Purines	UTP	M+02	15401.3	area
Hela R19 - cells - 2Bm - 13C glucose - 8h - 3	Purines	UTP	M+02	15351.5	area
Hela R19 - cells - 2Am_L - 13C glucose - 8h - 1	Purines	UTP	M+02	13337.3	area
Hela R19 - cells - 2Am_L - 13C glucose - 8h - 2	Purines	UTP	M+02	11299.9	area
Hela R19 - cells - 2Am_L - 13C glucose - 8h - 3	Purines	UTP	M+02	13807.4	area
Hela R19 - cells - 2Am_Lpro - 13C glucose - 8h - 1	Purines	UTP	M+02	10083.2	area
Hela R19 - cells - 2Am_Lpro - 13C glucose - 8h - 2	Purines	UTP	M+02	16181.2	area
Hela R19 - cells - 2Am_Lpro - 13C glucose - 8h - 3	Purines	UTP	M+02	14494.3	area
Hela R19 - cells - 12C Mock - 12C glucose - 8h - 1	Purines	UTP	M+02	3883.46	area
Hela R19 - cells - 12C Mock - 12C glucose - 8h - 2	Purines	UTP	M+02	8737.28	area
Hela R19 - cells - 12C Mock - 12C glucose - 8h - 3	Purines	UTP	M+02	0	area
Hela R19 - cells - Mock - 13C glucose - 6h - 1	Purines	UTP	M+03	15166.9	area
Hela R19 - cells - Mock - 13C glucose - 6h - 2	Purines	UTP	M+03	17271.3	area
Hela R19 - cells - Mock - 13C glucose - 6h - 3	Purines	UTP	M+03	12999	area
Hela R19 - cells - CVB3 - 13C glucose - 6h - 1	Purines	UTP	M+03	10006.3	area
Hela R19 - cells - CVB3 - 13C glucose - 6h - 2	Purines	UTP	M+03	8174.76	area
Hela R19 - cells - CVB3 - 13C glucose - 6h - 3	Purines	UTP	M+03	6713.31	area
Hela R19 - cells - 2Am - 13C glucose - 6h - 1	Purines	UTP	M+03	12257.3	area
Hela R19 - cells - 2Am - 13C glucose - 6h - 2	Purines	UTP	M+03	18317.1	area
Hela R19 - cells - 2Am - 13C glucose - 6h - 3	Purines	UTP	M+03	17527.8	area
Hela R19 - cells - 2Bm - 13C glucose - 6h - 1	Purines	UTP	M+03	19051.5	area
Hela R19 - cells - 2Bm - 13C glucose - 6h - 2	Purines	UTP	M+03	14125.6	area
Hela R19 - cells - 2Bm - 13C glucose - 6h - 3	Purines	UTP	M+03	10509.8	area
Hela R19 - cells - 2Am_L - 13C glucose - 6h - 1	Purines	UTP	M+03	11892.8	area
Hela R19 - cells - 2Am_L - 13C glucose - 6h - 2	Purines	UTP	M+03	11453.9	area
Hela R19 - cells - 2Am_L - 13C glucose - 6h - 3	Purines	UTP	M+03	11020	area
Hela R19 - cells - 2Am_Lpro - 13C glucose - 6h - 1	Purines	UTP	M+03	12627.8	area
Hela R19 - cells - 2Am_Lpro - 13C glucose - 6h - 2	Purines	UTP	M+03	11741.6	area
Hela R19 - cells - 2Am_Lpro - 13C glucose - 6h - 3	Purines	UTP	M+03	14844.7	area
Hela R19 - cells - Mock - 13C glucose - 8h - 1	Purines	UTP	M+03	21477.6	area
Hela R19 - cells - Mock - 13C glucose - 8h - 2	Purines	UTP	M+03	18346.4	area
Hela R19 - cells - Mock - 13C glucose - 8h - 3	Purines	UTP	M+03	21154	area
Hela R19 - cells - CVB3 - 13C glucose - 8h - 1	Purines	UTP	M+03	17876	area
Hela R19 - cells - CVB3 - 13C glucose - 8h - 2	Purines	UTP	M+03	17086.4	area
Hela R19 - cells - CVB3 - 13C glucose - 8h - 3	Purines	UTP	M+03	20024.9	area
Hela R19 - cells - 2Am - 13C glucose - 8h - 1	Purines	UTP	M+03	23844.4	area
Hela R19 - cells - 2Am - 13C glucose - 8h - 2	Purines	UTP	M+03	22876	area
Hela R19 - cells - 2Am - 13C glucose - 8h - 3	Purines	UTP	M+03	28622.6	area
Hela R19 - cells - 2Bm - 13C glucose - 8h - 1	Purines	UTP	M+03	13892.2	area
Hela R19 - cells - 2Bm - 13C glucose - 8h - 2	Purines	UTP	M+03	11014.8	area
Hela R19 - cells - 2Bm - 13C glucose - 8h - 3	Purines	UTP	M+03	15204.6	area
Hela R19 - cells - 2Am_L - 13C glucose - 8h - 1	Purines	UTP	M+03	20752.6	area
Hela R19 - cells - 2Am_L - 13C glucose - 8h - 2	Purines	UTP	M+03	19673.7	area
Hela R19 - cells - 2Am_L - 13C glucose - 8h - 3	Purines	UTP	M+03	18638.8	area
Hela R19 - cells - 2Am_Lpro - 13C glucose - 8h - 1	Purines	UTP	M+03	23138.4	area
Hela R19 - cells - 2Am_Lpro - 13C glucose - 8h - 2	Purines	UTP	M+03	25329.9	area
Hela R19 - cells - 2Am_Lpro - 13C glucose - 8h - 3	Purines	UTP	M+03	24346.9	area
Hela R19 - cells - 12C Mock - 12C glucose - 8h - 1	Purines	UTP	M+03	0	area
Hela R19 - cells - 12C Mock - 12C glucose - 8h - 2	Purines	UTP	M+03	0	area
Hela R19 - cells - 12C Mock - 12C glucose - 8h - 3	Purines	UTP	M+03	0	area
Hela R19 - cells - Mock - 13C glucose - 6h - 1	Purines	UTP	M+04	19853.3	area
Hela R19 - cells - Mock - 13C glucose - 6h - 2	Purines	UTP	M+04	22144.1	area
Hela R19 - cells - Mock - 13C glucose - 6h - 3	Purines	UTP	M+04	15300	area
Hela R19 - cells - CVB3 - 13C glucose - 6h - 1	Purines	UTP	M+04	11985.6	area
Hela R19 - cells - CVB3 - 13C glucose - 6h - 2	Purines	UTP	M+04	10764.9	area
Hela R19 - cells - CVB3 - 13C glucose - 6h - 3	Purines	UTP	M+04	7739.02	area
Hela R19 - cells - 2Am - 13C glucose - 6h - 1	Purines	UTP	M+04	15951.6	area
Hela R19 - cells - 2Am - 13C glucose - 6h - 2	Purines	UTP	M+04	21954.8	area
Hela R19 - cells - 2Am - 13C glucose - 6h - 3	Purines	UTP	M+04	17490.4	area
Hela R19 - cells - 2Bm - 13C glucose - 6h - 1	Purines	UTP	M+04	20146.9	area
Hela R19 - cells - 2Bm - 13C glucose - 6h - 2	Purines	UTP	M+04	16831.9	area
Hela R19 - cells - 2Bm - 13C glucose - 6h - 3	Purines	UTP	M+04	11148.9	area
Hela R19 - cells - 2Am_L - 13C glucose - 6h - 1	Purines	UTP	M+04	13315	area
Hela R19 - cells - 2Am_L - 13C glucose - 6h - 2	Purines	UTP	M+04	13529.5	area
Hela R19 - cells - 2Am_L - 13C glucose - 6h - 3	Purines	UTP	M+04	14594.7	area
Hela R19 - cells - 2Am_Lpro - 13C glucose - 6h - 1	Purines	UTP	M+04	19317.6	area
Hela R19 - cells - 2Am_Lpro - 13C glucose - 6h - 2	Purines	UTP	M+04	14500.2	area
Hela R19 - cells - 2Am_Lpro - 13C glucose - 6h - 3	Purines	UTP	M+04	19640.9	area
Hela R19 - cells - Mock - 13C glucose - 8h - 1	Purines	UTP	M+04	24625.4	area
Hela R19 - cells - Mock - 13C glucose - 8h - 2	Purines	UTP	M+04	27411.6	area
Hela R19 - cells - Mock - 13C glucose - 8h - 3	Purines	UTP	M+04	31351.7	area
Hela R19 - cells - CVB3 - 13C glucose - 8h - 1	Purines	UTP	M+04	19022.1	area
Hela R19 - cells - CVB3 - 13C glucose - 8h - 2	Purines	UTP	M+04	20347.6	area
Hela R19 - cells - CVB3 - 13C glucose - 8h - 3	Purines	UTP	M+04	20596.5	area
Hela R19 - cells - 2Am - 13C glucose - 8h - 1	Purines	UTP	M+04	28947.3	area
Hela R19 - cells - 2Am - 13C glucose - 8h - 2	Purines	UTP	M+04	28056.4	area
Hela R19 - cells - 2Am - 13C glucose - 8h - 3	Purines	UTP	M+04	31598.4	area
Hela R19 - cells - 2Bm - 13C glucose - 8h - 1	Purines	UTP	M+04	17544.4	area
Hela R19 - cells - 2Bm - 13C glucose - 8h - 2	Purines	UTP	M+04	14805.3	area
Hela R19 - cells - 2Bm - 13C glucose - 8h - 3	Purines	UTP	M+04	21419.8	area
Hela R19 - cells - 2Am_L - 13C glucose - 8h - 1	Purines	UTP	M+04	20437.3	area
Hela R19 - cells - 2Am_L - 13C glucose - 8h - 2	Purines	UTP	M+04	27077.1	area
Hela R19 - cells - 2Am_L - 13C glucose - 8h - 3	Purines	UTP	M+04	21328.6	area
Hela R19 - cells - 2Am_Lpro - 13C glucose - 8h - 1	Purines	UTP	M+04	32032.4	area
Hela R19 - cells - 2Am_Lpro - 13C glucose - 8h - 2	Purines	UTP	M+04	32884.6	area
Hela R19 - cells - 2Am_Lpro - 13C glucose - 8h - 3	Purines	UTP	M+04	34319.7	area
Hela R19 - cells - 12C Mock - 12C glucose - 8h - 1	Purines	UTP	M+04	0	area
Hela R19 - cells - 12C Mock - 12C glucose - 8h - 2	Purines	UTP	M+04	0	area
Hela R19 - cells - 12C Mock - 12C glucose - 8h - 3	Purines	UTP	M+04	0	area
Hela R19 - cells - Mock - 13C glucose - 6h - 1	Purines	UTP	M+05	297292	area
Hela R19 - cells - Mock - 13C glucose - 6h - 2	Purines	UTP	M+05	346913	area
Hela R19 - cells - Mock - 13C glucose - 6h - 3	Purines	UTP	M+05	307444	area
Hela R19 - cells - CVB3 - 13C glucose - 6h - 1	Purines	UTP	M+05	216869	area
Hela R19 - cells - CVB3 - 13C glucose - 6h - 2	Purines	UTP	M+05	192881	area
Hela R19 - cells - CVB3 - 13C glucose - 6h - 3	Purines	UTP	M+05	177495	area
Hela R19 - cells - 2Am - 13C glucose - 6h - 1	Purines	UTP	M+05	245773	area
Hela R19 - cells - 2Am - 13C glucose - 6h - 2	Purines	UTP	M+05	277668	area
Hela R19 - cells - 2Am - 13C glucose - 6h - 3	Purines	UTP	M+05	290388	area
Hela R19 - cells - 2Bm - 13C glucose - 6h - 1	Purines	UTP	M+05	258331	area
Hela R19 - cells - 2Bm - 13C glucose - 6h - 2	Purines	UTP	M+05	236098	area
Hela R19 - cells - 2Bm - 13C glucose - 6h - 3	Purines	UTP	M+05	192815	area
Hela R19 - cells - 2Am_L - 13C glucose - 6h - 1	Purines	UTP	M+05	168224	area
Hela R19 - cells - 2Am_L - 13C glucose - 6h - 2	Purines	UTP	M+05	216293	area
Hela R19 - cells - 2Am_L - 13C glucose - 6h - 3	Purines	UTP	M+05	238010	area
Hela R19 - cells - 2Am_Lpro - 13C glucose - 6h - 1	Purines	UTP	M+05	298232	area
Hela R19 - cells - 2Am_Lpro - 13C glucose - 6h - 2	Purines	UTP	M+05	271732	area
Hela R19 - cells - 2Am_Lpro - 13C glucose - 6h - 3	Purines	UTP	M+05	304336	area
Hela R19 - cells - Mock - 13C glucose - 8h - 1	Purines	UTP	M+05	419307	area
Hela R19 - cells - Mock - 13C glucose - 8h - 2	Purines	UTP	M+05	458741	area
Hela R19 - cells - Mock - 13C glucose - 8h - 3	Purines	UTP	M+05	495532	area
Hela R19 - cells - CVB3 - 13C glucose - 8h - 1	Purines	UTP	M+05	325931	area
Hela R19 - cells - CVB3 - 13C glucose - 8h - 2	Purines	UTP	M+05	326219	area
Hela R19 - cells - CVB3 - 13C glucose - 8h - 3	Purines	UTP	M+05	326517	area
Hela R19 - cells - 2Am - 13C glucose - 8h - 1	Purines	UTP	M+05	380177	area
Hela R19 - cells - 2Am - 13C glucose - 8h - 2	Purines	UTP	M+05	393301	area
Hela R19 - cells - 2Am - 13C glucose - 8h - 3	Purines	UTP	M+05	453023	area
Hela R19 - cells - 2Bm - 13C glucose - 8h - 1	Purines	UTP	M+05	293615	area
Hela R19 - cells - 2Bm - 13C glucose - 8h - 2	Purines	UTP	M+05	270138	area
Hela R19 - cells - 2Bm - 13C glucose - 8h - 3	Purines	UTP	M+05	303162	area
Hela R19 - cells - 2Am_L - 13C glucose - 8h - 1	Purines	UTP	M+05	250475	area
Hela R19 - cells - 2Am_L - 13C glucose - 8h - 2	Purines	UTP	M+05	332411	area
Hela R19 - cells - 2Am_L - 13C glucose - 8h - 3	Purines	UTP	M+05	318924	area
Hela R19 - cells - 2Am_Lpro - 13C glucose - 8h - 1	Purines	UTP	M+05	495936	area
Hela R19 - cells - 2Am_Lpro - 13C glucose - 8h - 2	Purines	UTP	M+05	479680	area
Hela R19 - cells - 2Am_Lpro - 13C glucose - 8h - 3	Purines	UTP	M+05	498995	area
Hela R19 - cells - 12C Mock - 12C glucose - 8h - 1	Purines	UTP	M+05	0	area
Hela R19 - cells - 12C Mock - 12C glucose - 8h - 2	Purines	UTP	M+05	0	area
Hela R19 - cells - 12C Mock - 12C glucose - 8h - 3	Purines	UTP	M+05	0	area
Hela R19 - cells - Mock - 13C glucose - 6h - 1	Purines	UTP	M+06	51921.9	area
Hela R19 - cells - Mock - 13C glucose - 6h - 2	Purines	UTP	M+06	66765.3	area
Hela R19 - cells - Mock - 13C glucose - 6h - 3	Purines	UTP	M+06	55312	area
Hela R19 - cells - CVB3 - 13C glucose - 6h - 1	Purines	UTP	M+06	36455.1	area
Hela R19 - cells - CVB3 - 13C glucose - 6h - 2	Purines	UTP	M+06	28634.5	area
Hela R19 - cells - CVB3 - 13C glucose - 6h - 3	Purines	UTP	M+06	26830.1	area
Hela R19 - cells - 2Am - 13C glucose - 6h - 1	Purines	UTP	M+06	41586.1	area
Hela R19 - cells - 2Am - 13C glucose - 6h - 2	Purines	UTP	M+06	49273.4	area
Hela R19 - cells - 2Am - 13C glucose - 6h - 3	Purines	UTP	M+06	48837.8	area
Hela R19 - cells - 2Bm - 13C glucose - 6h - 1	Purines	UTP	M+06	32637.6	area
Hela R19 - cells - 2Bm - 13C glucose - 6h - 2	Purines	UTP	M+06	30421.2	area
Hela R19 - cells - 2Bm - 13C glucose - 6h - 3	Purines	UTP	M+06	23418.4	area
Hela R19 - cells - 2Am_L - 13C glucose - 6h - 1	Purines	UTP	M+06	25050.3	area
Hela R19 - cells - 2Am_L - 13C glucose - 6h - 2	Purines	UTP	M+06	34715.6	area
Hela R19 - cells - 2Am_L - 13C glucose - 6h - 3	Purines	UTP	M+06	33252.6	area
Hela R19 - cells - 2Am_Lpro - 13C glucose - 6h - 1	Purines	UTP	M+06	53526.8	area
Hela R19 - cells - 2Am_Lpro - 13C glucose - 6h - 2	Purines	UTP	M+06	44697.2	area
Hela R19 - cells - 2Am_Lpro - 13C glucose - 6h - 3	Purines	UTP	M+06	56082.4	area
Hela R19 - cells - Mock - 13C glucose - 8h - 1	Purines	UTP	M+06	89371	area
Hela R19 - cells - Mock - 13C glucose - 8h - 2	Purines	UTP	M+06	99335.7	area
Hela R19 - cells - Mock - 13C glucose - 8h - 3	Purines	UTP	M+06	101747	area
Hela R19 - cells - CVB3 - 13C glucose - 8h - 1	Purines	UTP	M+06	51736.9	area
Hela R19 - cells - CVB3 - 13C glucose - 8h - 2	Purines	UTP	M+06	52051.5	area
Hela R19 - cells - CVB3 - 13C glucose - 8h - 3	Purines	UTP	M+06	52858.5	area
Hela R19 - cells - 2Am - 13C glucose - 8h - 1	Purines	UTP	M+06	69467.6	area
Hela R19 - cells - 2Am - 13C glucose - 8h - 2	Purines	UTP	M+06	62519.8	area
Hela R19 - cells - 2Am - 13C glucose - 8h - 3	Purines	UTP	M+06	80841.5	area
Hela R19 - cells - 2Bm - 13C glucose - 8h - 1	Purines	UTP	M+06	39573.3	area
Hela R19 - cells - 2Bm - 13C glucose - 8h - 2	Purines	UTP	M+06	37838.5	area
Hela R19 - cells - 2Bm - 13C glucose - 8h - 3	Purines	UTP	M+06	40232.2	area
Hela R19 - cells - 2Am_L - 13C glucose - 8h - 1	Purines	UTP	M+06	40021.8	area
Hela R19 - cells - 2Am_L - 13C glucose - 8h - 2	Purines	UTP	M+06	65416.6	area
Hela R19 - cells - 2Am_L - 13C glucose - 8h - 3	Purines	UTP	M+06	63616.9	area
Hela R19 - cells - 2Am_Lpro - 13C glucose - 8h - 1	Purines	UTP	M+06	96590.9	area
Hela R19 - cells - 2Am_Lpro - 13C glucose - 8h - 2	Purines	UTP	M+06	90831.3	area
Hela R19 - cells - 2Am_Lpro - 13C glucose - 8h - 3	Purines	UTP	M+06	99404.3	area
Hela R19 - cells - 12C Mock - 12C glucose - 8h - 1	Purines	UTP	M+06	0	area
Hela R19 - cells - 12C Mock - 12C glucose - 8h - 2	Purines	UTP	M+06	0	area
Hela R19 - cells - 12C Mock - 12C glucose - 8h - 3	Purines	UTP	M+06	0	area
Hela R19 - cells - Mock - 13C glucose - 6h - 1	Purines	UTP	M+07	46709.3	area
Hela R19 - cells - Mock - 13C glucose - 6h - 2	Purines	UTP	M+07	53447.5	area
Hela R19 - cells - Mock - 13C glucose - 6h - 3	Purines	UTP	M+07	46549.8	area
Hela R19 - cells - CVB3 - 13C glucose - 6h - 1	Purines	UTP	M+07	27290.8	area
Hela R19 - cells - CVB3 - 13C glucose - 6h - 2	Purines	UTP	M+07	23970.1	area
Hela R19 - cells - CVB3 - 13C glucose - 6h - 3	Purines	UTP	M+07	22786.4	area
Hela R19 - cells - 2Am - 13C glucose - 6h - 1	Purines	UTP	M+07	34478.6	area
Hela R19 - cells - 2Am - 13C glucose - 6h - 2	Purines	UTP	M+07	43252.3	area
Hela R19 - cells - 2Am - 13C glucose - 6h - 3	Purines	UTP	M+07	42677.8	area
Hela R19 - cells - 2Bm - 13C glucose - 6h - 1	Purines	UTP	M+07	29667.7	area
Hela R19 - cells - 2Bm - 13C glucose - 6h - 2	Purines	UTP	M+07	23795.1	area
Hela R19 - cells - 2Bm - 13C glucose - 6h - 3	Purines	UTP	M+07	19141.6	area
Hela R19 - cells - 2Am_L - 13C glucose - 6h - 1	Purines	UTP	M+07	24423.7	area
Hela R19 - cells - 2Am_L - 13C glucose - 6h - 2	Purines	UTP	M+07	30514.7	area
Hela R19 - cells - 2Am_L - 13C glucose - 6h - 3	Purines	UTP	M+07	31764.9	area
Hela R19 - cells - 2Am_Lpro - 13C glucose - 6h - 1	Purines	UTP	M+07	48289.1	area
Hela R19 - cells - 2Am_Lpro - 13C glucose - 6h - 2	Purines	UTP	M+07	42312	area
Hela R19 - cells - 2Am_Lpro - 13C glucose - 6h - 3	Purines	UTP	M+07	47396	area
Hela R19 - cells - Mock - 13C glucose - 8h - 1	Purines	UTP	M+07	76833.1	area
Hela R19 - cells - Mock - 13C glucose - 8h - 2	Purines	UTP	M+07	97205	area
Hela R19 - cells - Mock - 13C glucose - 8h - 3	Purines	UTP	M+07	101035	area
Hela R19 - cells - CVB3 - 13C glucose - 8h - 1	Purines	UTP	M+07	47499.6	area
Hela R19 - cells - CVB3 - 13C glucose - 8h - 2	Purines	UTP	M+07	48841.4	area
Hela R19 - cells - CVB3 - 13C glucose - 8h - 3	Purines	UTP	M+07	50467.6	area
Hela R19 - cells - 2Am - 13C glucose - 8h - 1	Purines	UTP	M+07	59712.1	area
Hela R19 - cells - 2Am - 13C glucose - 8h - 2	Purines	UTP	M+07	57944	area
Hela R19 - cells - 2Am - 13C glucose - 8h - 3	Purines	UTP	M+07	76147.5	area
Hela R19 - cells - 2Bm - 13C glucose - 8h - 1	Purines	UTP	M+07	33244.1	area
Hela R19 - cells - 2Bm - 13C glucose - 8h - 2	Purines	UTP	M+07	30892.2	area
Hela R19 - cells - 2Bm - 13C glucose - 8h - 3	Purines	UTP	M+07	40562.4	area
Hela R19 - cells - 2Am_L - 13C glucose - 8h - 1	Purines	UTP	M+07	45443.6	area
Hela R19 - cells - 2Am_L - 13C glucose - 8h - 2	Purines	UTP	M+07	57938	area
Hela R19 - cells - 2Am_L - 13C glucose - 8h - 3	Purines	UTP	M+07	53147.8	area
Hela R19 - cells - 2Am_Lpro - 13C glucose - 8h - 1	Purines	UTP	M+07	98723.9	area
Hela R19 - cells - 2Am_Lpro - 13C glucose - 8h - 2	Purines	UTP	M+07	92010.7	area
Hela R19 - cells - 2Am_Lpro - 13C glucose - 8h - 3	Purines	UTP	M+07	99617.8	area
Hela R19 - cells - 12C Mock - 12C glucose - 8h - 1	Purines	UTP	M+07	0	area
Hela R19 - cells - 12C Mock - 12C glucose - 8h - 2	Purines	UTP	M+07	0	area
Hela R19 - cells - 12C Mock - 12C glucose - 8h - 3	Purines	UTP	M+07	0	area
Hela R19 - cells - Mock - 13C glucose - 6h - 1	Purines	UTP	M+08	7013.42	area
Hela R19 - cells - Mock - 13C glucose - 6h - 2	Purines	UTP	M+08	10283.5	area
Hela R19 - cells - Mock - 13C glucose - 6h - 3	Purines	UTP	M+08	9167.25	area
Hela R19 - cells - CVB3 - 13C glucose - 6h - 1	Purines	UTP	M+08	3388.33	area
Hela R19 - cells - CVB3 - 13C glucose - 6h - 2	Purines	UTP	M+08	3623.64	area
Hela R19 - cells - CVB3 - 13C glucose - 6h - 3	Purines	UTP	M+08	4820.83	area
Hela R19 - cells - 2Am - 13C glucose - 6h - 1	Purines	UTP	M+08	6702.01	area
Hela R19 - cells - 2Am - 13C glucose - 6h - 2	Purines	UTP	M+08	8087.45	area
Hela R19 - cells - 2Am - 13C glucose - 6h - 3	Purines	UTP	M+08	8980.96	area
Hela R19 - cells - 2Bm - 13C glucose - 6h - 1	Purines	UTP	M+08	4590.83	area
Hela R19 - cells - 2Bm - 13C glucose - 6h - 2	Purines	UTP	M+08	4695.96	area
Hela R19 - cells - 2Bm - 13C glucose - 6h - 3	Purines	UTP	M+08	0	area
Hela R19 - cells - 2Am_L - 13C glucose - 6h - 1	Purines	UTP	M+08	3493.78	area
Hela R19 - cells - 2Am_L - 13C glucose - 6h - 2	Purines	UTP	M+08	6385.57	area
Hela R19 - cells - 2Am_L - 13C glucose - 6h - 3	Purines	UTP	M+08	6641.66	area
Hela R19 - cells - 2Am_Lpro - 13C glucose - 6h - 1	Purines	UTP	M+08	9760.38	area
Hela R19 - cells - 2Am_Lpro - 13C glucose - 6h - 2	Purines	UTP	M+08	10117.7	area
Hela R19 - cells - 2Am_Lpro - 13C glucose - 6h - 3	Purines	UTP	M+08	8640.57	area
Hela R19 - cells - Mock - 13C glucose - 8h - 1	Purines	UTP	M+08	19835.9	area
Hela R19 - cells - Mock - 13C glucose - 8h - 2	Purines	UTP	M+08	22503	area
Hela R19 - cells - Mock - 13C glucose - 8h - 3	Purines	UTP	M+08	24690.5	area
Hela R19 - cells - CVB3 - 13C glucose - 8h - 1	Purines	UTP	M+08	9392.48	area
Hela R19 - cells - CVB3 - 13C glucose - 8h - 2	Purines	UTP	M+08	6034.94	area
Hela R19 - cells - CVB3 - 13C glucose - 8h - 3	Purines	UTP	M+08	11954.9	area
Hela R19 - cells - 2Am - 13C glucose - 8h - 1	Purines	UTP	M+08	17100	area
Hela R19 - cells - 2Am - 13C glucose - 8h - 2	Purines	UTP	M+08	15584	area
Hela R19 - cells - 2Am - 13C glucose - 8h - 3	Purines	UTP	M+08	20116.7	area
Hela R19 - cells - 2Bm - 13C glucose - 8h - 1	Purines	UTP	M+08	7873.86	area
Hela R19 - cells - 2Bm - 13C glucose - 8h - 2	Purines	UTP	M+08	5741.2	area
Hela R19 - cells - 2Bm - 13C glucose - 8h - 3	Purines	UTP	M+08	8734.64	area
Hela R19 - cells - 2Am_L - 13C glucose - 8h - 1	Purines	UTP	M+08	9714.06	area
Hela R19 - cells - 2Am_L - 13C glucose - 8h - 2	Purines	UTP	M+08	16518.5	area
Hela R19 - cells - 2Am_L - 13C glucose - 8h - 3	Purines	UTP	M+08	13821.8	area
Hela R19 - cells - 2Am_Lpro - 13C glucose - 8h - 1	Purines	UTP	M+08	24928.2	area
Hela R19 - cells - 2Am_Lpro - 13C glucose - 8h - 2	Purines	UTP	M+08	28160	area
Hela R19 - cells - 2Am_Lpro - 13C glucose - 8h - 3	Purines	UTP	M+08	28381.8	area
Hela R19 - cells - 12C Mock - 12C glucose - 8h - 1	Purines	UTP	M+08	0	area
Hela R19 - cells - 12C Mock - 12C glucose - 8h - 2	Purines	UTP	M+08	0	area
Hela R19 - cells - 12C Mock - 12C glucose - 8h - 3	Purines	UTP	M+08	0	area
Hela R19 - cells - Mock - 13C glucose - 6h - 1	Pyrimidines	N-Carbamoyl-aspartate	M+00	160076	area
Hela R19 - cells - Mock - 13C glucose - 6h - 2	Pyrimidines	N-Carbamoyl-aspartate	M+00	151267	area
Hela R19 - cells - Mock - 13C glucose - 6h - 3	Pyrimidines	N-Carbamoyl-aspartate	M+00	105755	area
Hela R19 - cells - CVB3 - 13C glucose - 6h - 1	Pyrimidines	N-Carbamoyl-aspartate	M+00	37518	area
Hela R19 - cells - CVB3 - 13C glucose - 6h - 2	Pyrimidines	N-Carbamoyl-aspartate	M+00	27277.7	area
Hela R19 - cells - CVB3 - 13C glucose - 6h - 3	Pyrimidines	N-Carbamoyl-aspartate	M+00	24631.8	area
Hela R19 - cells - 2Am - 13C glucose - 6h - 1	Pyrimidines	N-Carbamoyl-aspartate	M+00	107126	area
Hela R19 - cells - 2Am - 13C glucose - 6h - 2	Pyrimidines	N-Carbamoyl-aspartate	M+00	125875	area
Hela R19 - cells - 2Am - 13C glucose - 6h - 3	Pyrimidines	N-Carbamoyl-aspartate	M+00	128828	area
Hela R19 - cells - 2Bm - 13C glucose - 6h - 1	Pyrimidines	N-Carbamoyl-aspartate	M+00	39576.9	area
Hela R19 - cells - 2Bm - 13C glucose - 6h - 2	Pyrimidines	N-Carbamoyl-aspartate	M+00	35602.1	area
Hela R19 - cells - 2Bm - 13C glucose - 6h - 3	Pyrimidines	N-Carbamoyl-aspartate	M+00	29294.6	area
Hela R19 - cells - 2Am_L - 13C glucose - 6h - 1	Pyrimidines	N-Carbamoyl-aspartate	M+00	45478.7	area
Hela R19 - cells - 2Am_L - 13C glucose - 6h - 2	Pyrimidines	N-Carbamoyl-aspartate	M+00	50199	area
Hela R19 - cells - 2Am_L - 13C glucose - 6h - 3	Pyrimidines	N-Carbamoyl-aspartate	M+00	56647.4	area
Hela R19 - cells - 2Am_Lpro - 13C glucose - 6h - 1	Pyrimidines	N-Carbamoyl-aspartate	M+00	132106	area
Hela R19 - cells - 2Am_Lpro - 13C glucose - 6h - 2	Pyrimidines	N-Carbamoyl-aspartate	M+00	142444	area
Hela R19 - cells - 2Am_Lpro - 13C glucose - 6h - 3	Pyrimidines	N-Carbamoyl-aspartate	M+00	139676	area
Hela R19 - cells - Mock - 13C glucose - 8h - 1	Pyrimidines	N-Carbamoyl-aspartate	M+00	150108	area
Hela R19 - cells - Mock - 13C glucose - 8h - 2	Pyrimidines	N-Carbamoyl-aspartate	M+00	190833	area
Hela R19 - cells - Mock - 13C glucose - 8h - 3	Pyrimidines	N-Carbamoyl-aspartate	M+00	181312	area
Hela R19 - cells - CVB3 - 13C glucose - 8h - 1	Pyrimidines	N-Carbamoyl-aspartate	M+00	35892.5	area
Hela R19 - cells - CVB3 - 13C glucose - 8h - 2	Pyrimidines	N-Carbamoyl-aspartate	M+00	29264.6	area
Hela R19 - cells - CVB3 - 13C glucose - 8h - 3	Pyrimidines	N-Carbamoyl-aspartate	M+00	28947.4	area
Hela R19 - cells - 2Am - 13C glucose - 8h - 1	Pyrimidines	N-Carbamoyl-aspartate	M+00	97192.2	area
Hela R19 - cells - 2Am - 13C glucose - 8h - 2	Pyrimidines	N-Carbamoyl-aspartate	M+00	102405	area
Hela R19 - cells - 2Am - 13C glucose - 8h - 3	Pyrimidines	N-Carbamoyl-aspartate	M+00	115337	area
Hela R19 - cells - 2Bm - 13C glucose - 8h - 1	Pyrimidines	N-Carbamoyl-aspartate	M+00	11886.9	area
Hela R19 - cells - 2Bm - 13C glucose - 8h - 2	Pyrimidines	N-Carbamoyl-aspartate	M+00	9095.79	area
Hela R19 - cells - 2Bm - 13C glucose - 8h - 3	Pyrimidines	N-Carbamoyl-aspartate	M+00	11540.4	area
Hela R19 - cells - 2Am_L - 13C glucose - 8h - 1	Pyrimidines	N-Carbamoyl-aspartate	M+00	34202.6	area
Hela R19 - cells - 2Am_L - 13C glucose - 8h - 2	Pyrimidines	N-Carbamoyl-aspartate	M+00	47364.9	area
Hela R19 - cells - 2Am_L - 13C glucose - 8h - 3	Pyrimidines	N-Carbamoyl-aspartate	M+00	48007	area
Hela R19 - cells - 2Am_Lpro - 13C glucose - 8h - 1	Pyrimidines	N-Carbamoyl-aspartate	M+00	133932	area
Hela R19 - cells - 2Am_Lpro - 13C glucose - 8h - 2	Pyrimidines	N-Carbamoyl-aspartate	M+00	135664	area
Hela R19 - cells - 2Am_Lpro - 13C glucose - 8h - 3	Pyrimidines	N-Carbamoyl-aspartate	M+00	128970	area
Hela R19 - cells - 12C Mock - 12C glucose - 8h - 1	Pyrimidines	N-Carbamoyl-aspartate	M+00	292316	area
Hela R19 - cells - 12C Mock - 12C glucose - 8h - 2	Pyrimidines	N-Carbamoyl-aspartate	M+00	328890	area
Hela R19 - cells - 12C Mock - 12C glucose - 8h - 3	Pyrimidines	N-Carbamoyl-aspartate	M+00	359060	area
Hela R19 - cells - Mock - 13C glucose - 6h - 1	Pyrimidines	N-Carbamoyl-aspartate	M+01	4789.8	area
Hela R19 - cells - Mock - 13C glucose - 6h - 2	Pyrimidines	N-Carbamoyl-aspartate	M+01	5752.5	area
Hela R19 - cells - Mock - 13C glucose - 6h - 3	Pyrimidines	N-Carbamoyl-aspartate	M+01	3332.68	area
Hela R19 - cells - CVB3 - 13C glucose - 6h - 1	Pyrimidines	N-Carbamoyl-aspartate	M+01	0	area
Hela R19 - cells - CVB3 - 13C glucose - 6h - 2	Pyrimidines	N-Carbamoyl-aspartate	M+01	0	area
Hela R19 - cells - CVB3 - 13C glucose - 6h - 3	Pyrimidines	N-Carbamoyl-aspartate	M+01	0	area
Hela R19 - cells - 2Am - 13C glucose - 6h - 1	Pyrimidines	N-Carbamoyl-aspartate	M+01	1853.49	area
Hela R19 - cells - 2Am - 13C glucose - 6h - 2	Pyrimidines	N-Carbamoyl-aspartate	M+01	3406.48	area
Hela R19 - cells - 2Am - 13C glucose - 6h - 3	Pyrimidines	N-Carbamoyl-aspartate	M+01	2519.58	area
Hela R19 - cells - 2Bm - 13C glucose - 6h - 1	Pyrimidines	N-Carbamoyl-aspartate	M+01	0	area
Hela R19 - cells - 2Bm - 13C glucose - 6h - 2	Pyrimidines	N-Carbamoyl-aspartate	M+01	0	area
Hela R19 - cells - 2Bm - 13C glucose - 6h - 3	Pyrimidines	N-Carbamoyl-aspartate	M+01	0	area
Hela R19 - cells - 2Am_L - 13C glucose - 6h - 1	Pyrimidines	N-Carbamoyl-aspartate	M+01	699.801	area
Hela R19 - cells - 2Am_L - 13C glucose - 6h - 2	Pyrimidines	N-Carbamoyl-aspartate	M+01	750.068	area
Hela R19 - cells - 2Am_L - 13C glucose - 6h - 3	Pyrimidines	N-Carbamoyl-aspartate	M+01	534.651	area
Hela R19 - cells - 2Am_Lpro - 13C glucose - 6h - 1	Pyrimidines	N-Carbamoyl-aspartate	M+01	3363.23	area
Hela R19 - cells - 2Am_Lpro - 13C glucose - 6h - 2	Pyrimidines	N-Carbamoyl-aspartate	M+01	3206.34	area
Hela R19 - cells - 2Am_Lpro - 13C glucose - 6h - 3	Pyrimidines	N-Carbamoyl-aspartate	M+01	2688.32	area
Hela R19 - cells - Mock - 13C glucose - 8h - 1	Pyrimidines	N-Carbamoyl-aspartate	M+01	5871.81	area
[truncated: 995 more rows]

## Sheet: Figure 5 and S7
Experiment 1							Experiment 2
[truncated: 32,887 more rows]

## Sheet: Figure 6 ans S8
Experiment 1						Experiment 2
[truncated: 3,706 more rows]

## Sheet: S1
sample.id	type	area	isotope	pathway	metabolite
[truncated: 972 more rows]

[truncated: 6 more sheets: S2, S4, S5, S6A, S6B, S9]
